# Supplementary material for: Comparative transcriptomic and physiological analyses unravel wheat source root adaptation to phosphorous deficiency
Source: Sci Rep. 2024 May 14;14:11050. doi: 10.1038/s41598-024-61767-z (PMC11094128; doi:10.1038/s41598-024-61767-z)
Supplement: Supplementary file 2 — Supplementary Table S1. [file 41598_2024_61767_MOESM2_ESM.xlsx]

## Sheet: Table S1
Table S1. Statistical results from the sequencing data and comparison analysis
Sample	Total Clean Reads (M)	Total Clean Bases (G)	Clean reads Q30(%)	GC(%)	Total Mapped (%)	Uniquely mapped (%)
Fielder_NP_1	55.98	8.14	92.6	54.33	91.26	83.79
Fielder_NP_2	50.5	7.37	92.93	54.33	91.41	84.27
Fielder_NP_3	44.29	6.47	92.4	54.19	91.52	84.55
Ardito_NP_1	58	8.42	92.74	53.99	89.85	82.67
Ardito_NP_2	45.13	6.56	93.22	53.13	89.05	82.06
Ardito_NP_3	48.33	7.07	92.66	54.23	90.4	83.61
Fielder_LP_1	52.12	7.6	92.47	54.86	92.1	84.83
Fielder_LP_2	52.85	7.65	92.4	54.81	92.4	84.63
Fielder_LP_3	48.04	7.05	92.5	54.53	92.17	85.11
Ardito_LP_1	52.5	7.56	92.72	54.04	91.11	83.37
Ardito_LP_2	52.45	7.7	92.76	54.76	90.43	83.36
Ardito_LP_3	51.61	7.54	92.74	54.18	90.87	83.46
