# Supplementary material for: Comparative transcriptomic and physiological analyses unravel wheat source root adaptation to phosphorous deficiency
Source: Sci Rep. 2024 May 14;14:11050. doi: 10.1038/s41598-024-61767-z (PMC11094128; doi:10.1038/s41598-024-61767-z)
Supplement: Supplementary file 3 — Supplementary Table S2. [file 41598_2024_61767_MOESM3_ESM.xlsx]

## Sheet: Table S2
Table S2. Sequences of primers used in qRT-PCR analysis
Gene ID	Forward primer sequence 5'-3'	Reverse primer sequence 5'-3'
TaActin	ACCTGTACGGCAACATTGTG	GCTCAGTGAGGCTAGGATGG
TraesCS2A02G129200	CCATCGCCGCCTCATCATTCTC	GCACGACGCATAGAGCTGGTTG
TraesCS2A02G459900	GCTCCAGGACTTCTGCGTTGC	GTCGTTCGCCGTCACCATCTTC
TraesCS2B02G606200	ATCCAAGGCGTCTCGGCTCAG	CAATCCTCGTCGCTCCAGTTATGC
TraesCS2D02G250300	CGATGCCCGCTCCTTGACAAG	AGGAGAGGTCGTTGAGGATGCC
TraesCS2D02G399000	AGACCGACGACACCATCTCCTG	GCGAAGTTGCTGTGCTTGAAGTTC
TraesCS3A02G034500	GGAGGTCAAGGTGGAGGTGGAG	CTGACGAACTTGCCGCTGCTG
TraesCS3A02G113000	GGCGACATCAAGGTGCAGGTG	ACTTGGCGTCCTCCTTCTCCTC
TraesCS3A02G130300	CAACCAGACCAGGAATGTGCTCAG	TCAGAGGCAACGATAGGAGGAAGG
TraesCS3B02G130300	CGACAACGCCGACATGGAGAAG	AGGCGACCTGGACCTGGATTG
TraesCS3B02G130500	CGAGAACGCCGACATGGAGAAG	AGGCAACCTGGACCTGGATGG
TraesCS4D02G344300	GCATCCTCCTCCGCTACCTCTC	TGACCTCCATGACCAGCCCTTG
TraesCS5A02G518300	GCATCCTCCTCCGCTACCTCTC	GATGATCTCCATGACCAGCCCTTG
TraesCS5D02G422900	TTCCCGTTCAACCCGACAAAGC	TCTGGCAGTTCCCTCCTAAGTAGTG
TraesCS5D02G427200	CCGATGCCTGCCATTGTCGTG	AACGGCATAGGCACGTTCACATTC
TraesCS5D02G428000	CTGCCTCCTATGCCTGCTGTTC	ATCGTTGGCACCGTCACCTTG
TraesCS6A02G350700	ATGGGCGGGAGGAGGAAGAAG	CCTTGCTGTCCGTAGGTGTTGTC
TraesCS7A02G251800	GAGACGGTGGACGGGGAAGAG	CCGCCTGGGCTTGATGATGTTC
TraesCS7B02G083500	TACGACGACGAGGACGACGAC	AGAGAAGCCGGGGACGAAGAAG
TraesCS7B02G347100	GGCGACATCAAGGTGCAGGTG	ACTTGGCGTCCTCCTTCTCCTC
TraesCSU02G221100	TTCCTCGTCGGGTTGCTCCTC	GAATAGTGGCAGCTCGACCTTGG
