# Supplementary material for: Comparative transcriptomic and physiological analyses unravel wheat source root adaptation to phosphorous deficiency
Source: Sci Rep. 2024 May 14;14:11050. doi: 10.1038/s41598-024-61767-z (PMC11094128; doi:10.1038/s41598-024-61767-z)
Supplement: Supplementary file 4 — Supplementary Table S3. [file 41598_2024_61767_MOESM4_ESM.xlsx]

## Sheet: Table S3-1
Table S3-1. Expression and functional annotation of DEGs in Fielder_LP vs. Fielder_NP
Upregulated differentially expressed genes (DEGs)
Gene_id	Fielder_LP	Fielder_NP	FC(Fielder_LP/Fielder_NP)	Log2FC(Fielder_LP/Fielder_NP)	Pvalue	Padjust	Significant	Regulate	Gene description	GO_id	GO_term	KO_id	KO_name	Pathway_id	Pathway_definition	COG_id	COG_Functional Categories	NR_hit-name	NR_description	Swiss-Prot_hit-name	Swiss-Prot_description	Pfam_id	Domain	Domain description
TraesCS7A02G324300	0.666667	0.216667	3.026	1.59718	0.00635071	0.0446031	yes	up	-	GO:0004497;GO:0016705;GO:0005506;GO:002003	MF:monooxygenase activity;MF:oxidoreductase activity, acting on paired donors, with incorporation or reduction of molecular oxygen;MF:iron ion binding;MF:heme binding;	K10717	CYP735A	map00908	Zeatin biosynthesis	COG2124	Q:Secondary metabolites biosynthesis, transport and catabolism	KAF7096341.1	hypothetical protein CFC21_098300 [Triticum aestivum]	sp|Q9ZW95|C7352_ARATH;	Cytokinin hydroxylase OS=Arabidopsis thaliana OX=3702 GN=CYP735A2 PE=1 SV=1;	PF00067.24	p450	Cytochrome P450
TraesCS7A02G125100	0.546667	0.0733333	9.63	3.26761	0.000439949	0.005019	yes	up	-	GO:0046872;GO:001679	MF:metal ion binding;MF:phosphatase activity;	K13248	PHOSPHO2	map00750;map01240	Vitamin B6 metabolism;Biosynthesis of cofactors	ENOG4111NAQ	S:Function unknown	XP_037456536.1	inorganic pyrophosphatase 2-like [Triticum dicoccoides]	sp|Q9FZ62|PPSP2_ARATH;	Inorganic pyrophosphatase 2 OS=Arabidopsis thaliana OX=3702 GN=At1g17710 PE=2 SV=1;	PF06888.14;PF12710.9	Put_Phosphatase;HAD	Putative Phosphatase;haloacid dehalogenase-like hydrolase
TraesCS7A02G473000	0.823333	0.173333	4.649	2.21677	0.003221	0.0259875	yes	up	-	GO:0046872;GO:001679	MF:metal ion binding;MF:phosphatase activity;	K13248	PHOSPHO2	map00750;map01240	Vitamin B6 metabolism;Biosynthesis of cofactors	ENOG4111NAQ	S:Function unknown	XP_037456543.1	inorganic pyrophosphatase 2-like [Triticum dicoccoides]	sp|Q9FZ62|PPSP2_ARATH;	Inorganic pyrophosphatase 2 OS=Arabidopsis thaliana OX=3702 GN=At1g17710 PE=2 SV=1;	PF06888.14;PF12710.9	Put_Phosphatase;HAD	Putative Phosphatase;haloacid dehalogenase-like hydrolase
TraesCS6A02G238000	1.86	0.8	2.332	1.22175	0.000192132	0.00246996	yes	up	-	GO:0006486;GO:0010493;GO:0005794;GO:0016021;GO:0016020;GO:0000139;GO:0030246;GO:0010488;GO:0008378;GO:001675	BP:protein glycosylation;BP:Lewis a epitope biosynthetic process;CC:Golgi apparatus;CC:integral component of membrane;CC:membrane;CC:Golgi membrane;MF:carbohydrate binding;MF:UDP-galactos;MF:galactosyltransferase activity;MF:transferase activity, transferring hexosyl groups;	K14413	GALT1	map00513	Various types of N-glycan biosynthesis	ENOG410ZZ1B	S:Function unknown	KAF7079586.1	hypothetical protein CFC21_083799 [Triticum aestivum]	sp|Q8L7F9|B3GTF_ARATH;	Beta-1,3-galactosyltransferase GALT1 OS=Arabidopsis thaliana OX=3702 GN=GALT1 PE=1 SV=1;	PF01762.23;PF00337.24	Galactosyl_T;Gal-bind_lectin	Galactosyltransferase;Galactoside-binding lectin
TraesCS3B02G183800	2.21667	1.02333	2.08	1.05625	0.00232869	0.0200035	yes	up	-	GO:0016567;GO:006163	BP:protein ubiquitination;MF:ubiquitin conjugating enzyme activity;	K10581	UBE2O	map04120	Ubiquitin mediated proteolysis	COG5078	O:Posttranslational modification, protein turnover, chaperones	KAF7028927.1	hypothetical protein CFC21_040773 [Triticum aestivum]	sp|Q8VY10|UBC24_ARATH;	Probable ubiquitin-conjugating enzyme E2 24 OS=Arabidopsis thaliana OX=3702 GN=UBC24 PE=1 SV=1;	PF00179.28	UQ_con	Ubiquitin-conjugating enzyme
TraesCS2D02G127000	14.0533	6.67	2.129	1.0901	5.80893e-07	1.46371e-05	yes	up	-	GO:0008753;GO:0016491;GO:0003955;GO:0050136;GO:001018	MF:NADPH dehydrogenas;MF:oxidoreductase activity;MF:NA;MF:NADH dehydrogenas;MF:FMN binding;	K03809	wrbA	map00130;map01240	Ubiquinone and other terpenoid-quinone biosynthesis;Biosynthesis of cofactors	COG0655	S:Function unknown	KAF7014273.1	hypothetical protein CFC21_028290 [Triticum aestivum]	sp|Q9AYU0|QR2_TRIVS;	Quinone-oxidoreductase QR2 OS=Triphysaria versicolor OX=64093 PE=1 SV=1;	PF03358.17;PF02525.19;PF00258.27	FMN_red;Flavodoxin_2;Flavodoxin_1	NADPH-dependent FMN reductase;Flavodoxin-like fold;Flavodoxin
TraesCS7A02G306900	1.76667	0.633333	2.851	1.51154	0.00368396	0.0289137	yes	up	-	GO:0008753;GO:0016491;GO:0003955;GO:0050136;GO:001018	MF:NADPH dehydrogenas;MF:oxidoreductase activity;MF:NA;MF:NADH dehydrogenas;MF:FMN binding;	K03809	wrbA	map00130;map01240	Ubiquinone and other terpenoid-quinone biosynthesis;Biosynthesis of cofactors	COG0655	S:Function unknown	VAI88146.1	unnamed protein product [Triticum turgidum subsp. durum]	sp|Q9LSQ5|FQR1_ARATH;	NA;	PF03358.17;PF02525.19;PF00258.27	FMN_red;Flavodoxin_2;Flavodoxin_1	NADPH-dependent FMN reductase;Flavodoxin-like fold;Flavodoxin
TraesCS7B02G207200	2.73333	0.863333	3.133	1.64762	8.85165e-05	0.00127421	yes	up	-	GO:0008753;GO:0016491;GO:0003955;GO:0050136;GO:001018	MF:NADPH dehydrogenas;MF:oxidoreductase activity;MF:NA;MF:NADH dehydrogenas;MF:FMN binding;	K03809	wrbA	map00130;map01240	Ubiquinone and other terpenoid-quinone biosynthesis;Biosynthesis of cofactors	COG0655	S:Function unknown	VAI88146.1	unnamed protein product [Triticum turgidum subsp. durum]	sp|Q9LSQ5|FQR1_ARATH;	NA;	PF03358.17;PF02525.19;PF00258.27	FMN_red;Flavodoxin_2;Flavodoxin_1	NADPH-dependent FMN reductase;Flavodoxin-like fold;Flavodoxin
TraesCS7D02G303800	3.69333	1.45333	2.585	1.37042	6.77735e-05	0.00100958	yes	up	-	GO:0008753;GO:0016491;GO:0003955;GO:0050136;GO:001018	MF:NADPH dehydrogenas;MF:oxidoreductase activity;MF:NA;MF:NADH dehydrogenas;MF:FMN binding;	K03809	wrbA	map00130;map01240	Ubiquinone and other terpenoid-quinone biosynthesis;Biosynthesis of cofactors	COG0655	S:Function unknown	XP_020182529.1	NAD(P)H dehydrogenase (quinone) FQR1 [Aegilops tauschii subsp. strangulata]	sp|Q9LSQ5|FQR1_ARATH;	NA;	PF03358.17;PF02525.19;PF00258.27	FMN_red;Flavodoxin_2;Flavodoxin_1	NADPH-dependent FMN reductase;Flavodoxin-like fold;Flavodoxin
TraesCS1A02G335500	0.74	0.22	3.414	1.77156	0.00529409	0.0385928	yes	up	-	GO:0019438;GO:0032259;GO:0008757;GO:0008171;GO:0008168;GO:004698	BP:aromatic compound biosynthetic process;BP:methylation;MF:S-adenosylmethionine-dependent methyltransferase activity;MF:O-methyltransferase activity;MF:methyltransferase activity;MF:protein dimerization activity;	K22588	ASMT	map00380	Tryptophan metabolism	ENOG410XS7T	S:Function unknown	KAF6985598.1	hypothetical protein CFC21_003439 [Triticum aestivum]	sp|Q6EPG8|ASMT1_ORYSJ;	Acetylserotonin O-methyltransferase 1 OS=Oryza sativa subsp. japonica OX=39947 GN=ASMT1 PE=1 SV=1;	PF00891.20;PF08100.13	Methyltransf_2;Dimerisation	O-methyltransferase domain;Dimerisation domain
TraesCS1B02G348400	2.39	0.743333	3.159	1.65936	0.000314158	0.00378211	yes	up	-	GO:0019438;GO:0032259;GO:0008757;GO:0008171;GO:0008168;GO:004698	BP:aromatic compound biosynthetic process;BP:methylation;MF:S-adenosylmethionine-dependent methyltransferase activity;MF:O-methyltransferase activity;MF:methyltransferase activity;MF:protein dimerization activity;	K22588	ASMT	map00380	Tryptophan metabolism	ENOG410XS7T	S:Function unknown	KAF6991099.1	hypothetical protein CFC21_008217 [Triticum aestivum]	sp|Q6EPG8|ASMT1_ORYSJ;	Acetylserotonin O-methyltransferase 1 OS=Oryza sativa subsp. japonica OX=39947 GN=ASMT1 PE=1 SV=1;	PF00891.20;PF08100.13	Methyltransf_2;Dimerisation	O-methyltransferase domain;Dimerisation domain
TraesCS1D02G337800	7.94667	3.1	2.58	1.36743	2.06339e-08	6.94698e-07	yes	up	-	GO:0019438;GO:0032259;GO:0008757;GO:0008171;GO:0008168;GO:004698	BP:aromatic compound biosynthetic process;BP:methylation;MF:S-adenosylmethionine-dependent methyltransferase activity;MF:O-methyltransferase activity;MF:methyltransferase activity;MF:protein dimerization activity;	K22588	ASMT	map00380	Tryptophan metabolism	ENOG410XS7T	S:Function unknown	KAF6996829.1	hypothetical protein CFC21_013124 [Triticum aestivum]	sp|Q6EPG8|ASMT1_ORYSJ;	Acetylserotonin O-methyltransferase 1 OS=Oryza sativa subsp. japonica OX=39947 GN=ASMT1 PE=1 SV=1;	PF00891.20;PF08100.13	Methyltransf_2;Dimerisation	O-methyltransferase domain;Dimerisation domain
TraesCS5A02G217200	5.77	2.82	2.053	1.03741	4.64945e-06	9.53145e-05	yes	up	-	GO:0050661;GO:0050660;GO:0004499;GO:000449	MF:NADP binding;MF:flavin adenine dinucleotide binding;MF:N,N-dimethylaniline monooxygenase activity;MF:monooxygenase activity;	K11816	YUCCA	map00380	Tryptophan metabolism	COG2072	P:Inorganic ion transport and metabolism	VAI17832.1	unnamed protein product [Triticum turgidum subsp. durum]	sp|Q9LPL3|YUC11_ARATH;	Probable indole-3-pyruvate monooxygenase YUCCA11 OS=Arabidopsis thaliana OX=3702 GN=YUC11 PE=2 SV=1;	PF13738.8;PF00743.21;PF13434.8;PF07992.16;PF01494.21;PF01266.26;PF13450.8;PF00070.29;PF01946.19;PF03486.16;PF00890.26	Pyr_redox_3;FMO-like;K_oxygenase;Pyr_redox_2;FAD_binding_3;DAO;NAD_binding_8;Pyr_redox;Thi4;HI0933_like;FAD_binding_2	Pyridine nucleotide-disulphide oxidoreductase;Flavin-binding monooxygenase-like;L-lysine 6-monooxygenase;Pyridine nucleotide-disulphide oxidoreductase;FAD binding domain;FAD dependent oxidoreductase;NA;Pyridine nucleotide-disulphide oxidoreductase;Thi4 family;HI0933-like protein;FAD binding domain
TraesCS5B02G542100	0.896667	0.04	20.047	4.32532	0.00517346	0.0379095	yes	up	-	GO:001649	MF:oxidoreductase activity;	K08081	TR1	map00960	Tropane, piperidine and pyridine alkaloid biosynthesis	COG1028	S:Function unknown	XP_037438851.1	noroxomaritidine/norcraugsodine reductase-like [Triticum dicoccoides]	sp|Q9ZW16|TRNHA_ARATH;	Tropinone reductase homolog At2g29330 OS=Arabidopsis thaliana OX=3702 GN=TRI PE=1 SV=1;	PF13561.8;PF00106.27	adh_short_C2;adh_short	Enoyl;short chain dehydrogenase
TraesCS1A02G384300	0.256667	0.00666667	33.674	5.07355	0.000265851	0.00328195	yes	up	-	GO:0052865;GO:0009228;GO:0016114;GO:0046872;GO:0008661;GO:000382	BP:1-deoxy-D-xylulose 5-phosphate biosynthetic process;BP:thiamine biosynthetic process;BP:terpenoid biosynthetic process;MF:metal ion binding;MF:1-deoxy-D-xylulose-5-phosphate synthase activity;MF:catalytic activity;	K01662	dxs	map00730;map00900	Thiamine metabolism;Terpenoid backbone biosynthesis	COG1154	H:Coenzyme transport and metabolism	KAF6986149.1	hypothetical protein CFC21_003933 [Triticum aestivum]	sp|Q6YU51|DXS2_ORYSJ;	Probable 1-deoxy-D-xylulose-5-phosphate synthase 2, chloroplastic OS=Oryza sativa subsp. japonica OX=39947 GN=Os07g0190000 PE=2 SV=1;	PF13292.8;PF02779.26;PF02780.22;PF00676.22;PF02775.23	DXP_synthase_N;Transket_pyr;Transketolase_C;E1_dh;TPP_enzyme_C	1-deoxy-D-xylulose-5-phosphate synthase;Transketolase, pyrimidine binding domain;Transketolase, C-terminal domain;Dehydrogenase E1 component;Thiamine pyrophosphate enzyme, C-terminal TPP binding domain
TraesCS1B02G411100	0.556667	0.0533333	10.421	3.38145	1.15405e-06	2.74537e-05	yes	up	-	GO:0052865;GO:0009228;GO:0016114;GO:0046872;GO:0008661;GO:000382	BP:1-deoxy-D-xylulose 5-phosphate biosynthetic process;BP:thiamine biosynthetic process;BP:terpenoid biosynthetic process;MF:metal ion binding;MF:1-deoxy-D-xylulose-5-phosphate synthase activity;MF:catalytic activity;	K01662	dxs	map00730;map00900	Thiamine metabolism;Terpenoid backbone biosynthesis	COG1154	H:Coenzyme transport and metabolism	KAF6991789.1	hypothetical protein CFC21_008837 [Triticum aestivum]	sp|Q6YU51|DXS2_ORYSJ;	Probable 1-deoxy-D-xylulose-5-phosphate synthase 2, chloroplastic OS=Oryza sativa subsp. japonica OX=39947 GN=Os07g0190000 PE=2 SV=1;	PF13292.8;PF02779.26;PF02780.22;PF00676.22;PF02775.23	DXP_synthase_N;Transket_pyr;Transketolase_C;E1_dh;TPP_enzyme_C	1-deoxy-D-xylulose-5-phosphate synthase;Transketolase, pyrimidine binding domain;Transketolase, C-terminal domain;Dehydrogenase E1 component;Thiamine pyrophosphate enzyme, C-terminal TPP binding domain
TraesCS1D02G392500	0.916667	0.09	10.362	3.37327	7.30616e-10	3.09039e-08	yes	up	-	GO:0052865;GO:0009228;GO:0016114;GO:0046872;GO:0008661;GO:000382	BP:1-deoxy-D-xylulose 5-phosphate biosynthetic process;BP:thiamine biosynthetic process;BP:terpenoid biosynthetic process;MF:metal ion binding;MF:1-deoxy-D-xylulose-5-phosphate synthase activity;MF:catalytic activity;	K01662	dxs	map00730;map00900	Thiamine metabolism;Terpenoid backbone biosynthesis	COG1154	H:Coenzyme transport and metabolism	KAF6997440.1	hypothetical protein CFC21_013658 [Triticum aestivum]	sp|Q6YU51|DXS2_ORYSJ;	Probable 1-deoxy-D-xylulose-5-phosphate synthase 2, chloroplastic OS=Oryza sativa subsp. japonica OX=39947 GN=Os07g0190000 PE=2 SV=1;	PF13292.8;PF02779.26;PF02780.22;PF00676.22;PF02775.23	DXP_synthase_N;Transket_pyr;Transketolase_C;E1_dh;TPP_enzyme_C	1-deoxy-D-xylulose-5-phosphate synthase;Transketolase, pyrimidine binding domain;Transketolase, C-terminal domain;Dehydrogenase E1 component;Thiamine pyrophosphate enzyme, C-terminal TPP binding domain
TraesCS2A02G565400	1.54333	0.0933333	15.918	3.99255	4.43668e-17	3.8228e-15	yes	up	-	GO:0052865;GO:0009228;GO:0016114;GO:0046872;GO:0008661;GO:000382	BP:1-deoxy-D-xylulose 5-phosphate biosynthetic process;BP:thiamine biosynthetic process;BP:terpenoid biosynthetic process;MF:metal ion binding;MF:1-deoxy-D-xylulose-5-phosphate synthase activity;MF:catalytic activity;	K01662	dxs	map00730;map00900	Thiamine metabolism;Terpenoid backbone biosynthesis	COG1154	H:Coenzyme transport and metabolism	KAF7005007.1	hypothetical protein CFC21_020161 [Triticum aestivum]	sp|Q6YU51|DXS2_ORYSJ;	Probable 1-deoxy-D-xylulose-5-phosphate synthase 2, chloroplastic OS=Oryza sativa subsp. japonica OX=39947 GN=Os07g0190000 PE=2 SV=1;	PF13292.8;PF02779.26;PF02780.22;PF00676.22;PF02775.23	DXP_synthase_N;Transket_pyr;Transketolase_C;E1_dh;TPP_enzyme_C	1-deoxy-D-xylulose-5-phosphate synthase;Transketolase, pyrimidine binding domain;Transketolase, C-terminal domain;Dehydrogenase E1 component;Thiamine pyrophosphate enzyme, C-terminal TPP binding domain
TraesCS2B02G626400	0.556667	0.0633333	8.572	3.09957	2.36914e-06	5.2183e-05	yes	up	-	GO:0052865;GO:0009228;GO:0016114;GO:0046872;GO:0008661;GO:000382	BP:1-deoxy-D-xylulose 5-phosphate biosynthetic process;BP:thiamine biosynthetic process;BP:terpenoid biosynthetic process;MF:metal ion binding;MF:1-deoxy-D-xylulose-5-phosphate synthase activity;MF:catalytic activity;	K01662	dxs	map00730;map00900	Thiamine metabolism;Terpenoid backbone biosynthesis	COG1154	H:Coenzyme transport and metabolism	KAF7012730.1	hypothetical protein CFC21_026888 [Triticum aestivum]	sp|Q6YU51|DXS2_ORYSJ;	Probable 1-deoxy-D-xylulose-5-phosphate synthase 2, chloroplastic OS=Oryza sativa subsp. japonica OX=39947 GN=Os07g0190000 PE=2 SV=1;	PF13292.8;PF02779.26;PF02780.22;PF00676.22;PF02775.23	DXP_synthase_N;Transket_pyr;Transketolase_C;E1_dh;TPP_enzyme_C	1-deoxy-D-xylulose-5-phosphate synthase;Transketolase, pyrimidine binding domain;Transketolase, C-terminal domain;Dehydrogenase E1 component;Thiamine pyrophosphate enzyme, C-terminal TPP binding domain
TraesCS2D02G575800	0.143333	0	42.729	5.41714	0.0003267	0.00391078	yes	up	-	GO:0052865;GO:0009228;GO:0008299;GO:0016114;GO:0046872;GO:0008661;GO:0003824;GO:0016740;GO:001674	BP:1-deoxy-D-xylulose 5-phosphate biosynthetic process;BP:thiamine biosynthetic process;BP:isoprenoid biosynthetic process;BP:terpenoid biosynthetic process;MF:metal ion binding;MF:1-deoxy-D-xylulose-5-phosphate synthase activity;MF:catalytic activity;MF:transferase activity;MF:transferase activity, transferring aldehyde or ketonic groups;	K01662	dxs	map00730;map00900	Thiamine metabolism;Terpenoid backbone biosynthesis	COG1154	H:Coenzyme transport and metabolism	VAH39504.1	unnamed protein product [Triticum turgidum subsp. durum]	sp|Q6YU51|DXS2_ORYSJ;	Probable 1-deoxy-D-xylulose-5-phosphate synthase 2, chloroplastic OS=Oryza sativa subsp. japonica OX=39947 GN=Os07g0190000 PE=2 SV=1;	PF13292.8;PF02779.26;PF02780.22;PF00676.22;PF02775.23	DXP_synthase_N;Transket_pyr;Transketolase_C;E1_dh;TPP_enzyme_C	1-deoxy-D-xylulose-5-phosphate synthase;Transketolase, pyrimidine binding domain;Transketolase, C-terminal domain;Dehydrogenase E1 component;Thiamine pyrophosphate enzyme, C-terminal TPP binding domain
TraesCS4A02G290400	1.18667	0.323333	4.567	2.19133	1.77995e-08	6.05882e-07	yes	up	Phosphomethylpyrimidine synthase, chloroplastic [Source:Projected from Arabidopsis thaliana (AT2G29630) UniProtKB/Swiss-Prot;Acc:O82392]	GO:0009228;GO:0051536;GO:0046872;GO:0016830;GO:005153	BP:thiamine biosynthetic process;MF:iron-sulfur cluster binding;MF:metal ion binding;MF:carbon-carbon lyase activity;MF:4 iron, 4 sulfur cluster binding;	K03147	thiC	map00730;map01240	Thiamine metabolism;Biosynthesis of cofactors	COG0422	H:Coenzyme transport and metabolism	XP_037422484.1	phosphomethylpyrimidine synthase, chloroplastic-like [Triticum dicoccoides]	sp|O82392|THIC_ARATH;	Phosphomethylpyrimidine synthase, chloroplastic OS=Arabidopsis thaliana OX=3702 GN=THIC PE=1 SV=1;	PF01964.20;PF13667.8	ThiC_Rad_SAM;ThiC-associated	Radical SAM ThiC family;ThiC-associated domain
TraesCS4D02G021400	2.03333	0.3	7.144	2.83664	2.40254e-16	1.97912e-14	yes	up	Phosphomethylpyrimidine synthase, chloroplastic [Source:Projected from Arabidopsis thaliana (AT2G29630) UniProtKB/Swiss-Prot;Acc:O82392]	GO:0009228;GO:0051536;GO:0046872;GO:0016830;GO:005153	BP:thiamine biosynthetic process;MF:iron-sulfur cluster binding;MF:metal ion binding;MF:carbon-carbon lyase activity;MF:4 iron, 4 sulfur cluster binding;	K03147	thiC	map00730;map01240	Thiamine metabolism;Biosynthesis of cofactors	COG0422	H:Coenzyme transport and metabolism	VAI00970.1	unnamed protein product [Triticum turgidum subsp. durum]	sp|O82392|THIC_ARATH;	Phosphomethylpyrimidine synthase, chloroplastic OS=Arabidopsis thaliana OX=3702 GN=THIC PE=1 SV=1;	PF01964.20;PF13667.8	ThiC_Rad_SAM;ThiC-associated	Radical SAM ThiC family;ThiC-associated domain
TraesCS7D02G373100	55.6167	17.79	3.144	1.65267	4.03993e-66	2.5713e-63	yes	up	Thiamine thiazole synthase, chloroplastic [Source:UniProtKB/TrEMBL;Acc:W5HZJ1]	GO:0009228;GO:0006974;GO:0052837;GO:0009409;GO:0009579;GO:0009941;GO:0009570;GO:0005829;GO:0005739;GO:0010319;GO:0008270;GO:0016763;GO:0005506;GO:0042803;GO:001990	BP:thiamine biosynthetic process;BP:cellular response to DNA damage stimulus;BP:thiazole biosynthetic process;BP:response to cold;CC:thylakoid;CC:chloroplast envelope;CC:chloroplast stroma;CC:cytosol;CC:mitochondrion;CC:stromule;MF:zinc ion binding;MF:transferase activity, transferring pentosyl groups;MF:iron ion binding;MF:protein homodimerization activity;MF:protein domain specific binding;	K03146	THI4, THI1	map00730;map01240	Thiamine metabolism;Biosynthesis of cofactors	COG1635	H:Coenzyme transport and metabolism	VAI77942.1	unnamed protein product [Triticum turgidum subsp. durum]	sp|C5X2M4|THI42_SORBI;	Thiamine thiazole synthase 2, chloroplastic OS=Sorghum bicolor OX=4558 GN=THI1-2 PE=3 SV=1;	PF01946.19;PF01266.26;PF00890.26;PF13450.8;PF07992.16;PF05834.14;PF13454.8;PF12831.9	Thi4;DAO;FAD_binding_2;NAD_binding_8;Pyr_redox_2;Lycopene_cycl;NAD_binding_9;FAD_oxidored	Thi4 family;FAD dependent oxidoreductase;FAD binding domain;NA;Pyridine nucleotide-disulphide oxidoreductase;Lycopene cyclase protein;FAD-NA;FAD dependent oxidoreductase
TraesCS4B02G353100	9.03667	4.55	2.038	1.02681	5.74585e-08	1.76918e-06	yes	up	3-hydroxy-3-methylglutaryl coenzyme A synthase [Source:UniProtKB/TrEMBL;Acc:A0A341UJR1]	GO:0006084;GO:0016126;GO:0008299;GO:0010142;GO:0004421;GO:001674	BP:acetyl-CoA metabolic process;BP:sterol biosynthetic process;BP:isoprenoid biosynthetic process;BP:farnesyl diphosphate biosynthetic process, mevalonate pathway;MF:hydroxymethylglutaryl-CoA synthase activity;MF:transferase activity, transferring acyl groups;	K01641	HMGCS	map00900;map00280;map00650	Terpenoid backbone biosynthesis;Valine, leucine and isoleucine degradation;Butanoate metabolism	COG3425	I:Lipid transport and metabolism	KAF7051216.1	hypothetical protein CFC21_059479 [Triticum aestivum]	sp|P54873|HMCS_ARATH;	Hydroxymethylglutaryl-CoA synthase OS=Arabidopsis thaliana OX=3702 GN=HMGS PE=1 SV=2;	PF08540.12;PF01154.19;PF08541.12	HMG_CoA_synt_C;HMG_CoA_synt_N;ACP_syn_III_C	Hydroxymethylglutaryl-coenzyme A synthase C terminal;Hydroxymethylglutaryl-coenzyme A synthase N terminal;3-Oxoacyl-[acyl-carrier-protein
TraesCS2A02G225200	21.1867	2.54	8.668	3.11566	1.6598e-94	1.89797e-91	yes	up	-	GO:0019344;GO:0019419;GO:0045454;GO:0005623;GO:0003824;GO:0016671;GO:000460	BP:cysteine biosynthetic process;BP:sulfate reduction;BP:cell redox homeostasis;CC:cell;MF:catalytic activity;MF:oxidoreductase activity, acting on a sulfur group of donors, disulfide as acceptor;MF:phosphoadenylyl-sulfate reductas;	K05907	APR	map00920	Sulfur metabolism	COG0175	P:Inorganic ion transport and metabolism	KAF7000775.1	hypothetical protein CFC21_016593 [Triticum aestivum]	sp|Q6Z4A7|APR1_ORYSJ;	Probable 5'-adenylylsulfate reductase 1, chloroplastic OS=Oryza sativa subsp. japonica OX=39947 GN=APR1 PE=2 SV=1;	PF01507.21;PF00085.22;PF13098.8;PF13728.8	PAPS_reduct;Thioredoxin;Thioredoxin_2;TraF	Phosphoadenosine phosphosulfate reductase family;Thioredoxin;Thioredoxin-like domain;F plasmid transfer operon protein
TraesCS2B02G275100	11.52	0.893333	13.013	3.70183	9.62196e-69	6.42728e-66	yes	up	-	GO:0019344;GO:0019419;GO:0045454;GO:0005623;GO:0003824;GO:0016671;GO:000460	BP:cysteine biosynthetic process;BP:sulfate reduction;BP:cell redox homeostasis;CC:cell;MF:catalytic activity;MF:oxidoreductase activity, acting on a sulfur group of donors, disulfide as acceptor;MF:phosphoadenylyl-sulfate reductas;	K05907	APR	map00920	Sulfur metabolism	COG0175	P:Inorganic ion transport and metabolism	XP_037484779.1	probable 5'-adenylylsulfate reductase 1, chloroplastic [Triticum dicoccoides]	sp|Q6Z4A7|APR1_ORYSJ;	Probable 5'-adenylylsulfate reductase 1, chloroplastic OS=Oryza sativa subsp. japonica OX=39947 GN=APR1 PE=2 SV=1;	PF01507.21;PF00085.22;PF13098.8;PF13728.8	PAPS_reduct;Thioredoxin;Thioredoxin_2;TraF	Phosphoadenosine phosphosulfate reductase family;Thioredoxin;Thioredoxin-like domain;F plasmid transfer operon protein
TraesCS2D02G231100	12.4667	0.956667	13.061	3.70717	1.58696e-65	9.60746e-63	yes	up	-	GO:0019344;GO:0019419;GO:0044237;GO:0045454;GO:0005623;GO:0003824;GO:0016671;GO:000460	BP:cysteine biosynthetic process;BP:sulfate reduction;BP:cellular metabolic process;BP:cell redox homeostasis;CC:cell;MF:catalytic activity;MF:oxidoreductase activity, acting on a sulfur group of donors, disulfide as acceptor;MF:phosphoadenylyl-sulfate reductas;	K05907	APR	map00920	Sulfur metabolism	COG0175	P:Inorganic ion transport and metabolism	XP_020152739.1	probable 5'-adenylylsulfate reductase 1, chloroplastic [Aegilops tauschii subsp. strangulata]	sp|Q6Z4A7|APR1_ORYSJ;	Probable 5'-adenylylsulfate reductase 1, chloroplastic OS=Oryza sativa subsp. japonica OX=39947 GN=APR1 PE=2 SV=1;	PF01507.21;PF00085.22;PF13098.8;PF13728.8	PAPS_reduct;Thioredoxin;Thioredoxin_2;TraF	Phosphoadenosine phosphosulfate reductase family;Thioredoxin;Thioredoxin-like domain;F plasmid transfer operon protein
TraesCS6D02G278200	7.74667	3.64667	2.133	1.093	9.75678e-09	3.47545e-07	yes	up	-	GO:0030639;GO:0009813;GO:0006012;GO:0009058;GO:0008108;GO:0016746;GO:0016747;GO:004280	BP:polyketide biosynthetic process;BP:flavonoid biosynthetic process;BP:galactose metabolic process;BP:biosynthetic process;MF:UDP-glucos;MF:transferase activity, transferring acyl groups;MF:transferase activity, transferring acyl groups other than amino-acyl groups;MF:identical protein binding;	K17212	CUS	map00945	Stilbenoid, diarylheptanoid and gingerol biosynthesis	COG3424	Q:Secondary metabolites biosynthesis, transport and catabolism	XP_020170080.1	bisdemethoxycurcumin synthase [Aegilops tauschii subsp. strangulata]	sp|Q8LIL0|CUS_ORYSJ;	Bisdemethoxycurcumin synthase OS=Oryza sativa subsp. japonica OX=39947 GN=Os07g0271500 PE=1 SV=2;	PF00195.21;PF02797.17;PF08545.12;PF08392.14;PF08541.12	Chal_sti_synt_N;Chal_sti_synt_C;ACP_syn_III;FAE1_CUT1_RppA;ACP_syn_III_C	Chalcone and stilbene synthases, N-terminal domain;Chalcone and stilbene synthases, C-terminal domain;3-Oxoacyl-[acyl-carrier-protein;FAE1/Type III polyketide synthase-like protein;3-Oxoacyl-[acyl-carrier-protein
TraesCS7B02G371700	1.77667	0.246667	7.284	2.86475	2.41912e-08	8.024e-07	yes	up	-	GO:0009058;GO:0030639;GO:0016746;GO:001674	BP:biosynthetic process;BP:polyketide biosynthetic process;MF:transferase activity, transferring acyl groups;MF:transferase activity, transferring acyl groups other than amino-acyl groups;	K17212	CUS	map00945	Stilbenoid, diarylheptanoid and gingerol biosynthesis	COG3424	Q:Secondary metabolites biosynthesis, transport and catabolism	KAF7103947.1	hypothetical protein CFC21_104879 [Triticum aestivum]	sp|Q8LIL0|CUS_ORYSJ;	Bisdemethoxycurcumin synthase OS=Oryza sativa subsp. japonica OX=39947 GN=Os07g0271500 PE=1 SV=2;	PF00195.21;PF02797.17;PF08392.14;PF08541.12;PF08545.12	Chal_sti_synt_N;Chal_sti_synt_C;FAE1_CUT1_RppA;ACP_syn_III_C;ACP_syn_III	Chalcone and stilbene synthases, N-terminal domain;Chalcone and stilbene synthases, C-terminal domain;FAE1/Type III polyketide synthase-like protein;3-Oxoacyl-[acyl-carrier-protein;3-Oxoacyl-[acyl-carrier-protein
TraesCS3B02G410100	1.52667	0.376667	4.091	2.03263	2.50027e-06	5.48028e-05	yes	up	-	GO:0016021;GO:0004497;GO:0020037;GO:0016705;GO:0005506;GO:0046872;GO:001649	CC:integral component of membrane;MF:monooxygenase activity;MF:heme binding;MF:oxidoreductase activity, acting on paired donors, with incorporation or reduction of molecular oxygen;MF:iron ion binding;MF:metal ion binding;MF:oxidoreductase activity;	K05917	CYP51	map00100	Steroid biosynthesis	COG2124	Q:Secondary metabolites biosynthesis, transport and catabolism	KAF7031756.1	hypothetical protein CFC21_043035 [Triticum aestivum]	sp|P93846|CP51_SORBI;	Obtusifoliol 14-alpha demethylase OS=Sorghum bicolor OX=4558 GN=CYP51 PE=1 SV=1;	PF00067.24	p450	Cytochrome P450
TraesCS4B02G360100	0.56	0.04	12.956	3.69555	1.94153e-05	0.000336209	yes	up	-	GO:0032259;GO:0004497;GO:0020037;GO:0016705;GO:0008168;GO:0005506;GO:000552	BP:methylation;MF:monooxygenase activity;MF:heme binding;MF:oxidoreductase activity, acting on paired donors, with incorporation or reduction of molecular oxygen;MF:methyltransferase activity;MF:iron ion binding;MF:GTP binding;	K05917	CYP51	map00100	Steroid biosynthesis	COG2124	Q:Secondary metabolites biosynthesis, transport and catabolism	KAF7051310.1	hypothetical protein CFC21_059560 [Triticum aestivum]	sp|P93846|CP51_SORBI;	Obtusifoliol 14-alpha demethylase OS=Sorghum bicolor OX=4558 GN=CYP51 PE=1 SV=1;	PF00067.24	p450	Cytochrome P450
TraesCS5A02G556000	2.55667	1.17	2.111	1.07802	0.000334745	0.00399149	yes	up	-	GO:0016021;GO:0004497;GO:0016705;GO:0005506;GO:002003	CC:integral component of membrane;MF:monooxygenase activity;MF:oxidoreductase activity, acting on paired donors, with incorporation or reduction of molecular oxygen;MF:iron ion binding;MF:heme binding;	K05917	CYP51	map00100	Steroid biosynthesis	COG2124	Q:Secondary metabolites biosynthesis, transport and catabolism	KAF7062844.1	hypothetical protein CFC21_069404 [Triticum aestivum]	sp|P93846|CP51_SORBI;	Obtusifoliol 14-alpha demethylase OS=Sorghum bicolor OX=4558 GN=CYP51 PE=1 SV=1;	PF00067.24	p450	Cytochrome P450
TraesCS5B02G004600	0.723333	0.16	4.525	2.17795	0.000281544	0.00344918	yes	up	-	GO:0004497;GO:0016705;GO:0005506;GO:002003	MF:monooxygenase activity;MF:oxidoreductase activity, acting on paired donors, with incorporation or reduction of molecular oxygen;MF:iron ion binding;MF:heme binding;	K05917	CYP51	map00100	Steroid biosynthesis	COG2124	Q:Secondary metabolites biosynthesis, transport and catabolism	KAF7048995.1	hypothetical protein CFC21_057623 [Triticum aestivum]	sp|P93846|CP51_SORBI;	Obtusifoliol 14-alpha demethylase OS=Sorghum bicolor OX=4558 GN=CYP51 PE=1 SV=1;	PF00067.24	p450	Cytochrome P450
TraesCS5D02G422900	2.09333	0.316667	6.501	2.70062	4.87353e-08	1.52433e-06	yes	up	-	GO:0016126;GO:0008610;GO:0016021;GO:0016020;GO:0005789;GO:0000254;GO:0009924;GO:0005506;GO:1990465;GO:001649	BP:sterol biosynthetic process;BP:lipid biosynthetic process;CC:integral component of membrane;CC:membrane;CC:endoplasmic reticulum membrane;MF:C-4 methylsterol oxidase activity;MF:octadecanal decarbonylase activity;MF:iron ion binding;MF:aldehyde oxygenas;MF:oxidoreductase activity;	K14423	SMO1	map00100	Steroid biosynthesis	COG3000	I:Lipid transport and metabolism	XP_020173818.1	very-long-chain aldehyde decarbonylase GL1-10 [Aegilops tauschii subsp. strangulata]	sp|Q9AV39|GLO1A_ORYSJ;	Very-long-chain aldehyde decarbonylase GL1-10 OS=Oryza sativa subsp. japonica OX=39947 GN=GL1-10 PE=2 SV=1;	PF04116.15	FA_hydroxylase	Fatty acid hydroxylase superfamily
TraesCS7D02G451800	4.06333	1.63333	2.494	1.31827	4.08851e-10	1.79347e-08	yes	up	-	GO:0005975;GO:0003824;GO:0030246;GO:000455	BP:carbohydrate metabolic process;MF:catalytic activity;MF:carbohydrate binding;MF:hydrolase activity, hydrolyzing O-glycosyl compounds;	K01187	malZ	map00500;map00052	Starch and sucrose metabolism;Galactose metabolism	COG1501	G:Carbohydrate transport and metabolism	XP_020174524.1	alpha-glucosidase isoform X1 [Aegilops tauschii subsp. strangulata]	sp|Q43763|AGLU_HORVU;	Alpha-glucosidase OS=Hordeum vulgare OX=4513 PE=2 SV=1;	PF01055.28;PF16863.7;PF13802.8	Glyco_hydro_31;NtCtMGAM_N;Gal_mutarotas_2	Glycosyl hydrolases family 31;N-terminal barrel of NtMGAM and CtMGAM, maltase-glucoamylase;Galactose mutarotase-like
TraesCS2A02G215100	0.536667	0.176667	2.987	1.57884	0.00631951	0.0444394	yes	up	Beta-amylase [Source:UniProtKB/TrEMBL;Acc:A0A1D5TQ63]	GO:0000272;GO:0016161;GO:010222	BP:polysaccharide catabolic process;MF:beta-amylase activity;MF:amylopectin maltohydrolase activity;	K01177	E3.2.1.2	map00500	Starch and sucrose metabolism	ENOG410XNXS	G:Carbohydrate transport and metabolism	KAF7000619.1	hypothetical protein CFC21_016482 [Triticum aestivum]	sp|P93594|AMYB_WHEAT;	Beta-amylase Tri a 17 OS=Triticum aestivum OX=4565 GN=BMY1 PE=1 SV=1;	PF01373.19	Glyco_hydro_14	Glycosyl hydrolase family 14
TraesCS2D02G220900	2.29	1.10333	2.371	1.24574	3.31598e-05	0.000540508	yes	up	-	GO:0005975;GO:0000272;GO:0008152;GO:0016787;GO:0016161;GO:0016798;GO:010222	BP:carbohydrate metabolic process;BP:polysaccharide catabolic process;BP:metabolic process;MF:hydrolase activity;MF:beta-amylase activity;MF:hydrolase activity, acting on glycosyl bonds;MF:amylopectin maltohydrolase activity;	K01177	E3.2.1.2	map00500	Starch and sucrose metabolism	ENOG410XNXS	G:Carbohydrate transport and metabolism	KAF7015398.1	hypothetical protein CFC21_029254 [Triticum aestivum]	sp|P93594|AMYB_WHEAT;	Beta-amylase Tri a 17 OS=Triticum aestivum OX=4565 GN=BMY1 PE=1 SV=1;	PF01373.19	Glyco_hydro_14	Glycosyl hydrolase family 14
TraesCS3B02G397900	0.306667	0.04	7.962	2.9932	0.000273991	0.00337134	yes	up	Alpha-1,4 glucan phosphorylase [Source:UniProtKB/TrEMBL;Acc:D8L9G7]	GO:0005975;GO:0005980;GO:0005737;GO:0016021;GO:0004645;GO:0016740;GO:0030170;GO:0016757;GO:0102250;GO:0008184;GO:010249	BP:carbohydrate metabolic process;BP:glycogen catabolic process;CC:cytoplasm;CC:integral component of membrane;MF:phosphorylase activity;MF:transferase activity;MF:pyridoxal phosphate binding;MF:transferase activity, transferring glycosyl groups;MF:linear malto-oligosaccharide phosphorylase activity;MF:glycogen phosphorylase activity;MF:SHG alpha-glucan phosphorylase activity;	K00688	PYG, glgP	map00500	Starch and sucrose metabolism	COG0058	G:Carbohydrate transport and metabolism	KAF7031623.1	hypothetical protein CFC21_042927 [Triticum aestivum]	sp|Q9LKJ3|PHSH_WHEAT;	Alpha-glucan phosphorylase, H isozyme OS=Triticum aestivum OX=4565 PE=2 SV=1;	PF00343.22	Phosphorylase	Carbohydrate phosphorylase
TraesCS3D02G359300	21.8	10.32	2.146	1.10156	1.65817e-23	2.00126e-21	yes	up	Alpha-1,4 glucan phosphorylase [Source:UniProtKB/TrEMBL;Acc:A0A341T741]	GO:0005975;GO:0005980;GO:0005737;GO:0016021;GO:0004645;GO:0102250;GO:0102499;GO:0008184;GO:003017	BP:carbohydrate metabolic process;BP:glycogen catabolic process;CC:cytoplasm;CC:integral component of membrane;MF:phosphorylase activity;MF:linear malto-oligosaccharide phosphorylase activity;MF:SHG alpha-glucan phosphorylase activity;MF:glycogen phosphorylase activity;MF:pyridoxal phosphate binding;	K00688	PYG, glgP	map00500	Starch and sucrose metabolism	COG0058	G:Carbohydrate transport and metabolism	KAF7038623.1	hypothetical protein CFC21_048783 [Triticum aestivum]	sp|Q9LKJ3|PHSH_WHEAT;	Alpha-glucan phosphorylase, H isozyme OS=Triticum aestivum OX=4565 PE=2 SV=1;	PF00343.22	Phosphorylase	Carbohydrate phosphorylase
TraesCS4A02G446700	17.7267	8.81333	2.02	1.01406	3.31217e-17	2.89454e-15	yes	up	Sucrose synthase [Source:UniProtKB/TrEMBL;Acc:A0A1D6SCP9]	GO:0010037;GO:0005985;GO:0016740;GO:0016157;GO:001675	BP:response to carbon dioxide;BP:sucrose metabolic process;MF:transferase activity;MF:sucrose synthase activity;MF:transferase activity, transferring glycosyl groups;	K00695	SUS	map00500	Starch and sucrose metabolism	COG0438	M:Cell wall/membrane/envelope biogenesis	KAF7046253.1	hypothetical protein CFC21_055294 [Triticum aestivum]	sp|P31924|SUS1_ORYSJ;	Sucrose synthase 1 OS=Oryza sativa subsp. japonica OX=39947 GN=SUS1 PE=1 SV=1;	PF00862.21;PF00534.22;PF13692.8	Sucrose_synth;Glycos_transf_1;Glyco_trans_1_4	Sucrose synthase;Glycosyl transferases group 1;Glycosyl transferases group 1
TraesCS5B02G400000	1.55333	0.643333	2.444	1.28916	7.90699e-07	1.94054e-05	yes	up	Alpha-1,4 glucan phosphorylase [Source:UniProtKB/TrEMBL;Acc:B2LXU4]	GO:0005975;GO:0005980;GO:0009414;GO:0009266;GO:0005737;GO:0009570;GO:0016757;GO:0004645;GO:0016740;GO:0030170;GO:0102250;GO:0008184;GO:010249	BP:carbohydrate metabolic process;BP:glycogen catabolic process;BP:response to water deprivation;BP:response to temperature stimulus;CC:cytoplasm;CC:chloroplast stroma;MF:transferase activity, transferring glycosyl groups;MF:phosphorylase activity;MF:transferase activity;MF:pyridoxal phosphate binding;MF:linear malto-oligosaccharide phosphorylase activity;MF:glycogen phosphorylase activity;MF:SHG…	K00688	PYG, glgP	map00500	Starch and sucrose metabolism	COG0058	G:Carbohydrate transport and metabolism	ACC59201.1	plastid alpha-1,4-glucan phosphorylase [Triticum aestivum]	sp|P27598|PHSL_IPOBA;	Alpha-1,4 glucan phosphorylase L isozyme, chloroplastic/amyloplastic OS=Ipomoea batatas OX=4120 PE=2 SV=1;	PF00343.22	Phosphorylase	Carbohydrate phosphorylase
TraesCS7D02G036600	32.58	13.3	2.47	1.30424	3.86224e-09	1.48219e-07	yes	up	Sucrose synthase [Source:UniProtKB/TrEMBL;Acc:A0A1D6D1F6]	GO:0010037;GO:0005985;GO:0016157;GO:001675	BP:response to carbon dioxide;BP:sucrose metabolic process;MF:sucrose synthase activity;MF:transferase activity, transferring glycosyl groups;	K00695	SUS	map00500	Starch and sucrose metabolism	COG0438	M:Cell wall/membrane/envelope biogenesis	XP_020193399.1	sucrose synthase 1 [Aegilops tauschii subsp. strangulata]	sp|P31924|SUS1_ORYSJ;	Sucrose synthase 1 OS=Oryza sativa subsp. japonica OX=39947 GN=SUS1 PE=1 SV=1;	PF00862.21;PF00534.22;PF13692.8	Sucrose_synth;Glycos_transf_1;Glyco_trans_1_4	Sucrose synthase;Glycosyl transferases group 1;Glycosyl transferases group 1
TraesCS7D02G064300	1.88333	0.8	2.322	1.21549	3.73421e-05	0.000598129	yes	up	Starch synthase, chloroplastic/amyloplastic [Source:UniProtKB/TrEMBL;Acc:Q9S7N5]	GO:0019252;GO:0009501;GO:0009507;GO:0004373;GO:0043531;GO:0019863;GO:0016740;GO:001675	BP:starch biosynthetic process;CC:amyloplast;CC:chloroplast;MF:glycoge;MF:ADP binding;MF:IgE binding;MF:transferase activity;MF:transferase activity, transferring glycosyl groups;	K13679	WAXY	map00500	Starch and sucrose metabolism	COG0297	G:Carbohydrate transport and metabolism	AAF06938.1	granule-bound starch synthase WX-TtD protein [Aegilops tauschii]	sp|P27736|SSG1_WHEAT;	Granule-bound starch synthase 1, chloroplastic/amyloplastic OS=Triticum aestivum OX=4565 GN=WAXY PE=1 SV=1;	PF08323.13;PF00534.22;PF13692.8	Glyco_transf_5;Glycos_transf_1;Glyco_trans_1_4	Starch synthase catalytic domain;Glycosyl transferases group 1;Glycosyl transferases group 1
TraesCSU02G107200	8.81333	3.44	2.508	1.32633	3.91418e-15	2.98052e-13	yes	up	-	GO:0005975;GO:0042973;GO:000455	BP:carbohydrate metabolic process;MF:glucan endo-1,3-beta-D-glucosidase activity;MF:hydrolase activity, hydrolyzing O-glycosyl compounds;	K19892	GN4	map00500	Starch and sucrose metabolism	ENOG411047W	S:Function unknown	KAF7016291.1	hypothetical protein CFC21_029939 [Triticum aestivum]	sp|Q94CD8|E134_ARATH;	Glucan endo-1,3-beta-glucosidase 4 OS=Arabidopsis thaliana OX=3702 GN=At3g13560 PE=2 SV=1;	PF00332.20;PF07983.15	Glyco_hydro_17;X8	Glycosyl hydrolases family 17;X8 domain
TraesCS3B02G357000	2.15667	0.83	2.616	1.38725	1.29453e-08	4.50423e-07	yes	up	Non-lysosomal glucosylceramidase [Source:UniProtKB/TrEMBL;Acc:A0A1D5W0P4]	GO:0006680;GO:0005975;GO:0016020;GO:0004348;GO:000455	BP:glucosylceramide catabolic process;BP:carbohydrate metabolic process;CC:membrane;MF:glucosylceramidase activity;MF:hydrolase activity, hydrolyzing O-glycosyl compounds;	K17108	GBA2	map00600;map00511	Sphingolipid metabolism;Other glycan degradation	COG4354	G:Carbohydrate transport and metabolism	KAF7031138.1	hypothetical protein CFC21_042515 [Triticum aestivum]	sp|Q9HCG7|GBA2_HUMAN;	Non-lysosomal glucosylceramidase OS=Homo sapiens OX=9606 GN=GBA2 PE=1 SV=2;	PF04685.15;PF12215.10	DUF608;Glyco_hydr_116N	Glycosyl-hydrolase family 116, catalytic region;beta-glucosidase 2, glycosyl-hydrolase family 116 N-term
TraesCS7B02G092300	1.29667	0.43	3.107	1.63535	0.0037759	0.0294605	yes	up	-	GO:0030148;GO:0006665;GO:0008610;GO:0016021;GO:0016020;GO:0005789;GO:0009924;GO:0005506;GO:0000170;GO:1990465;GO:001649	BP:sphingolipid biosynthetic process;BP:sphingolipid metabolic process;BP:lipid biosynthetic process;CC:integral component of membrane;CC:membrane;CC:endoplasmic reticulum membrane;MF:octadecanal decarbonylase activity;MF:iron ion binding;MF:sphingosine hydroxylase activity;MF:aldehyde oxygenas;MF:oxidoreductase activity;	K04713	SUR2	map00600	Sphingolipid metabolism	COG3000	I:Lipid transport and metabolism	KAF7100390.1	hypothetical protein CFC21_101915 [Triticum aestivum]	sp|Q8VYI1|SBH1_ARATH;	Sphinganine C4-monooxygenase 1 OS=Arabidopsis thaliana OX=3702 GN=SBH1 PE=1 SV=1;	PF04116.15	FA_hydroxylase	Fatty acid hydroxylase superfamily
TraesCS6D02G355800	2.33333	0.776667	2.988	1.57933	0.000129261	0.00176034	yes	up	-	GO:0016192;GO:0031410;GO:001602	BP:vesicle-mediated transport;CC:cytoplasmic vesicle;CC:integral component of membrane;	K08515	VAMP7	map04130	SNARE interactions in vesicular transport	COG5143	U:Intracellular trafficking, secretion, and vesicular transport	KAF7091852.1	hypothetical protein CFC21_094398 [Triticum aestivum]	sp|Q9LFP1|VA713_ARATH;	Vesicle-associated membrane protein 713 OS=Arabidopsis thaliana OX=3702 GN=VAMP713 PE=1 SV=1;	PF00957.23;PF13774.8	Synaptobrevin;Longin	Synaptobrevin;Regulated-SNARE-like domain
TraesCS4A02G498200	2.25	0.92	2.545	1.34768	3.66854e-06	7.73685e-05	yes	up	Terpene cyclase/mutase family member [Source:UniProtKB/TrEMBL;Acc:A0A1D5WZ94]	GO:0016104;GO:0005811;GO:0016866;GO:0042300;GO:000025	BP:triterpenoid biosynthetic process;CC:lipid particle;MF:intramolecular transferase activity;MF:beta-amyrin synthase activity;MF:lanosterol synthase activity;	K19011	OSC6	map00909	Sesquiterpenoid and triterpenoid biosynthesis	COG1657	I:Lipid transport and metabolism	KAF7046887.1	hypothetical protein CFC21_055881 [Triticum aestivum]	sp|Q2R712|ACBSY_ORYSJ;	Achilleol B synthase OS=Oryza sativa subsp. japonica OX=39947 GN=Os11g0285000 PE=1 SV=1;	PF13243.8;PF13249.8;PF00432.23	SQHop_cyclase_C;SQHop_cyclase_N;Prenyltrans	Squalene-hopene cyclase C-terminal domain;Squalene-hopene cyclase N-terminal domain;Prenyltransferase and squalene oxidase repeat
TraesCS7B02G254000	4.44333	2.35667	2.13	1.09062	4.82385e-05	0.000748151	yes	up	GTP-binding nuclear protein [Source:UniProtKB/TrEMBL;Acc:A0A341YHA3]	GO:0006606;GO:0006913;GO:0000054;GO:0015031;GO:0005737;GO:0005634;GO:0003924;GO:000552	BP:protein import into nucleus;BP:nucleocytoplasmic transport;BP:ribosomal subunit export from nucleus;BP:protein transport;CC:cytoplasm;CC:nucleus;MF:GTPase activity;MF:GTP binding;	K07936	RAN	map03008;map03013	Ribosome biogenesis in eukaryotes;Nucleocytoplasmic transport	ENOG410XNRS	S:Function unknown	XP_020174174.1	GTP-binding nuclear protein Ran-3 [Aegilops tauschii subsp. strangulata]	sp|A2YEQ6|RAN3_ORYSI;	GTP-binding nuclear protein Ran-3 OS=Oryza sativa subsp. indica OX=39946 GN=RAN3 PE=2 SV=2;	PF00071.24;PF08477.15;PF00025.23;PF00910.24	Ras;Roc;Arf;RNA_helicase	Ras family;Ras of Complex, Roc, domain of DAPkinase;ADP-ribosylation factor family;RNA helicase
TraesCS3A02G108900	37.87	17.1433	2.254	1.17249	7.30085e-35	1.32053e-32	yes	up	Malic enzyme [Source:UniProtKB/TrEMBL;Acc:A0A1D5VHG3]	GO:0006090;GO:0006108;GO:0009507;GO:0004473;GO:0051287;GO:0004471;GO:0004470;GO:004687	BP:pyruvate metabolic process;BP:malate metabolic process;CC:chloroplast;MF:malate dehydrogenas;MF:NAD binding;MF:malate dehydrogenas;MF:malic enzyme activity;MF:metal ion binding;	K00029	E1.1.1.40, maeB	map00620;map00710	Pyruvate metabolism;Carbon fixation in photosynthetic organisms	COG0281	C:Energy production and conversion	VAH73479.1	unnamed protein product [Triticum turgidum subsp. durum]	sp|P43279|MAOC_ORYSJ;	NADP-dependent malic enzyme, chloroplastic OS=Oryza sativa subsp. japonica OX=39947 GN=ME6 PE=2 SV=2;	PF03949.17;PF00390.21	Malic_M;malic	Malic enzyme, NAD binding domain;Malic enzyme, N-terminal domain
TraesCS3B02G128000	58.27	27.9133	2.058	1.04119	6.44591e-32	1.04038e-29	yes	up	-	GO:0006090;GO:0006108;GO:0009507;GO:0004473;GO:0051287;GO:0004471;GO:0004470;GO:004687	BP:pyruvate metabolic process;BP:malate metabolic process;CC:chloroplast;MF:malate dehydrogenas;MF:NAD binding;MF:malate dehydrogenas;MF:malic enzyme activity;MF:metal ion binding;	K00029	E1.1.1.40, maeB	map00620;map00710	Pyruvate metabolism;Carbon fixation in photosynthetic organisms	COG0281	C:Energy production and conversion	VAH73479.1	unnamed protein product [Triticum turgidum subsp. durum]	sp|P43279|MAOC_ORYSJ;	NADP-dependent malic enzyme, chloroplastic OS=Oryza sativa subsp. japonica OX=39947 GN=ME6 PE=2 SV=2;	PF03949.17;PF00390.21	Malic_M;malic	Malic enzyme, NAD binding domain;Malic enzyme, N-terminal domain
TraesCS7D02G333900	5.16333	2.38	2.187	1.12874	1.40677e-11	7.51457e-10	yes	up	-	GO:0048366;GO:0006099;GO:0015977;GO:0015979;GO:0005829;GO:0048046;GO:0009507;GO:0008964;GO:000382	BP:leaf development;BP:tricarboxylic acid cycle;BP:carbon fixation;BP:photosynthesis;CC:cytosol;CC:apoplast;CC:chloroplast;MF:phosphoenolpyruvate carboxylase activity;MF:catalytic activity;	K01595	ppc	map00620;map00710	Pyruvate metabolism;Carbon fixation in photosynthetic organisms	COG2352	C:Energy production and conversion	XP_020163873.1	phosphoenolpyruvate carboxylase 1 [Aegilops tauschii subsp. strangulata]	sp|P29195|CAPP1_SORBI;	Phosphoenolpyruvate carboxylase 1 OS=Sorghum bicolor OX=4558 GN=PEPC PE=2 SV=1;	PF00311.19;PF14010.8	PEPcase;PEPcase_2	Phosphoenolpyruvate carboxylase;Phosphoenolpyruvate carboxylase
TraesCS2A02G018500	65.4333	30.5667	2.152	1.10536	1.19243e-17	1.07155e-15	yes	up	-	GO:0016787;GO:0102487;GO:0102486;GO:0102485;GO:0102489;GO:0102488;GO:0102490;GO:0102491;GO:000552	MF:hydrolase activity;MF:dUTP phosphohydrolase activity;MF:dCTP phosphohydrolase activity;MF:dATP phosphohydrolase activity;MF:GTP phosphohydrolase activity;MF:dTTP phosphohydrolase activity;MF:8-oxo-dGTP phosphohydrolase activity;MF:dGTP phosphohydrolase activity;MF:ATP binding;	K14641	APY	map00240;map00230	Pyrimidine metabolism;Purine metabolism	COG5371;COG5371	G:Carbohydrate transport and metabolism;O:Posttranslational modification, protein turnover, chaperones	KAF6998369.1	hypothetical protein CFC21_014491 [Triticum aestivum]	sp|Q2QYE1|APY3_ORYSJ;	Probable apyrase 3 OS=Oryza sativa subsp. japonica OX=39947 GN=APY3 PE=2 SV=2;	PF01150.19	GDA1_CD39	GDA1/CD39
TraesCS3A02G236700	7.34333	3.49667	2.152	1.10586	2.26362e-10	1.03195e-08	yes	up	CTP synthase [Source:UniProtKB/TrEMBL;Acc:A0A1D5V6K9]	GO:0006221;GO:0044210;GO:0006541;GO:0006241;GO:0003883;GO:000552	BP:pyrimidine nucleotide biosynthetic process;BP:'de novo' CTP biosynthetic process;BP:glutamine metabolic process;BP:CTP biosynthetic process;MF:CTP synthase activity;MF:ATP binding;	K01937	pyrG, CTPS	map00240;map01240	Pyrimidine metabolism;Biosynthesis of cofactors	COG0504	F:Nucleotide transport and metabolism	KAF7023026.1	hypothetical protein CFC21_035632 [Triticum aestivum]	sp|Q54V77|PYRG_DICDI;	CTP synthase OS=Dictyostelium discoideum OX=44689 GN=ctps PE=3 SV=1;	PF06418.16;PF00117.30;PF07722.15	CTP_synth_N;GATase;Peptidase_C26	CTP synthase N-terminus;Glutamine amidotransferase class-I;Peptidase C26
TraesCS1A02G135700	8.65667	2.46	3.489	1.80292	2.29287e-25	2.97482e-23	yes	up	Ferrochelatase [Source:UniProtKB/TrEMBL;Acc:A0A341NLD9]	GO:0006783;GO:0005739;GO:0009507;GO:000432	BP:heme biosynthetic process;CC:mitochondrion;CC:chloroplast;MF:ferrochelatase activity;	K01772	hemH, FECH	map00860;map01240	Porphyrin and chlorophyll metabolism;Biosynthesis of cofactors	COG0276	H:Coenzyme transport and metabolism	KAF6983186.1	hypothetical protein CFC21_001444 [Triticum aestivum]	sp|Q0DIV0|HEMH2_ORYSJ;	Ferrochelatase-2, chloroplastic OS=Oryza sativa subsp. japonica OX=39947 GN=Os05g0361200 PE=2 SV=1;	PF00762.21;PF00504.23	Ferrochelatase;Chloroa_b-bind	Ferrochelatase;Chlorophyll A-B binding protein
TraesCS1B02G150400	6.48333	1.86667	3.501	1.80761	2.07686e-23	2.48877e-21	yes	up	Ferrochelatase [Source:UniProtKB/TrEMBL;Acc:A0A341P061]	GO:0006783;GO:0005739;GO:0009507;GO:000432	BP:heme biosynthetic process;CC:mitochondrion;CC:chloroplast;MF:ferrochelatase activity;	K01772	hemH, FECH	map00860;map01240	Porphyrin and chlorophyll metabolism;Biosynthesis of cofactors	COG0276	H:Coenzyme transport and metabolism	KAF6988719.1	hypothetical protein CFC21_006191 [Triticum aestivum]	sp|Q0DIV0|HEMH2_ORYSJ;	Ferrochelatase-2, chloroplastic OS=Oryza sativa subsp. japonica OX=39947 GN=Os05g0361200 PE=2 SV=1;	PF00762.21;PF00504.23	Ferrochelatase;Chloroa_b-bind	Ferrochelatase;Chlorophyll A-B binding protein
TraesCS1D02G131200	6.14333	2.22	2.785	1.47757	2.59881e-15	2.00378e-13	yes	up	Ferrochelatase [Source:Projected from Arabidopsis thaliana (AT2G30390) UniProtKB/TrEMBL;Acc:F4IMT3]	GO:0006783;GO:0005739;GO:0009507;GO:000432	BP:heme biosynthetic process;CC:mitochondrion;CC:chloroplast;MF:ferrochelatase activity;	K01772	hemH, FECH	map00860;map01240	Porphyrin and chlorophyll metabolism;Biosynthesis of cofactors	COG0276	H:Coenzyme transport and metabolism	KAF6994281.1	hypothetical protein CFC21_011024 [Triticum aestivum]	sp|Q0DIV0|HEMH2_ORYSJ;	Ferrochelatase-2, chloroplastic OS=Oryza sativa subsp. japonica OX=39947 GN=Os05g0361200 PE=2 SV=1;	PF00762.21;PF00504.23	Ferrochelatase;Chloroa_b-bind	Ferrochelatase;Chlorophyll A-B binding protein
TraesCS3A02G227700	9.71	4.90667	2.028	1.01981	1.19415e-11	6.4503e-10	yes	up	AT5g40850/MHK7_8 [Source:Projected from Arabidopsis thaliana (AT5G40850) UniProtKB/TrEMBL;Acc:Q42606]	GO:1900058;GO:0090352;GO:0009416;GO:0009236;GO:0019354;GO:0032259;GO:1902326;GO:0009507;GO:0004851;GO:0051266;GO:0051287;GO:0008168;GO:004311	BP:regulation of sulfate assimilation;BP:regulation of nitrate assimilation;BP:response to light stimulus;BP:cobalamin biosynthetic process;BP:siroheme biosynthetic process;BP:methylation;BP:positive regulation of chlorophyll biosynthetic process;CC:chloroplast;MF:uroporphyrin-III C-methyltransferase activity;MF:sirohydrochlorin ferrochelatase activity;MF:NAD binding;MF:methyltransferase activity…	K02303	cobA	map00860;map01240	Porphyrin and chlorophyll metabolism;Biosynthesis of cofactors	COG0007	H:Coenzyme transport and metabolism	XP_037405992.1	uroporphyrinogen-III C-methyltransferase-like [Triticum dicoccoides]	sp|Q42606|UPM1_ARATH;	S-adenosyl-L-methionine-dependent uroporphyrinogen III methyltransferase, chloroplastic OS=Arabidopsis thaliana OX=3702 GN=UPM1 PE=1 SV=1;	PF00590.22	TP_methylase	Tetrapyrrole
TraesCS3B02G256800	5.28	2.47667	2.21	1.14416	1.40896e-10	6.62798e-09	yes	up	AT5g40850/MHK7_8 [Source:Projected from Arabidopsis thaliana (AT5G40850) UniProtKB/TrEMBL;Acc:Q42606]	GO:1900058;GO:0090352;GO:0009416;GO:0009236;GO:0019354;GO:0032259;GO:1902326;GO:0009507;GO:0043115;GO:0051266;GO:0016740;GO:0051287;GO:0008168;GO:000485	BP:regulation of sulfate assimilation;BP:regulation of nitrate assimilation;BP:response to light stimulus;BP:cobalamin biosynthetic process;BP:siroheme biosynthetic process;BP:methylation;BP:positive regulation of chlorophyll biosynthetic process;CC:chloroplast;MF:precorrin-2 dehydrogenase activity;MF:sirohydrochlorin ferrochelatase activity;MF:transferase activity;MF:NAD binding;MF:methyltransfe…	K02303	cobA	map00860;map01240	Porphyrin and chlorophyll metabolism;Biosynthesis of cofactors	COG0007	H:Coenzyme transport and metabolism	CDM83467.1	unnamed protein product [Triticum aestivum]	sp|Q42606|UPM1_ARATH;	S-adenosyl-L-methionine-dependent uroporphyrinogen III methyltransferase, chloroplastic OS=Arabidopsis thaliana OX=3702 GN=UPM1 PE=1 SV=1;	PF00590.22	TP_methylase	Tetrapyrrole
TraesCS3D02G225500	13.19	4.93667	2.688	1.42678	4.24165e-15	3.21176e-13	yes	up	AT5g40850/MHK7_8 [Source:Projected from Arabidopsis thaliana (AT5G40850) UniProtKB/TrEMBL;Acc:Q42606]	GO:1900058;GO:0090352;GO:0009416;GO:0009236;GO:0019354;GO:0032259;GO:1902326;GO:0009507;GO:0004851;GO:0051266;GO:0051287;GO:0008168;GO:004311	BP:regulation of sulfate assimilation;BP:regulation of nitrate assimilation;BP:response to light stimulus;BP:cobalamin biosynthetic process;BP:siroheme biosynthetic process;BP:methylation;BP:positive regulation of chlorophyll biosynthetic process;CC:chloroplast;MF:uroporphyrin-III C-methyltransferase activity;MF:sirohydrochlorin ferrochelatase activity;MF:NAD binding;MF:methyltransferase activity…	K02303	cobA	map00860;map01240	Porphyrin and chlorophyll metabolism;Biosynthesis of cofactors	COG0007	H:Coenzyme transport and metabolism	XP_020184385.1	S-adenosyl-L-methionine-dependent uroporphyrinogen III methyltransferase, chloroplastic [Aegilops tauschii subsp. strangulata]	sp|Q42606|UPM1_ARATH;	S-adenosyl-L-methionine-dependent uroporphyrinogen III methyltransferase, chloroplastic OS=Arabidopsis thaliana OX=3702 GN=UPM1 PE=1 SV=1;	PF00590.22	TP_methylase	Tetrapyrrole
TraesCS7D02G550200	5.87667	1.95667	2.984	1.57717	4.91403e-08	1.53415e-06	yes	up	-	GO:0048573;GO:0006788;GO:0010229;GO:0015979;GO:0009536;GO:0009507;GO:000439	BP:photoperiodism, flowering;BP:heme oxidation;BP:inflorescence development;BP:photosynthesis;CC:plastid;CC:chloroplast;MF:heme oxygenas;	K21480	HO, pbsA1, hmuO	map00860	Porphyrin and chlorophyll metabolism	COG5398	P:Inorganic ion transport and metabolism	KAF7112072.1	hypothetical protein CFC21_112010 [Triticum aestivum]	sp|Q69XJ4|HMOX1_ORYSJ;	Heme oxygenase 1, chloroplastic OS=Oryza sativa subsp. japonica OX=39947 GN=HO1 PE=2 SV=1;	PF01126.22	Heme_oxygenase	Heme oxygenase
TraesCS3D02G328300	32.2633	15.7267	2.073	1.05163	5.09236e-10	2.20656e-08	yes	up	-	GO:0005509;GO:000468	MF:calcium ion binding;MF:calmodulin-dependent protein kinase activity;	K02183	CALM	map04626;map04070;map04016	Plant-pathogen interaction;Phosphatidylinositol signaling system;MAPK signaling pathway - plant	COG5126;COG5126;COG5126	D:Cell cycle control, cell division, chromosome partitioning;T:Signal transduction mechanisms;Z:Cytoskeleton	XP_020146330.1	calmodulin-3 [Aegilops tauschii subsp. strangulata]	sp|P27164|CALM3_PETHY;	Calmodulin-related protein OS=Petunia hybrida OX=4102 GN=CAM53 PE=2 SV=2;	PF00036.34;PF13499.8;PF13405.8;PF13833.8;PF13202.8;PF14658.8;PF12763.9;PF10591.11;PF17743.3;PF08726.12	EF-hand_1;EF-hand_7;EF-hand_6;EF-hand_8;EF-hand_5;EF-hand_9;EF-hand_4;SPARC_Ca_bdg;DUF5580;EFhand_Ca_insen	EF hand;EF-hand domain pair;EF-hand domain;EF-hand domain pair;EF hand;EF-hand domain;Cytoskeletal-regulatory complex EF hand;Secreted protein acidic and rich in cysteine Ca binding region;Family of unknown function;Ca2+ insensitive EF hand
TraesCS4D02G126100	1.13333	0.253333	4.43	2.14727	2.63306e-06	5.73409e-05	yes	up	-	GO:000550	MF:calcium ion binding;	K02183	CALM	map04626;map04070;map04016	Plant-pathogen interaction;Phosphatidylinositol signaling system;MAPK signaling pathway - plant	COG5126;COG5126;COG5126	D:Cell cycle control, cell division, chromosome partitioning;T:Signal transduction mechanisms;Z:Cytoskeleton	XP_020198390.1	neo-calmodulin-like [Aegilops tauschii subsp. strangulata]	sp|Q9U6D3|CALM_MYXGL;	Calmodulin OS=Myxine glutinosa OX=7769 PE=2 SV=3;	PF00036.34;PF13499.8;PF13833.8;PF13405.8;PF13202.8;PF14658.8;PF12763.9;PF08976.13	EF-hand_1;EF-hand_7;EF-hand_8;EF-hand_6;EF-hand_5;EF-hand_9;EF-hand_4;EF-hand_11	EF hand;EF-hand domain pair;EF-hand domain pair;EF-hand domain;EF hand;EF-hand domain;Cytoskeletal-regulatory complex EF hand;EF-hand domain
TraesCS4A02G065300	2.43667	0.92	2.658	1.41019	2.67551e-09	1.05006e-07	yes	up	3-ketoacyl-CoA synthase [Source:UniProtKB/TrEMBL;Acc:W5E0C4]	GO:0006633;GO:0016021;GO:0016020;GO:0016746;GO:001674	BP:fatty acid biosynthetic process;CC:integral component of membrane;CC:membrane;MF:transferase activity, transferring acyl groups;MF:transferase activity, transferring acyl groups other than amino-acyl groups;	K15397	KCS	map04626;map00062	Plant-pathogen interaction;Fatty acid elongation	ENOG410Y5VH	I:Lipid transport and metabolism	XP_037420047.1	3-ketoacyl-CoA synthase 6-like [Triticum dicoccoides]	sp|Q9XF43|KCS6_ARATH;	3-ketoacyl-CoA synthase 6 OS=Arabidopsis thaliana OX=3702 GN=CUT1 PE=1 SV=1;	PF08392.14;PF08541.12;PF02797.17;PF00195.21	FAE1_CUT1_RppA;ACP_syn_III_C;Chal_sti_synt_C;Chal_sti_synt_N	FAE1/Type III polyketide synthase-like protein;3-Oxoacyl-[acyl-carrier-protein;Chalcone and stilbene synthases, C-terminal domain;Chalcone and stilbene synthases, N-terminal domain
TraesCS4B02G297500	1.26333	0.44	2.867	1.51935	0.000127216	0.00173635	yes	up	3-ketoacyl-CoA synthase [Source:UniProtKB/TrEMBL;Acc:W5EIQ2]	GO:0006633;GO:0009416;GO:0080167;GO:0009409;GO:0005783;GO:0016021;GO:0016020;GO:0102338;GO:0102337;GO:0016740;GO:0016747;GO:0102336;GO:0016746;GO:010275	BP:fatty acid biosynthetic process;BP:response to light stimulus;BP:response to karrikin;BP:response to cold;CC:endoplasmic reticulum;CC:integral component of membrane;CC:membrane;MF:3-oxo-lignoceronyl-CoA synthase activity;MF:3-oxo-cerotoyl-CoA synthase activity;MF:transferase activity;MF:transferase activity, transferring acyl groups other than amino-acyl groups;MF:3-oxo-arachidoyl-CoA synthase…	K15397	KCS	map04626;map00062	Plant-pathogen interaction;Fatty acid elongation	ENOG410YCWN	I:Lipid transport and metabolism	XP_020175774.1	3-ketoacyl-CoA synthase 10 [Aegilops tauschii subsp. strangulata]	sp|Q570B4|KCS10_ARATH;	3-ketoacyl-CoA synthase 10 OS=Arabidopsis thaliana OX=3702 GN=FDH PE=1 SV=2;	PF08392.14;PF08541.12;PF02797.17;PF08545.12	FAE1_CUT1_RppA;ACP_syn_III_C;Chal_sti_synt_C;ACP_syn_III	FAE1/Type III polyketide synthase-like protein;3-Oxoacyl-[acyl-carrier-protein;Chalcone and stilbene synthases, C-terminal domain;3-Oxoacyl-[acyl-carrier-protein
TraesCS4D02G242200	3.68	1.84667	2.008	1.00589	7.09216e-07	1.75589e-05	yes	up	3-ketoacyl-CoA synthase [Source:UniProtKB/TrEMBL;Acc:A0A1D5Y1I8]	GO:0006633;GO:0016021;GO:0016020;GO:0016740;GO:0016746;GO:001674	BP:fatty acid biosynthetic process;CC:integral component of membrane;CC:membrane;MF:transferase activity;MF:transferase activity, transferring acyl groups;MF:transferase activity, transferring acyl groups other than amino-acyl groups;	K15397	KCS	map04626;map00062	Plant-pathogen interaction;Fatty acid elongation	ENOG410Y5VH	I:Lipid transport and metabolism	XP_020178816.1	3-ketoacyl-CoA synthase 6 [Aegilops tauschii subsp. strangulata]	sp|Q9XF43|KCS6_ARATH;	3-ketoacyl-CoA synthase 6 OS=Arabidopsis thaliana OX=3702 GN=CUT1 PE=1 SV=1;	PF08392.14;PF08541.12;PF02797.17;PF00195.21	FAE1_CUT1_RppA;ACP_syn_III_C;Chal_sti_synt_C;Chal_sti_synt_N	FAE1/Type III polyketide synthase-like protein;3-Oxoacyl-[acyl-carrier-protein;Chalcone and stilbene synthases, C-terminal domain;Chalcone and stilbene synthases, N-terminal domain
TraesCS4A02G444700	2.79333	1.22	2.353	1.23449	0.00240087	0.0204671	yes	up	-	GO:0005524;GO:004353	MF:ATP binding;MF:ADP binding;	K13457	RPM1, RPS3	map04626	Plant-pathogen interaction	------	------	KAF7046229.1	hypothetical protein CFC21_055275 [Triticum aestivum]	sp|Q39214|RPM1_ARATH;	Disease resistance protein RPM1 OS=Arabidopsis thaliana OX=3702 GN=RPM1 PE=1 SV=1;	PF00931.24;PF18052.3	NB-ARC;Rx_N	NB-ARC domain;Rx N-terminal domain
TraesCS6B02G029600	0.87	0.283333	3.056	1.61142	0.000443599	0.00505026	yes	up	-	GO:0006468;GO:0004674;GO:0005524;GO:000467	BP:protein phosphorylation;MF:protein serine/threonine kinase activity;MF:ATP binding;MF:protein kinase activity;	K13436	PTI1	map04626	Plant-pathogen interaction	COG0515	T:Signal transduction mechanisms	KAF7082129.1	hypothetical protein CFC21_086009 [Triticum aestivum]	sp|Q41328|PTI1_SOLLC;	Pto-interacting protein 1 OS=Solanum lycopersicum OX=4081 GN=PTI1 PE=1 SV=2;	PF07714.19;PF00069.27	PK_Tyr_Ser-Thr;Pkinase	Protein tyrosine and serine/threonine kinase;Protein kinase domain
TraesCS7A02G044200	0.903333	0.27	3.427	1.77697	1.43905e-05	0.00025883	yes	up	-	GO:0006952;GO:0005524;GO:004353	BP:defense response;MF:ATP binding;MF:ADP binding;	K13457	RPM1, RPS3	map04626	Plant-pathogen interaction	COG4886	S:Function unknown	KAF7092971.1	hypothetical protein CFC21_095412 [Triticum aestivum]	sp|Q39214|RPM1_ARATH;	Disease resistance protein RPM1 OS=Arabidopsis thaliana OX=3702 GN=RPM1 PE=1 SV=1;	PF00931.24;PF18052.3;PF13855.8	NB-ARC;Rx_N;LRR_8	NB-ARC domain;Rx N-terminal domain;Leucine rich repeat
TraesCS7A02G044800	1.53667	0.716667	2.197	1.13523	5.15801e-05	0.00079323	yes	up	-	GO:0006952;GO:0005524;GO:004353	BP:defense response;MF:ATP binding;MF:ADP binding;	K13457	RPM1, RPS3	map04626	Plant-pathogen interaction	COG4886	S:Function unknown	KAF7092978.1	hypothetical protein CFC21_095418 [Triticum aestivum]	sp|Q39214|RPM1_ARATH;	Disease resistance protein RPM1 OS=Arabidopsis thaliana OX=3702 GN=RPM1 PE=1 SV=1;	PF00931.24;PF18052.3	NB-ARC;Rx_N	NB-ARC domain;Rx N-terminal domain
TraesCS1A02G278400	1.09	0.51	2.281	1.18964	0.00414437	0.0317371	yes	up	-	GO:0006865;GO:0016021;GO:000588	BP:amino acid transport;CC:integral component of membrane;CC:plasma membrane;	K13946	AUX1, LAX	map04075	Plant hormone signal transduction	COG0814	E:Amino acid transport and metabolism	XP_037417940.1	auxin transporter-like protein 2 [Triticum dicoccoides]	sp|Q688J2|LAX12_ORYSJ;	Auxin transporter-like protein 2 OS=Oryza sativa subsp. japonica OX=39947 GN=Os05g0447200 PE=2 SV=1;	PF01490.20	Aa_trans	Transmembrane amino acid transporter protein
TraesCS5D02G296900	12.6433	5.77667	2.17	1.11745	0.000752427	0.0079009	yes	up	-	GO:000973	BP:response to auxin;	K14488	SAUR	map04075	Plant hormone signal transduction	ENOG410YZHQ	S:Function unknown	XP_037441636.1	auxin-responsive protein SAUR66-like [Triticum dicoccoides]	sp|Q9SGU2|SAU71_ARATH;	Auxin-responsive protein SAUR71 OS=Arabidopsis thaliana OX=3702 GN=SAUR71 PE=2 SV=1;	PF02519.16	Auxin_inducible	Auxin responsive protein
TraesCS2A02G223600	0.76	0.0633333	13.785	3.78508	0.00119055	0.0115971	yes	up	-	GO:0015986;GO:0006811;GO:0006754;GO:0009535;GO:0045261;GO:0000275;GO:0016020;GO:0098796;GO:004693	BP:ATP synthesis coupled proton transport;BP:ion transport;BP:ATP biosynthetic process;CC:chloroplast thylakoid membrane;CC:proton-transporting ATP synthase complex, catalytic core;CC:mitochondrial proton-transporting ATP synthase complex, catalytic core;CC:membrane;CC:membrane protein complex;MF:proton-transporting ATP synthase activity, rotational mechanism;	K02115	ATPF1G, atpG	map00195;map00190	Photosynthesis;Oxidative phosphorylation	COG0224	C:Energy production and conversion	XP_037476962.1	ATP synthase subunit gamma, chloroplastic [Triticum dicoccoides]	sp|P0C1M0|ATPG_MAIZE;	ATP synthase subunit gamma, chloroplastic OS=Zea mays OX=4577 PE=1 SV=1;	PF00231.21	ATP-synt	ATP synthase
TraesCS7A02G158400	2.29333	0.943333	2.463	1.30056	0.000672254	0.00718655	yes	up	Inositol-tetrakisphosphate 1-kinase [Source:UniProtKB/TrEMBL;Acc:A0A1D6DKV5]	GO:0010264;GO:0052746;GO:0032957;GO:0005737;GO:0005829;GO:0047325;GO:0000287;GO:0052726;GO:0046872;GO:0052725;GO:000552	BP:myo-inositol hexakisphosphate biosynthetic process;BP:inositol phosphorylation;BP:inositol trisphosphate metabolic process;CC:cytoplasm;CC:cytosol;MF:inositol tetrakisphosphate 1-kinase activity;MF:magnesium ion binding;MF:inositol-1,3,4-trisphosphate 5-kinase activity;MF:metal ion binding;MF:inositol-1,3,4-trisphosphate 6-kinase activity;MF:ATP binding;	K00913	ITPK1	map04070;map00562	Phosphatidylinositol signaling system;Inositol phosphate metabolism	ENOG4110KIK	G:Carbohydrate transport and metabolism	XP_037462225.1	inositol-tetrakisphosphate 1-kinase 4-like [Triticum dicoccoides]	sp|A0JJZ6|ITPK5_ORYSI;	Inositol-tetrakisphosphate 1-kinase 5 OS=Oryza sativa subsp. indica OX=39946 GN=ITPK5 PE=3 SV=1;	PF05770.13;PF17927.3	Ins134_P3_kin;Ins134_P3_kin_N	Inositol 1,3,4-trisphosphate 5/6-kinase ATP-grasp domain;Inositol 1,3,4-trisphosphate 5/6-kinase pre-ATP-grasp domain
TraesCS2B02G066100	9.38	3.71667	2.525	1.33617	9.45886e-11	4.56801e-09	yes	up	-	GO:0032259;GO:0008168;GO:0046983;GO:000817	BP:methylation;MF:methyltransferase activity;MF:protein dimerization activity;MF:O-methyltransferase activity;	K13066	COMT	map00940;map00380	Phenylpropanoid biosynthesis;Tryptophan metabolism	ENOG410XS7T	S:Function unknown	XP_037483049.1	tricetin 3',4',5'-O-trimethyltransferase-like [Triticum dicoccoides]	sp|Q38J50|FOMT2_WHEAT;	Tricetin 3',4',5'-O-trimethyltransferase OS=Triticum aestivum OX=4565 GN=OMT2 PE=1 SV=1;	PF00891.20;PF08100.13;PF13489.8	Methyltransf_2;Dimerisation;Methyltransf_23	O-methyltransferase domain;Dimerisation domain;Methyltransferase domain
TraesCS2B02G395400	0.84	0.276667	3.089	1.6272	0.00432568	0.0328904	yes	up	-	GO:0016020;GO:001629	CC:membrane;MF:lipase activity;	K18368;K01054	CSE;MGLL	map00940;map00561	Phenylpropanoid biosynthesis;Glycerolipid metabolism	COG2267	I:Lipid transport and metabolism	XP_037486435.1	caffeoylshikimate esterase-like [Triticum dicoccoides]	sp|Q9C942|CSE_ARATH;	Caffeoylshikimate esterase OS=Arabidopsis thaliana OX=3702 GN=CSE PE=1 SV=1;	PF12146.10;PF00561.22;PF12697.9;PF03959.15	Hydrolase_4;Abhydrolase_1;Abhydrolase_6;FSH1	Serine aminopeptidase, S33;alpha/beta hydrolase fold;Alpha/beta hydrolase family;Serine hydrolase
TraesCS1A02G318400	2.38	1.02667	2.493	1.31815	0.000363609	0.00428868	yes	up	Peroxidase [Source:UniProtKB/TrEMBL;Acc:A0A341NSV0]	GO:0006979;GO:0042744;GO:0005576;GO:0020037;GO:0046872;GO:000460	BP:response to oxidative stress;BP:hydrogen peroxide catabolic process;CC:extracellular region;MF:heme binding;MF:metal ion binding;MF:peroxidase activity;	K00430	E1.11.1.7	map00940	Phenylpropanoid biosynthesis	ENOG410YDBA	G:Carbohydrate transport and metabolism	XP_037420922.1	peroxidase 1-like [Triticum dicoccoides]	sp|P37834|PER1_ORYSJ;	Peroxidase 1 OS=Oryza sativa subsp. japonica OX=39947 GN=PRX74 PE=2 SV=2;	PF00141.25	peroxidase	Peroxidase
TraesCS1B02G330600	20.7167	9.33333	2.224	1.15336	0.00635305	0.0446102	yes	up	Peroxidase [Source:UniProtKB/TrEMBL;Acc:A0A341P794]	GO:0006979;GO:0042744;GO:0005576;GO:0020037;GO:0046872;GO:000460	BP:response to oxidative stress;BP:hydrogen peroxide catabolic process;CC:extracellular region;MF:heme binding;MF:metal ion binding;MF:peroxidase activity;	K00430	E1.11.1.7	map00940	Phenylpropanoid biosynthesis	ENOG410YDBA	G:Carbohydrate transport and metabolism	KAF6990888.1	hypothetical protein CFC21_008036 [Triticum aestivum]	sp|P37834|PER1_ORYSJ;	Peroxidase 1 OS=Oryza sativa subsp. japonica OX=39947 GN=PRX74 PE=2 SV=2;	PF00141.25	peroxidase	Peroxidase
TraesCS1D02G080300	11.7667	5.80333	2.038	1.02715	3.03417e-10	1.35386e-08	yes	up	Peroxidase [Source:UniProtKB/TrEMBL;Acc:W5AMW4]	GO:0006979;GO:0042744;GO:0005576;GO:0009505;GO:0009506;GO:0020037;GO:0046872;GO:000460	BP:response to oxidative stress;BP:hydrogen peroxide catabolic process;CC:extracellular region;CC:plant-type cell wall;CC:plasmodesma;MF:heme binding;MF:metal ion binding;MF:peroxidase activity;	K00430	E1.11.1.7	map00940	Phenylpropanoid biosynthesis	ENOG41104RP	S:Function unknown	KAF6993615.1	hypothetical protein CFC21_010481 [Triticum aestivum]	sp|A7QEU4|PER5_VITVI;	Peroxidase 5 OS=Vitis vinifera OX=29760 GN=GSVIVT00037159001 PE=1 SV=2;	PF00141.25	peroxidase	Peroxidase
TraesCS1D02G304100	2.86	0.566667	5.098	2.35	2.5798e-08	8.51928e-07	yes	up	Peroxidase [Source:UniProtKB/TrEMBL;Acc:A0A1D5STK1]	GO:0006979;GO:0042744;GO:0005576;GO:0020037;GO:0046872;GO:000460	BP:response to oxidative stress;BP:hydrogen peroxide catabolic process;CC:extracellular region;MF:heme binding;MF:metal ion binding;MF:peroxidase activity;	K00430	E1.11.1.7	map00940	Phenylpropanoid biosynthesis	ENOG41104SB	S:Function unknown	KAF6996441.1	hypothetical protein CFC21_012782 [Triticum aestivum]	sp|Q9FEQ8|PER2_MAIZE;	Peroxidase 2 OS=Zea mays OX=4577 GN=PER2 PE=2 SV=1;	PF00141.25	peroxidase	Peroxidase
TraesCS1D02G317900	4.09667	1.50667	2.725	1.44626	0.000106333	0.001493	yes	up	Peroxidase [Source:UniProtKB/TrEMBL;Acc:A0A341PP48]	GO:0006979;GO:0042744;GO:0005576;GO:0020037;GO:0046872;GO:000460	BP:response to oxidative stress;BP:hydrogen peroxide catabolic process;CC:extracellular region;MF:heme binding;MF:metal ion binding;MF:peroxidase activity;	K00430	E1.11.1.7	map00940	Phenylpropanoid biosynthesis	ENOG410YDBA	G:Carbohydrate transport and metabolism	KAF6990883.1	hypothetical protein CFC21_008032 [Triticum aestivum]	sp|P37834|PER1_ORYSJ;	Peroxidase 1 OS=Oryza sativa subsp. japonica OX=39947 GN=PRX74 PE=2 SV=2;	PF00141.25	peroxidase	Peroxidase
TraesCS1D02G318000	14.1533	5.87667	2.409	1.26817	0.00253545	0.0214089	yes	up	Peroxidase [Source:UniProtKB/TrEMBL;Acc:A0A341PQ18]	GO:0006979;GO:0042744;GO:0005576;GO:0020037;GO:0046872;GO:000460	BP:response to oxidative stress;BP:hydrogen peroxide catabolic process;CC:extracellular region;MF:heme binding;MF:metal ion binding;MF:peroxidase activity;	K00430	E1.11.1.7	map00940	Phenylpropanoid biosynthesis	ENOG410YDBA	G:Carbohydrate transport and metabolism	XP_020152766.2	peroxidase 1-like [Aegilops tauschii subsp. strangulata]	sp|P37834|PER1_ORYSJ;	Peroxidase 1 OS=Oryza sativa subsp. japonica OX=39947 GN=PRX74 PE=2 SV=2;	PF00141.25	peroxidase	Peroxidase
TraesCS1D02G318400	4.79	1.91667	2.301	1.20209	0.00134118	0.0127854	yes	up	Peroxidase [Source:UniProtKB/TrEMBL;Acc:A0A341PP53]	GO:0006979;GO:0042744;GO:0005576;GO:0020037;GO:0046872;GO:000460	BP:response to oxidative stress;BP:hydrogen peroxide catabolic process;CC:extracellular region;MF:heme binding;MF:metal ion binding;MF:peroxidase activity;	K00430	E1.11.1.7	map00940	Phenylpropanoid biosynthesis	ENOG410YDBA	G:Carbohydrate transport and metabolism	VAH20739.1	unnamed protein product [Triticum turgidum subsp. durum]	sp|P37834|PER1_ORYSJ;	Peroxidase 1 OS=Oryza sativa subsp. japonica OX=39947 GN=PRX74 PE=2 SV=2;	PF00141.25	peroxidase	Peroxidase
TraesCS1D02G318600	6.36	2.78	2.327	1.21828	4.59122e-05	0.000717349	yes	up	Peroxidase [Source:UniProtKB/TrEMBL;Acc:A0A341PLN6]	GO:0006979;GO:0042744;GO:0005576;GO:0020037;GO:0046872;GO:000460	BP:response to oxidative stress;BP:hydrogen peroxide catabolic process;CC:extracellular region;MF:heme binding;MF:metal ion binding;MF:peroxidase activity;	K00430	E1.11.1.7	map00940	Phenylpropanoid biosynthesis	ENOG410YDBA	G:Carbohydrate transport and metabolism	KAF6996626.1	hypothetical protein CFC21_012944 [Triticum aestivum]	sp|P37834|PER1_ORYSJ;	Peroxidase 1 OS=Oryza sativa subsp. japonica OX=39947 GN=PRX74 PE=2 SV=2;	PF00141.25	peroxidase	Peroxidase
TraesCS1D02G318700	23.12	10.9367	2.12	1.08398	0.00083582	0.00864869	yes	up	Peroxidase [Source:UniProtKB/TrEMBL;Acc:A0A341PY24]	GO:0006979;GO:0042744;GO:0005576;GO:0020037;GO:0046872;GO:000460	BP:response to oxidative stress;BP:hydrogen peroxide catabolic process;CC:extracellular region;MF:heme binding;MF:metal ion binding;MF:peroxidase activity;	K00430	E1.11.1.7	map00940	Phenylpropanoid biosynthesis	ENOG410YDBA	G:Carbohydrate transport and metabolism	XP_020175341.1	peroxidase 1-like [Aegilops tauschii subsp. strangulata]	sp|P37834|PER1_ORYSJ;	Peroxidase 1 OS=Oryza sativa subsp. japonica OX=39947 GN=PRX74 PE=2 SV=2;	PF00141.25	peroxidase	Peroxidase
TraesCS2A02G070900	4.33333	1.50667	2.857	1.51465	3.73225e-07	9.72577e-06	yes	up	-	GO:0009809;GO:0016616;GO:0052747;GO:0045551;GO:0008270;GO:001649	BP:lignin biosynthetic process;MF:oxidoreductase activity, acting on the CH-OH group of donors, NAD or NADP as acceptor;MF:sinapyl alcohol dehydrogenase activity;MF:cinnamyl-alcohol dehydrogenase activity;MF:zinc ion binding;MF:oxidoreductase activity;	K00083	CAD	map00940	Phenylpropanoid biosynthesis	COG1064	C:Energy production and conversion	KAF6999010.1	hypothetical protein CFC21_015083 [Triticum aestivum]	sp|Q7XWU3|CADH6_ORYSJ;	Probable cinnamyl alcohol dehydrogenase 6 OS=Oryza sativa subsp. japonica OX=39947 GN=CAD6 PE=2 SV=2;	PF08240.14;PF00107.28;PF02826.21	ADH_N;ADH_zinc_N;2-Hacid_dh_C	Alcohol dehydrogenase GroES-like domain;Zinc-binding dehydrogenase;D-isomer specific 2-hydroxyacid dehydrogenase, NAD binding domain
TraesCS2A02G108700	4.32333	1.39	3.138	1.64987	4.24162e-09	1.61584e-07	yes	up	Peroxidase [Source:UniProtKB/TrEMBL;Acc:A0A1D5TMZ6]	GO:0006979;GO:0042744;GO:0005576;GO:0020037;GO:0046872;GO:000460	BP:response to oxidative stress;BP:hydrogen peroxide catabolic process;CC:extracellular region;MF:heme binding;MF:metal ion binding;MF:peroxidase activity;	K00430	E1.11.1.7	map00940	Phenylpropanoid biosynthesis	ENOG410YAKJ	G:Carbohydrate transport and metabolism	KAF6999398.1	hypothetical protein CFC21_015434 [Triticum aestivum]	sp|A5H452|PER70_MAIZE;	Peroxidase 70 OS=Zea mays OX=4577 GN=PER70 PE=1 SV=1;	PF00141.25	peroxidase	Peroxidase
TraesCS2A02G144900	18.6	4.27667	4.359	2.12397	2.5482e-07	6.89322e-06	yes	up	Peroxidase [Source:UniProtKB/TrEMBL;Acc:A0A1D5TQI9]	GO:0006979;GO:0042744;GO:0005576;GO:0020037;GO:0046872;GO:000460	BP:response to oxidative stress;BP:hydrogen peroxide catabolic process;CC:extracellular region;MF:heme binding;MF:metal ion binding;MF:peroxidase activity;	K00430	E1.11.1.7	map00940	Phenylpropanoid biosynthesis	ENOG41105XA	S:Function unknown	XP_037481321.1	peroxidase 2-like [Triticum dicoccoides]	sp|Q9FEQ8|PER2_MAIZE;	Peroxidase 2 OS=Zea mays OX=4577 GN=PER2 PE=2 SV=1;	PF00141.25	peroxidase	Peroxidase
TraesCS2A02G147700	9.83333	4.61	2.132	1.09225	6.23745e-06	0.000123879	yes	up	Peroxidase [Source:UniProtKB/TrEMBL;Acc:A0A1D5TRU9]	GO:0006979;GO:0042744;GO:0005576;GO:0009505;GO:0009506;GO:0020037;GO:0046872;GO:000460	BP:response to oxidative stress;BP:hydrogen peroxide catabolic process;CC:extracellular region;CC:plant-type cell wall;CC:plasmodesma;MF:heme binding;MF:metal ion binding;MF:peroxidase activity;	K00430	E1.11.1.7	map00940	Phenylpropanoid biosynthesis	ENOG41104KC;ENOG41104SB	S:Function unknown;	XP_037476165.1	peroxidase 2-like [Triticum dicoccoides]	sp|Q9FEQ8|PER2_MAIZE;	Peroxidase 2 OS=Zea mays OX=4577 GN=PER2 PE=2 SV=1;	PF00141.25	peroxidase	Peroxidase
TraesCS2A02G147800	3.98	1.16667	3.386	1.7594	4.82484e-08	1.5105e-06	yes	up	Peroxidase [Source:UniProtKB/TrEMBL;Acc:W5B033]	GO:0006979;GO:0042744;GO:0005576;GO:0020037;GO:0046872;GO:000460	BP:response to oxidative stress;BP:hydrogen peroxide catabolic process;CC:extracellular region;MF:heme binding;MF:metal ion binding;MF:peroxidase activity;	K00430	E1.11.1.7	map00940	Phenylpropanoid biosynthesis	ENOG411087N	S:Function unknown	KAF6999847.1	hypothetical protein CFC21_015823 [Triticum aestivum]	sp|Q9FEQ8|PER2_MAIZE;	Peroxidase 2 OS=Zea mays OX=4577 GN=PER2 PE=2 SV=1;	PF00141.25	peroxidase	Peroxidase
TraesCS2A02G149400	1.34667	0.573333	2.387	1.25491	0.00498847	0.0368542	yes	up	Peroxidase [Source:UniProtKB/TrEMBL;Acc:W5B4G3]	GO:0006979;GO:0042744;GO:0005576;GO:0020037;GO:0046872;GO:000460	BP:response to oxidative stress;BP:hydrogen peroxide catabolic process;CC:extracellular region;MF:heme binding;MF:metal ion binding;MF:peroxidase activity;	K00430	E1.11.1.7	map00940	Phenylpropanoid biosynthesis	ENOG41116DJ	S:Function unknown	XP_037481329.1	peroxidase 2-like [Triticum dicoccoides]	sp|Q9FEQ8|PER2_MAIZE;	Peroxidase 2 OS=Zea mays OX=4577 GN=PER2 PE=2 SV=1;	PF00141.25	peroxidase	Peroxidase
TraesCS2A02G490100	1.26333	0.55	2.255	1.1732	0.00352939	0.0279477	yes	up	-	GO:0016021;GO:0004497;GO:0016705;GO:0005506;GO:002003	CC:integral component of membrane;MF:monooxygenase activity;MF:oxidoreductase activity, acting on paired donors, with incorporation or reduction of molecular oxygen;MF:iron ion binding;MF:heme binding;	K09755	CYP84A, F5H	map00940	Phenylpropanoid biosynthesis	COG2124	Q:Secondary metabolites biosynthesis, transport and catabolism	KAF7004024.1	hypothetical protein CFC21_019284 [Triticum aestivum]	sp|Q42600|C84A1_ARATH;	Cytochrome P450 84A1 OS=Arabidopsis thaliana OX=3702 GN=CYP84A1 PE=1 SV=1;	PF00067.24	p450	Cytochrome P450
TraesCS2A02G571700	39.2033	17.1467	2.298	1.20053	1.79333e-23	2.15667e-21	yes	up	Peroxidase [Source:UniProtKB/TrEMBL;Acc:A0A1D5T6G6]	GO:0006979;GO:0042744;GO:0005576;GO:0020037;GO:0046872;GO:000460	BP:response to oxidative stress;BP:hydrogen peroxide catabolic process;CC:extracellular region;MF:heme binding;MF:metal ion binding;MF:peroxidase activity;	K00430	E1.11.1.7	map00940	Phenylpropanoid biosynthesis	ENOG41104GH;ENOG41103XV	S:Function unknown;	XP_037480151.1	cationic peroxidase SPC4-like [Triticum dicoccoides]	sp|P84516|PER1_SORBI;	Cationic peroxidase SPC4 OS=Sorghum bicolor OX=4558 GN=Sb03g046810 PE=1 SV=2;	PF00141.25	peroxidase	Peroxidase
TraesCS2A02G572500	98.87	48.3167	2.052	1.03726	1.77652e-27	2.46615e-25	yes	up	Peroxidase [Source:UniProtKB/TrEMBL;Acc:A0A1D5TG93]	GO:0006979;GO:0042744;GO:0005576;GO:0020037;GO:0046872;GO:000460	BP:response to oxidative stress;BP:hydrogen peroxide catabolic process;CC:extracellular region;MF:heme binding;MF:metal ion binding;MF:peroxidase activity;	K00430	E1.11.1.7	map00940	Phenylpropanoid biosynthesis	ENOG4111S7R	G:Carbohydrate transport and metabolism	KAF7005085.1	hypothetical protein CFC21_020232 [Triticum aestivum]	sp|P84516|PER1_SORBI;	Cationic peroxidase SPC4 OS=Sorghum bicolor OX=4558 GN=Sb03g046810 PE=1 SV=2;	PF00141.25	peroxidase	Peroxidase
TraesCS2A02G572700	9.26667	4.61	2.03	1.02141	4.34986e-08	1.37456e-06	yes	up	Peroxidase [Source:UniProtKB/TrEMBL;Acc:W5AWW3]	GO:0006979;GO:0042744;GO:0005576;GO:0009505;GO:0009506;GO:0020037;GO:0046872;GO:000460	BP:response to oxidative stress;BP:hydrogen peroxide catabolic process;CC:extracellular region;CC:plant-type cell wall;CC:plasmodesma;MF:heme binding;MF:metal ion binding;MF:peroxidase activity;	K00430	E1.11.1.7	map00940	Phenylpropanoid biosynthesis	ENOG4111S7R	G:Carbohydrate transport and metabolism	KAF7005087.1	hypothetical protein CFC21_020234 [Triticum aestivum]	sp|Q96520|PER12_ARATH;	Peroxidase 12 OS=Arabidopsis thaliana OX=3702 GN=PER12 PE=1 SV=1;	PF00141.25	peroxidase	Peroxidase
TraesCS2A02G572800	5.10333	2.2	2.314	1.2104	1.55736e-06	3.57864e-05	yes	up	Peroxidase [Source:UniProtKB/TrEMBL;Acc:A0A1D5TES2]	GO:0006979;GO:0042744;GO:0005576;GO:0009505;GO:0009506;GO:0020037;GO:0046872;GO:000460	BP:response to oxidative stress;BP:hydrogen peroxide catabolic process;CC:extracellular region;CC:plant-type cell wall;CC:plasmodesma;MF:heme binding;MF:metal ion binding;MF:peroxidase activity;	K00430	E1.11.1.7	map00940	Phenylpropanoid biosynthesis	ENOG41103XV;ENOG4111S7R	S:Function unknown;G:Carbohydrate transport and metabolism	XP_037480145.1	cationic peroxidase SPC4-like [Triticum dicoccoides]	sp|P84516|PER1_SORBI;	Cationic peroxidase SPC4 OS=Sorghum bicolor OX=4558 GN=Sb03g046810 PE=1 SV=2;	PF00141.25	peroxidase	Peroxidase
TraesCS2B02G084600	1.6	0.493333	3.303	1.72373	4.51738e-05	0.000707615	yes	up	-	GO:0009809;GO:0016616;GO:0052747;GO:0045551;GO:0008270;GO:001649	BP:lignin biosynthetic process;MF:oxidoreductase activity, acting on the CH-OH group of donors, NAD or NADP as acceptor;MF:sinapyl alcohol dehydrogenase activity;MF:cinnamyl-alcohol dehydrogenase activity;MF:zinc ion binding;MF:oxidoreductase activity;	K00083	CAD	map00940	Phenylpropanoid biosynthesis	COG1064	C:Energy production and conversion	KAF7006297.1	hypothetical protein CFC21_021347 [Triticum aestivum]	sp|Q7XWU3|CADH6_ORYSJ;	Probable cinnamyl alcohol dehydrogenase 6 OS=Oryza sativa subsp. japonica OX=39947 GN=CAD6 PE=2 SV=2;	PF08240.14;PF00107.28;PF02826.21	ADH_N;ADH_zinc_N;2-Hacid_dh_C	Alcohol dehydrogenase GroES-like domain;Zinc-binding dehydrogenase;D-isomer specific 2-hydroxyacid dehydrogenase, NAD binding domain
TraesCS2B02G124800	7.33667	2.03667	3.643	1.86496	4.56519e-16	3.67975e-14	yes	up	Peroxidase [Source:UniProtKB/TrEMBL;Acc:C6ETB3]	GO:0006979;GO:0098869;GO:0042744;GO:0005576;GO:0020037;GO:0046872;GO:0004601;GO:001649	BP:response to oxidative stress;BP:cellular oxidant detoxification;BP:hydrogen peroxide catabolic process;CC:extracellular region;MF:heme binding;MF:metal ion binding;MF:peroxidase activity;MF:oxidoreductase activity;	K00430	E1.11.1.7	map00940	Phenylpropanoid biosynthesis	ENOG410YAA5	S:Function unknown	XP_037483535.1	peroxidase 1 [Triticum dicoccoides]	sp|P27337|PER1_HORVU;	Peroxidase 1 OS=Hordeum vulgare OX=4513 PE=2 SV=1;	PF00141.25	peroxidase	Peroxidase
TraesCS2B02G125700	1.08667	0.2	5.311	2.40892	7.84845e-05	0.0011471	yes	up	Peroxidase [Source:UniProtKB/TrEMBL;Acc:A0A341QSP7]	GO:0006979;GO:0042744;GO:0005576;GO:0020037;GO:0046872;GO:000460	BP:response to oxidative stress;BP:hydrogen peroxide catabolic process;CC:extracellular region;MF:heme binding;MF:metal ion binding;MF:peroxidase activity;	K00430	E1.11.1.7	map00940	Phenylpropanoid biosynthesis	ENOG410YAKJ	G:Carbohydrate transport and metabolism	KAF6988285.1	hypothetical protein CFC21_005848 [Triticum aestivum]	sp|A5H452|PER70_MAIZE;	Peroxidase 70 OS=Zea mays OX=4577 GN=PER70 PE=1 SV=1;	PF00141.25	peroxidase	Peroxidase
TraesCS2B02G125900	1.22	0.236667	5.215	2.38277	2.63773e-05	0.000441691	yes	up	Peroxidase [Source:UniProtKB/TrEMBL;Acc:W5BMB0]	GO:0006979;GO:0042744;GO:0005576;GO:0020037;GO:0046872;GO:000460	BP:response to oxidative stress;BP:hydrogen peroxide catabolic process;CC:extracellular region;MF:heme binding;MF:metal ion binding;MF:peroxidase activity;	K00430	E1.11.1.7	map00940	Phenylpropanoid biosynthesis	ENOG410YAKJ	G:Carbohydrate transport and metabolism	KAF7006763.1	hypothetical protein CFC21_021770 [Triticum aestivum]	sp|A5H452|PER70_MAIZE;	Peroxidase 70 OS=Zea mays OX=4577 GN=PER70 PE=1 SV=1;	PF00141.25	peroxidase	Peroxidase
TraesCS2B02G126300	14.26	4.41	3.242	1.69691	0.00108632	0.0107243	yes	up	Peroxidase [Source:UniProtKB/TrEMBL;Acc:A0A1D5UDE0]	GO:0006979;GO:0098869;GO:0042744;GO:0005576;GO:0020037;GO:0046872;GO:0004601;GO:001649	BP:response to oxidative stress;BP:cellular oxidant detoxification;BP:hydrogen peroxide catabolic process;CC:extracellular region;MF:heme binding;MF:metal ion binding;MF:peroxidase activity;MF:oxidoreductase activity;	K00430	E1.11.1.7	map00940	Phenylpropanoid biosynthesis	ENOG410YAKJ	G:Carbohydrate transport and metabolism	XP_037483557.1	peroxidase 70-like [Triticum dicoccoides]	sp|A5H452|PER70_MAIZE;	Peroxidase 70 OS=Zea mays OX=4577 GN=PER70 PE=1 SV=1;	PF00141.25	peroxidase	Peroxidase
TraesCS2D02G069800	5.04	2.07	2.429	1.28014	1.3523e-05	0.000244007	yes	up	-	GO:0009809;GO:0016616;GO:0052747;GO:0045551;GO:0008270;GO:0046872;GO:001649	BP:lignin biosynthetic process;MF:oxidoreductase activity, acting on the CH-OH group of donors, NAD or NADP as acceptor;MF:sinapyl alcohol dehydrogenase activity;MF:cinnamyl-alcohol dehydrogenase activity;MF:zinc ion binding;MF:metal ion binding;MF:oxidoreductase activity;	K00083	CAD	map00940	Phenylpropanoid biosynthesis	COG1064	C:Energy production and conversion	SPT15987.1	unnamed protein product [Triticum aestivum]	sp|Q7XWU3|CADH6_ORYSJ;	Probable cinnamyl alcohol dehydrogenase 6 OS=Oryza sativa subsp. japonica OX=39947 GN=CAD6 PE=2 SV=2;	PF08240.14;PF00107.28;PF02826.21	ADH_N;ADH_zinc_N;2-Hacid_dh_C	Alcohol dehydrogenase GroES-like domain;Zinc-binding dehydrogenase;D-isomer specific 2-hydroxyacid dehydrogenase, NAD binding domain
TraesCS2D02G108300	2.65667	0.793333	3.313	1.72807	5.7985e-05	0.000879698	yes	up	Peroxidase [Source:UniProtKB/TrEMBL;Acc:W5C9G1]	GO:0006979;GO:0098869;GO:0042744;GO:0005576;GO:0020037;GO:0046872;GO:0004601;GO:001649	BP:response to oxidative stress;BP:cellular oxidant detoxification;BP:hydrogen peroxide catabolic process;CC:extracellular region;MF:heme binding;MF:metal ion binding;MF:peroxidase activity;MF:oxidoreductase activity;	K00430	E1.11.1.7	map00940	Phenylpropanoid biosynthesis	ENOG410YAKJ;ENOG410YAA5	G:Carbohydrate transport and metabolism;S:Function unknown	KAF7014081.1	hypothetical protein CFC21_028107 [Triticum aestivum]	sp|A5H452|PER70_MAIZE;	Peroxidase 70 OS=Zea mays OX=4577 GN=PER70 PE=1 SV=1;	PF00141.25	peroxidase	Peroxidase
TraesCS2D02G108600	6.34	2.61333	2.42	1.27479	3.03458e-08	9.84758e-07	yes	up	Peroxidase [Source:UniProtKB/TrEMBL;Acc:A0A1D5V3N8]	GO:0006979;GO:0098869;GO:0042744;GO:0005576;GO:0020037;GO:0046872;GO:0004601;GO:001649	BP:response to oxidative stress;BP:cellular oxidant detoxification;BP:hydrogen peroxide catabolic process;CC:extracellular region;MF:heme binding;MF:metal ion binding;MF:peroxidase activity;MF:oxidoreductase activity;	K00430	E1.11.1.7	map00940	Phenylpropanoid biosynthesis	ENOG410YAKJ	G:Carbohydrate transport and metabolism	XP_020187456.1	peroxidase 70 [Aegilops tauschii subsp. strangulata]	sp|A5H452|PER70_MAIZE;	Peroxidase 70 OS=Zea mays OX=4577 GN=PER70 PE=1 SV=1;	PF00141.25	peroxidase	Peroxidase
TraesCS3A02G297100	13.1367	3.92333	3.362	1.74934	9.21225e-25	1.16388e-22	yes	up	Peroxidase [Source:UniProtKB/TrEMBL;Acc:A0A1D5V620]	GO:0006979;GO:0042744;GO:0005576;GO:0020037;GO:0046872;GO:000460	BP:response to oxidative stress;BP:hydrogen peroxide catabolic process;CC:extracellular region;MF:heme binding;MF:metal ion binding;MF:peroxidase activity;	K00430	E1.11.1.7	map00940	Phenylpropanoid biosynthesis	ENOG41106HZ	S:Function unknown	KAF7023817.1	hypothetical protein CFC21_036251 [Triticum aestivum]	sp|Q9FEQ8|PER2_MAIZE;	Peroxidase 2 OS=Zea mays OX=4577 GN=PER2 PE=2 SV=1;	PF00141.25	peroxidase	Peroxidase
TraesCS3A02G297200	20.82	9.9	2.126	1.08815	1.66984e-10	7.75875e-09	yes	up	Peroxidase [Source:UniProtKB/TrEMBL;Acc:A0A1D5V9V3]	GO:0006979;GO:0042744;GO:0005576;GO:0020037;GO:0046872;GO:000460	BP:response to oxidative stress;BP:hydrogen peroxide catabolic process;CC:extracellular region;MF:heme binding;MF:metal ion binding;MF:peroxidase activity;	K00430	E1.11.1.7	map00940	Phenylpropanoid biosynthesis	ENOG41106HZ	S:Function unknown	KAF7023818.1	hypothetical protein CFC21_036252 [Triticum aestivum]	sp|Q9FEQ8|PER2_MAIZE;	Peroxidase 2 OS=Zea mays OX=4577 GN=PER2 PE=2 SV=1;	PF00141.25	peroxidase	Peroxidase
TraesCS3A02G297300	1.62	0.226667	7.078	2.82337	1.18721e-07	3.41563e-06	yes	up	Peroxidase [Source:UniProtKB/TrEMBL;Acc:A0A1D5V9V4]	GO:0006979;GO:0042744;GO:0005576;GO:0020037;GO:0046872;GO:000460	BP:response to oxidative stress;BP:hydrogen peroxide catabolic process;CC:extracellular region;MF:heme binding;MF:metal ion binding;MF:peroxidase activity;	K00430	E1.11.1.7	map00940	Phenylpropanoid biosynthesis	ENOG41106HZ	S:Function unknown	KAF7023819.1	hypothetical protein CFC21_036253 [Triticum aestivum]	sp|Q9FEQ8|PER2_MAIZE;	Peroxidase 2 OS=Zea mays OX=4577 GN=PER2 PE=2 SV=1;	PF00141.25	peroxidase	Peroxidase
TraesCS3A02G509600	9.19	4.31	2.149	1.10397	4.54048e-09	1.72476e-07	yes	up	Peroxidase [Source:UniProtKB/TrEMBL;Acc:A0A1D5V6U8]	GO:0006979;GO:0042744;GO:0005576;GO:0020037;GO:0016688;GO:0046872;GO:000460	BP:response to oxidative stress;BP:hydrogen peroxide catabolic process;CC:extracellular region;MF:heme binding;MF:L-ascorbate peroxidase activity;MF:metal ion binding;MF:peroxidase activity;	K00430	E1.11.1.7	map00940	Phenylpropanoid biosynthesis	ENOG410ZMT4	G:Carbohydrate transport and metabolism	KAF7026290.1	hypothetical protein CFC21_038405 [Triticum aestivum]	sp|P84516|PER1_SORBI;	Cationic peroxidase SPC4 OS=Sorghum bicolor OX=4558 GN=Sb03g046810 PE=1 SV=2;	PF00141.25	peroxidase	Peroxidase
TraesCS3B02G339500	1.35333	0.466667	2.886	1.52897	0.00173146	0.0156958	yes	up	Peroxidase [Source:UniProtKB/TrEMBL;Acc:A0A077S0F2]	GO:0098869;GO:0042744;GO:0006979;GO:0005576;GO:0009505;GO:0009506;GO:0020037;GO:0004601;GO:0046872;GO:001649	BP:cellular oxidant detoxification;BP:hydrogen peroxide catabolic process;BP:response to oxidative stress;CC:extracellular region;CC:plant-type cell wall;CC:plasmodesma;MF:heme binding;MF:peroxidase activity;MF:metal ion binding;MF:oxidoreductase activity;	K00430	E1.11.1.7	map00940	Phenylpropanoid biosynthesis	ENOG41106HZ	S:Function unknown	KAF7030935.1	hypothetical protein CFC21_042363 [Triticum aestivum]	sp|Q9FEQ8|PER2_MAIZE;	Peroxidase 2 OS=Zea mays OX=4577 GN=PER2 PE=2 SV=1;	PF00141.25	peroxidase	Peroxidase
TraesCS3D02G305200	1.24667	0.256667	4.96	2.31029	9.3564e-05	0.00133794	yes	up	Peroxidase [Source:UniProtKB/TrEMBL;Acc:A0A1D5WJK4]	GO:0006979;GO:0042744;GO:0005576;GO:0020037;GO:0046872;GO:000460	BP:response to oxidative stress;BP:hydrogen peroxide catabolic process;CC:extracellular region;MF:heme binding;MF:metal ion binding;MF:peroxidase activity;	K00430	E1.11.1.7	map00940	Phenylpropanoid biosynthesis	ENOG41106HZ	S:Function unknown	KAF7037963.1	hypothetical protein CFC21_048223 [Triticum aestivum]	sp|Q9FEQ8|PER2_MAIZE;	Peroxidase 2 OS=Zea mays OX=4577 GN=PER2 PE=2 SV=1;	PF00141.25	peroxidase	Peroxidase
TraesCS3D02G305300	13.2533	3.71	3.559	1.8316	1.76277e-22	2.02601e-20	yes	up	Peroxidase [Source:UniProtKB/TrEMBL;Acc:A0A1D5WFR9]	GO:0006979;GO:0042744;GO:0005576;GO:0009505;GO:0009506;GO:0020037;GO:0046872;GO:000460	BP:response to oxidative stress;BP:hydrogen peroxide catabolic process;CC:extracellular region;CC:plant-type cell wall;CC:plasmodesma;MF:heme binding;MF:metal ion binding;MF:peroxidase activity;	K00430	E1.11.1.7	map00940	Phenylpropanoid biosynthesis	ENOG41106HZ	S:Function unknown	KAF7037964.1	hypothetical protein CFC21_048224 [Triticum aestivum]	sp|Q9FEQ8|PER2_MAIZE;	Peroxidase 2 OS=Zea mays OX=4577 GN=PER2 PE=2 SV=1;	PF00141.25	peroxidase	Peroxidase
TraesCS3D02G305400	3.35333	1.44	2.332	1.22173	1.35205e-05	0.000244007	yes	up	-	GO:0006979;GO:0042744;GO:0005576;GO:0009505;GO:0009506;GO:0020037;GO:0046872;GO:000460	BP:response to oxidative stress;BP:hydrogen peroxide catabolic process;CC:extracellular region;CC:plant-type cell wall;CC:plasmodesma;MF:heme binding;MF:metal ion binding;MF:peroxidase activity;	K00430	E1.11.1.7	map00940	Phenylpropanoid biosynthesis	ENOG41106HZ	S:Function unknown	KAF7037964.1	hypothetical protein CFC21_048224 [Triticum aestivum]	sp|A5H8G4|PER1_MAIZE;	Peroxidase 1 OS=Zea mays OX=4577 GN=PER1 PE=1 SV=1;	PF00141.25	peroxidase	Peroxidase
TraesCS4A02G136600	8.07	3.24667	2.474	1.30713	9.89908e-12	5.3946e-10	yes	up	Peroxidase [Source:UniProtKB/TrEMBL;Acc:W5DYJ7]	GO:0006979;GO:0042744;GO:0005576;GO:0020037;GO:0046872;GO:000460	BP:response to oxidative stress;BP:hydrogen peroxide catabolic process;CC:extracellular region;MF:heme binding;MF:metal ion binding;MF:peroxidase activity;	K00430	E1.11.1.7	map00940	Phenylpropanoid biosynthesis	ENOG410ZJP7	S:Function unknown	XP_037420856.1	peroxidase P7-like [Triticum dicoccoides]	sp|Q9FLC0|PER52_ARATH;	Peroxidase 52 OS=Arabidopsis thaliana OX=3702 GN=PER52 PE=2 SV=1;	PF00141.25	peroxidase	Peroxidase
TraesCS4A02G196300	4.92667	1.86667	2.515	1.33049	3.53002e-08	1.13679e-06	yes	up	Peroxidase [Source:UniProtKB/TrEMBL;Acc:W5DTX9]	GO:0006979;GO:0042744;GO:0005576;GO:0020037;GO:0046872;GO:000460	BP:response to oxidative stress;BP:hydrogen peroxide catabolic process;CC:extracellular region;MF:heme binding;MF:metal ion binding;MF:peroxidase activity;	K00430	E1.11.1.7	map00940	Phenylpropanoid biosynthesis	ENOG410YETZ	G:Carbohydrate transport and metabolism	KAF7043397.1	hypothetical protein CFC21_052760 [Triticum aestivum]	sp|A7NY33|PER4_VITVI;	Peroxidase 4 OS=Vitis vinifera OX=29760 GN=GSVIVT00023967001 PE=1 SV=1;	PF00141.25	peroxidase	Peroxidase
TraesCS4A02G196400	11.1167	5.44667	2.07	1.04955	6.71694e-08	2.03122e-06	yes	up	Peroxidase [Source:UniProtKB/TrEMBL;Acc:A0A1D5X7K4]	GO:0006979;GO:0042744;GO:0005576;GO:0020037;GO:0046872;GO:000460	BP:response to oxidative stress;BP:hydrogen peroxide catabolic process;CC:extracellular region;MF:heme binding;MF:metal ion binding;MF:peroxidase activity;	K00430	E1.11.1.7	map00940	Phenylpropanoid biosynthesis	ENOG410YETZ	G:Carbohydrate transport and metabolism	KAF7043398.1	hypothetical protein CFC21_052761 [Triticum aestivum]	sp|A7NY33|PER4_VITVI;	Peroxidase 4 OS=Vitis vinifera OX=29760 GN=GSVIVT00023967001 PE=1 SV=1;	PF00141.25	peroxidase	Peroxidase
TraesCS4A02G235800	1.16667	0.25	4.674	2.22475	0.000268259	0.00330745	yes	up	Peroxidase [Source:UniProtKB/TrEMBL;Acc:A0A1D5X1T5]	GO:0006979;GO:0042744;GO:0005576;GO:0020037;GO:0046872;GO:000460	BP:response to oxidative stress;BP:hydrogen peroxide catabolic process;CC:extracellular region;MF:heme binding;MF:metal ion binding;MF:peroxidase activity;	K00430	E1.11.1.7	map00940	Phenylpropanoid biosynthesis	ENOG41106HZ	S:Function unknown	XP_037421944.1	peroxidase 2-like [Triticum dicoccoides]	sp|Q9FEQ8|PER2_MAIZE;	Peroxidase 2 OS=Zea mays OX=4577 GN=PER2 PE=2 SV=1;	PF00141.25	peroxidase	Peroxidase
TraesCS4D02G116700	8.56333	3.69333	2.314	1.21061	7.32405e-10	3.09602e-08	yes	up	Peroxidase [Source:UniProtKB/TrEMBL;Acc:A0A1D5Y6B7]	GO:0006979;GO:0042744;GO:0005576;GO:0020037;GO:0046872;GO:000460	BP:response to oxidative stress;BP:hydrogen peroxide catabolic process;CC:extracellular region;MF:heme binding;MF:metal ion binding;MF:peroxidase activity;	K00430	E1.11.1.7	map00940	Phenylpropanoid biosynthesis	ENOG410YETZ	G:Carbohydrate transport and metabolism	KAF7053139.1	hypothetical protein CFC21_061123 [Triticum aestivum]	sp|A7NY33|PER4_VITVI;	Peroxidase 4 OS=Vitis vinifera OX=29760 GN=GSVIVT00023967001 PE=1 SV=1;	PF00141.25	peroxidase	Peroxidase
TraesCS4D02G170600	7.24	2.35667	3.092	1.62837	3.29554e-13	2.07792e-11	yes	up	Peroxidase [Source:UniProtKB/TrEMBL;Acc:W5EMS7]	GO:0006979;GO:0042744;GO:0005576;GO:0020037;GO:0046872;GO:000460	BP:response to oxidative stress;BP:hydrogen peroxide catabolic process;CC:extracellular region;MF:heme binding;MF:metal ion binding;MF:peroxidase activity;	K00430	E1.11.1.7	map00940	Phenylpropanoid biosynthesis	ENOG410ZJP7	S:Function unknown	XP_020187323.1	peroxidase P7 [Aegilops tauschii subsp. strangulata]	sp|Q9FLC0|PER52_ARATH;	Peroxidase 52 OS=Arabidopsis thaliana OX=3702 GN=PER52 PE=2 SV=1;	PF00141.25	peroxidase	Peroxidase
TraesCS5B02G147200	27.5367	13.16	2.11	1.07727	1.22614e-10	5.82966e-09	yes	up	Peroxidase [Source:UniProtKB/TrEMBL;Acc:W5FA81]	GO:0006979;GO:0042744;GO:0005576;GO:0020037;GO:0046872;GO:000460	BP:response to oxidative stress;BP:hydrogen peroxide catabolic process;CC:extracellular region;MF:heme binding;MF:metal ion binding;MF:peroxidase activity;	K00430	E1.11.1.7	map00940	Phenylpropanoid biosynthesis	ENOG410YETZ	G:Carbohydrate transport and metabolism	KAF7064753.1	hypothetical protein CFC21_071004 [Triticum aestivum]	sp|A7NY33|PER4_VITVI;	Peroxidase 4 OS=Vitis vinifera OX=29760 GN=GSVIVT00023967001 PE=1 SV=1;	PF00141.25	peroxidase	Peroxidase
TraesCS5D02G438300	5.86333	2.82333	2.085	1.06011	1.55494e-05	0.000276805	yes	up	Peroxidase [Source:UniProtKB/TrEMBL;Acc:A0A341W5D9]	GO:0006979;GO:0042744;GO:0005576;GO:0009505;GO:0009506;GO:0020037;GO:0046872;GO:000460	BP:response to oxidative stress;BP:hydrogen peroxide catabolic process;CC:extracellular region;CC:plant-type cell wall;CC:plasmodesma;MF:heme binding;MF:metal ion binding;MF:peroxidase activity;	K00430	E1.11.1.7	map00940	Phenylpropanoid biosynthesis	ENOG41106TR;ENOG41106UA	S:Function unknown;	KAF7075149.1	hypothetical protein CFC21_079941 [Triticum aestivum]	sp|Q9FEQ8|PER2_MAIZE;	Peroxidase 2 OS=Zea mays OX=4577 GN=PER2 PE=2 SV=1;	PF00141.25	peroxidase	Peroxidase
TraesCS5D02G521100	2.89333	1.37333	2.117	1.082	7.43415e-06	0.000144832	yes	up	Glycosyltransferase [Source:UniProtKB/TrEMBL;Acc:A0A1D5ZR57]	GO:0016758;GO:000819	MF:transferase activity, transferring hexosyl groups;MF:UDP-glycosyltransferase activity;	K23260	TOGT1	map00940	Phenylpropanoid biosynthesis	COG1819	S:Function unknown	KAF7076125.1	hypothetical protein CFC21_080821 [Triticum aestivum]	sp|Q9AT54|SCGT_TOBAC;	Scopoletin glucosyltransferase OS=Nicotiana tabacum OX=4097 GN=TOGT1 PE=1 SV=1;	PF00201.20	UDPGT	UDP-glucoronosyl and UDP-glucosyl transferase
TraesCS6A02G138000	6.67333	3.29333	2.08	1.05679	7.74557e-07	1.90596e-05	yes	up	Peroxidase [Source:UniProtKB/TrEMBL;Acc:A0A1D6AFC1]	GO:0006979;GO:0042744;GO:0005576;GO:0020037;GO:0046872;GO:000460	BP:response to oxidative stress;BP:hydrogen peroxide catabolic process;CC:extracellular region;MF:heme binding;MF:metal ion binding;MF:peroxidase activity;	K00430	E1.11.1.7	map00940	Phenylpropanoid biosynthesis	ENOG4111S7R;ENOG410YAA5	G:Carbohydrate transport and metabolism;S:Function unknown	XP_037445945.1	peroxidase P7-like [Triticum dicoccoides]	sp|Q9FLC0|PER52_ARATH;	Peroxidase 52 OS=Arabidopsis thaliana OX=3702 GN=PER52 PE=2 SV=1;	PF00141.25	peroxidase	Peroxidase
TraesCS6B02G164400	1.56	0.723333	2.487	1.31423	0.00170475	0.0155045	yes	up	Peroxidase [Source:UniProtKB/TrEMBL;Acc:A0A1D6B025]	GO:0098869;GO:0042744;GO:0006979;GO:0016021;GO:0005576;GO:0009505;GO:0009506;GO:0020037;GO:0004601;GO:0046872;GO:001649	BP:cellular oxidant detoxification;BP:hydrogen peroxide catabolic process;BP:response to oxidative stress;CC:integral component of membrane;CC:extracellular region;CC:plant-type cell wall;CC:plasmodesma;MF:heme binding;MF:peroxidase activity;MF:metal ion binding;MF:oxidoreductase activity;	K00430	E1.11.1.7	map00940	Phenylpropanoid biosynthesis	ENOG41107DK;ENOG410Y9ME	S:Function unknown;G:Carbohydrate transport and metabolism	XP_037455805.1	peroxidase 3-like [Triticum dicoccoides]	sp|Q9SUT2|PER39_ARATH;	Peroxidase 39 OS=Arabidopsis thaliana OX=3702 GN=PER39 PE=1 SV=1;	PF00141.25	peroxidase	Peroxidase
TraesCS6B02G351100	3.74	1.39667	2.881	1.52653	5.50175e-05	0.000839587	yes	up	-	GO:0006979;GO:0042744;GO:0005576;GO:0020037;GO:0046872;GO:000460	BP:response to oxidative stress;BP:hydrogen peroxide catabolic process;CC:extracellular region;MF:heme binding;MF:metal ion binding;MF:peroxidase activity;	K00430	E1.11.1.7	map00940	Phenylpropanoid biosynthesis	ENOG41105XA	S:Function unknown	KAF7086013.1	hypothetical protein CFC21_089374 [Triticum aestivum]	sp|Q9FEQ8|PER2_MAIZE;	Peroxidase 2 OS=Zea mays OX=4577 GN=PER2 PE=2 SV=1;	PF00141.25	peroxidase	Peroxidase
TraesCS6D02G299700	5.09667	0.7	7.235	2.85496	3.81784e-17	3.32354e-15	yes	up	Peroxidase [Source:UniProtKB/TrEMBL;Acc:W5GWU5]	GO:0006979;GO:0042744;GO:0005576;GO:0020037;GO:0046872;GO:000460	BP:response to oxidative stress;BP:hydrogen peroxide catabolic process;CC:extracellular region;MF:heme binding;MF:metal ion binding;MF:peroxidase activity;	K00430	E1.11.1.7	map00940	Phenylpropanoid biosynthesis	ENOG41105XA;ENOG41116DJ	S:Function unknown;	XP_020195048.1	peroxidase 2 [Aegilops tauschii subsp. strangulata]	sp|Q9FEQ8|PER2_MAIZE;	Peroxidase 2 OS=Zea mays OX=4577 GN=PER2 PE=2 SV=1;	PF00141.25	peroxidase	Peroxidase
TraesCS7A02G396500	10.61	2.16	4.864	2.28216	9.88869e-15	7.2359e-13	yes	up	Peroxidase [Source:UniProtKB/TrEMBL;Acc:A0A1D6BJ14]	GO:0006979;GO:0042744;GO:0005576;GO:0020037;GO:0046872;GO:000460	BP:response to oxidative stress;BP:hydrogen peroxide catabolic process;CC:extracellular region;MF:heme binding;MF:metal ion binding;MF:peroxidase activity;	K00430	E1.11.1.7	map00940	Phenylpropanoid biosynthesis	ENOG41104SB	S:Function unknown	XP_037462757.1	peroxidase 2-like [Triticum dicoccoides]	sp|Q9FEQ8|PER2_MAIZE;	Peroxidase 2 OS=Zea mays OX=4577 GN=PER2 PE=2 SV=1;	PF00141.25	peroxidase	Peroxidase
TraesCS7A02G424100	61.2367	26.0067	2.368	1.24363	4.86232e-32	7.9046e-30	yes	up	Peroxidase [Source:UniProtKB/TrEMBL;Acc:A0A1D6BPT0]	GO:0006979;GO:0042744;GO:0005576;GO:0020037;GO:0046872;GO:000460	BP:response to oxidative stress;BP:hydrogen peroxide catabolic process;CC:extracellular region;MF:heme binding;MF:metal ion binding;MF:peroxidase activity;	K00430	E1.11.1.7	map00940	Phenylpropanoid biosynthesis	ENOG41106TP	G:Carbohydrate transport and metabolism	VAI79166.1	unnamed protein product [Triticum turgidum subsp. durum]	sp|P24102|PER22_ARATH;	Peroxidase 22 OS=Arabidopsis thaliana OX=3702 GN=PER22 PE=1 SV=2;	PF00141.25	peroxidase	Peroxidase
TraesCS7B02G274500	21.6267	9.64333	2.248	1.16833	5.74726e-12	3.24201e-10	yes	up	Peroxidase [Source:UniProtKB/TrEMBL;Acc:A0A1D6C4U0]	GO:0006979;GO:0042744;GO:0005576;GO:0020037;GO:0046872;GO:000460	BP:response to oxidative stress;BP:hydrogen peroxide catabolic process;CC:extracellular region;MF:heme binding;MF:metal ion binding;MF:peroxidase activity;	K00430	E1.11.1.7	map00940	Phenylpropanoid biosynthesis	ENOG410YAA5	S:Function unknown	KAF7102811.1	hypothetical protein CFC21_103879 [Triticum aestivum]	sp|A7NY33|PER4_VITVI;	Peroxidase 4 OS=Vitis vinifera OX=29760 GN=GSVIVT00023967001 PE=1 SV=1;	PF00141.25	peroxidase	Peroxidase
TraesCS7B02G298400	23.49	7.29	3.235	1.69384	0.000647344	0.00696995	yes	up	Peroxidase [Source:UniProtKB/TrEMBL;Acc:A0A341YIY9]	GO:0006979;GO:0042744;GO:0005576;GO:0020037;GO:0046872;GO:000460	BP:response to oxidative stress;BP:hydrogen peroxide catabolic process;CC:extracellular region;MF:heme binding;MF:metal ion binding;MF:peroxidase activity;	K00430	E1.11.1.7	map00940	Phenylpropanoid biosynthesis	ENOG41104SB	S:Function unknown	KAF7103091.1	hypothetical protein CFC21_104120 [Triticum aestivum]	sp|Q9FEQ8|PER2_MAIZE;	Peroxidase 2 OS=Zea mays OX=4577 GN=PER2 PE=2 SV=1;	PF00141.25	peroxidase	Peroxidase
TraesCS7B02G298600	11.1633	3.58667	3.128	1.64547	0.00342314	0.0272695	yes	up	Peroxidase [Source:UniProtKB/TrEMBL;Acc:A0A1D6CD69]	GO:0006979;GO:0042744;GO:0005576;GO:0020037;GO:0046872;GO:000460	BP:response to oxidative stress;BP:hydrogen peroxide catabolic process;CC:extracellular region;MF:heme binding;MF:metal ion binding;MF:peroxidase activity;	K00430	E1.11.1.7	map00940	Phenylpropanoid biosynthesis	ENOG41104SB	S:Function unknown	KAF7103094.1	hypothetical protein CFC21_104123 [Triticum aestivum]	sp|Q9FEQ8|PER2_MAIZE;	Peroxidase 2 OS=Zea mays OX=4577 GN=PER2 PE=2 SV=1;	PF00141.25	peroxidase	Peroxidase
TraesCS7B02G325800	73.0633	32.4667	2.265	1.17939	2.17935e-36	4.06167e-34	yes	up	Peroxidase [Source:UniProtKB/TrEMBL;Acc:A0A1D6CB02]	GO:0006979;GO:0042744;GO:0005576;GO:0020037;GO:0046872;GO:000460	BP:response to oxidative stress;BP:hydrogen peroxide catabolic process;CC:extracellular region;MF:heme binding;MF:metal ion binding;MF:peroxidase activity;	K00430	E1.11.1.7	map00940	Phenylpropanoid biosynthesis	ENOG41106TP	G:Carbohydrate transport and metabolism	KAF7103398.1	hypothetical protein CFC21_104386 [Triticum aestivum]	sp|Q9FG34|PER54_ARATH;	Peroxidase 54 OS=Arabidopsis thaliana OX=3702 GN=PER54 PE=2 SV=1;	PF00141.25	peroxidase	Peroxidase
TraesCS7D02G195100	3.37	1.45333	2.31	1.20803	0.000143887	0.00192991	yes	up	Peroxidase [Source:UniProtKB/TrEMBL;Acc:A0A1D6CYC8]	GO:0006979;GO:0042744;GO:0005576;GO:0009505;GO:0009506;GO:0020037;GO:0046872;GO:000460	BP:response to oxidative stress;BP:hydrogen peroxide catabolic process;CC:extracellular region;CC:plant-type cell wall;CC:plasmodesma;MF:heme binding;MF:metal ion binding;MF:peroxidase activity;	K00430	E1.11.1.7	map00940	Phenylpropanoid biosynthesis	ENOG410YCC5	G:Carbohydrate transport and metabolism	XP_020193304.1	peroxidase 1 [Aegilops tauschii subsp. strangulata]	sp|P37834|PER1_ORYSJ;	Peroxidase 1 OS=Oryza sativa subsp. japonica OX=39947 GN=PRX74 PE=2 SV=2;	PF00141.25	peroxidase	Peroxidase
TraesCS4A02G106600	1.31333	0.52	2.643	1.40242	0.00236865	0.0202487	yes	up	-	GO:0009094;GO:0009570;GO:0004664;GO:0047769;GO:000410	BP:L-phenylalanine biosynthetic process;CC:chloroplast stroma;MF:prephenate dehydratase activity;MF:arogenate dehydratase activity;MF:chorismate mutase activity;	K05359	ADT, PDT	map00400	Phenylalanine, tyrosine and tryptophan biosynthesis	COG0077	E:Amino acid transport and metabolism	KAF7042206.1	hypothetical protein CFC21_051867 [Triticum aestivum]	sp|D3U716|AROD2_PETHY;	Arogenate dehydratase 2 OS=Petunia hybrida OX=4102 GN=ADT2 PE=1 SV=1;	PF00800.20	PDT	Prephenate dehydratase
TraesCS5B02G166300	0.303333	0.0266667	13.681	3.77414	0.000103443	0.0014588	yes	up	-	GO:0000162;GO:0006568;GO:0004640;GO:0003824;GO:000442	BP:tryptophan biosynthetic process;BP:tryptophan metabolic process;MF:phosphoribosylanthranilate isomerase activity;MF:catalytic activity;MF:indole-3-glycerol-phosphate synthase activity;	K01609	trpC	map00400	Phenylalanine, tyrosine and tryptophan biosynthesis	COG0134	E:Amino acid transport and metabolism	KAF7065018.1	hypothetical protein CFC21_071200 [Triticum aestivum]	sp|P49572|TRPC_ARATH;	Indole-3-glycerol phosphate synthase, chloroplastic OS=Arabidopsis thaliana OX=3702 GN=IGPS PE=1 SV=2;	PF00218.23	IGPS	Indole-3-glycerol phosphate synthase
TraesCS3B02G173900	13.18	6.34667	2.034	1.02406	1.61495e-05	0.00028567	yes	up	-	GO:1902600;GO:0015991;GO:0033178;GO:004696	BP:hydrogen ion transmembrane transport;BP:ATP hydrolysis coupled proton transport;CC:proton-transporting two-sector ATPase complex, catalytic domain;MF:proton-transporting ATPase activity, rotational mechanism;	K02150	ATPeV1E, ATP6E	map04145;map00190	Phagosome;Oxidative phosphorylation	COG1390	C:Energy production and conversion	KAF7028802.1	hypothetical protein CFC21_040664 [Triticum aestivum]	sp|Q9SWE7|VATE_CITLI;	V-type proton ATPase subunit E OS=Citrus limon OX=2708 GN=VATE PE=2 SV=1;	PF01991.20	vATP-synt_E	ATP synthase
TraesCS7A02G408700	1.36667	0.406667	3.417	1.77255	0.000830791	0.00860324	yes	up	-	GO:1902600;GO:0015991;GO:0033178;GO:004696	BP:hydrogen ion transmembrane transport;BP:ATP hydrolysis coupled proton transport;CC:proton-transporting two-sector ATPase complex, catalytic domain;MF:proton-transporting ATPase activity, rotational mechanism;	K02150	ATPeV1E, ATP6E	map04145;map00190	Phagosome;Oxidative phosphorylation	COG1390	C:Energy production and conversion	KAF7097338.1	hypothetical protein CFC21_099168 [Triticum aestivum]	sp|Q9SWE7|VATE_CITLI;	V-type proton ATPase subunit E OS=Citrus limon OX=2708 GN=VATE PE=2 SV=1;	PF01991.20	vATP-synt_E	ATP synthase
TraesCS4A02G296600	14.3633	6.69	2.154	1.10734	3.6521e-10	1.61252e-08	yes	up	Tubulin beta chain [Source:UniProtKB/TrEMBL;Acc:A0A1D5X8S8]	GO:0007010;GO:0000278;GO:0007017;GO:0000226;GO:0005737;GO:0005794;GO:0005618;GO:0009570;GO:0005829;GO:0048046;GO:0005886;GO:0005874;GO:0009506;GO:0005200;GO:0003924;GO:0000166;GO:000552	BP:cytoskeleton organization;BP:mitotic cell cycle;BP:microtubule-based process;BP:microtubule cytoskeleton organization;CC:cytoplasm;CC:Golgi apparatus;CC:cell wall;CC:chloroplast stroma;CC:cytosol;CC:apoplast;CC:plasma membrane;CC:microtubule;CC:plasmodesma;MF:structural constituent of cytoskeleton;MF:GTPase activity;MF:nucleotide binding;MF:GTP binding;	K07375	TUBB	map04145	Phagosome	COG5023	Z:Cytoskeleton	VAI00817.1	unnamed protein product [Triticum turgidum subsp. durum]	sp|Q76FS2|TBB8_ORYSJ;	Tubulin beta-8 chain OS=Oryza sativa subsp. japonica OX=39947 GN=TUBB8 PE=2 SV=1;	PF00091.27;PF03953.19;PF10644.11	Tubulin;Tubulin_C;Misat_Tub_SegII	Tubulin/FtsZ family, GTPase domain;Tubulin C-terminal domain;Misato Segment II tubulin-like domain
TraesCS7A02G089400	0.54	0.09	8.392	3.06905	0.000216343	0.00273689	yes	up	Fatty acyl-CoA reductase [Source:UniProtKB/TrEMBL;Acc:A0A1D6BT73]	GO:0006629;GO:0102965;GO:008001	BP:lipid metabolic process;MF:alcohol-forming fatty acyl-CoA reductase activity;MF:fatty-acyl-CoA reductas;	K13356	FAR	map04146;map00073	Peroxisome;Cutin, suberine and wax biosynthesis	ENOG410XS7R	S:Function unknown	VAI69883.1	unnamed protein product [Triticum turgidum subsp. durum]	sp|Q9XGY7|FAR_SIMCH;	Alcohol-forming fatty acyl-CoA reductase OS=Simmondsia chinensis OX=3999 PE=1 SV=1;	PF07993.14;PF03015.21;PF01370.23;PF02719.17;PF01073.21	NAD_binding_4;Sterile;Epimerase;Polysacc_synt_2;3Beta_HSD	Male sterility protein;Male sterility protein;NAD dependent epimerase/dehydratase family;Polysaccharide biosynthesis protein;3-beta hydroxysteroid dehydrogenase/isomerase family
TraesCS1D02G142700	7.03333	3.14667	2.249	1.16939	3.03315e-10	1.35386e-08	yes	up	-	GO:0006635;GO:0010124;GO:0005777;GO:0016747;GO:0003988;GO:001674	BP:fatty acid beta-oxidation;BP:phenylacetate catabolic process;CC:peroxisome;MF:transferase activity, transferring acyl groups other than amino-acyl groups;MF:acetyl-CoA C-acyltransferase activity;MF:transferase activity, transferring acyl groups;	K07513	ACAA1	map04146;map00592;map00280;map01040;map00071	Peroxisome;alpha-Linolenic acid metabolism;Valine, leucine and isoleucine degradation;Biosynthesis of unsaturated fatty acids;Fatty acid degradation	COG0183	I:Lipid transport and metabolism	XP_020201150.1	3-ketoacyl-CoA thiolase 2, peroxisomal [Aegilops tauschii subsp. strangulata]	sp|Q56WD9|THIK2_ARATH;	3-ketoacyl-CoA thiolase 2, peroxisomal OS=Arabidopsis thaliana OX=3702 GN=PED1 PE=1 SV=2;	PF00108.25;PF02803.20	Thiolase_N;Thiolase_C	Thiolase, N-terminal domain;Thiolase, C-terminal domain
TraesCS1A02G365300	2.83	0.636667	4.427	2.14642	2.1456e-11	1.12213e-09	yes	up	-	GO:0005975;GO:0005618;GO:000465	BP:carbohydrate metabolic process;CC:cell wall;MF:polygalacturonase activity;	K01213	E3.2.1.67	map00040	Pentose and glucuronate interconversions	COG5434	M:Cell wall/membrane/envelope biogenesis	KAF6985941.1	hypothetical protein CFC21_003743 [Triticum aestivum]	sp|Q94AJ5|PGLR5_ARATH;	Probable polygalacturonase At1g80170 OS=Arabidopsis thaliana OX=3702 GN=At1g80170 PE=1 SV=1;	PF00295.19	Glyco_hydro_28	Glycosyl hydrolases family 28
TraesCS1B02G382800	4.60333	1.94667	2.354	1.23534	3.28667e-07	8.66517e-06	yes	up	-	GO:0005975;GO:0005618;GO:000465	BP:carbohydrate metabolic process;CC:cell wall;MF:polygalacturonase activity;	K01213	E3.2.1.67	map00040	Pentose and glucuronate interconversions	COG5434	M:Cell wall/membrane/envelope biogenesis	KAF6991478.1	hypothetical protein CFC21_008556 [Triticum aestivum]	sp|Q94AJ5|PGLR5_ARATH;	Probable polygalacturonase At1g80170 OS=Arabidopsis thaliana OX=3702 GN=At1g80170 PE=1 SV=1;	PF00295.19	Glyco_hydro_28	Glycosyl hydrolases family 28
TraesCS3A02G024500	1.71333	0.47	3.603	1.84939	4.82613e-06	9.86367e-05	yes	up	-	GO:0005975;GO:0005618;GO:000465	BP:carbohydrate metabolic process;CC:cell wall;MF:polygalacturonase activity;	K01213	E3.2.1.67	map00040	Pentose and glucuronate interconversions	COG5434	M:Cell wall/membrane/envelope biogenesis	KAF7020384.1	hypothetical protein CFC21_033491 [Triticum aestivum]	sp|Q94AJ5|PGLR5_ARATH;	Probable polygalacturonase At1g80170 OS=Arabidopsis thaliana OX=3702 GN=At1g80170 PE=1 SV=1;	PF00295.19;PF12708.9	Glyco_hydro_28;Pectate_lyase_3	Glycosyl hydrolases family 28;Pectate lyase superfamily protein
TraesCS3B02G020300	2.16333	0.876667	2.493	1.31814	6.66962e-05	0.000995074	yes	up	Polygalacturonase, putative,expressed [Source:UniProtKB/TrEMBL;Acc:D8L9U0]	GO:0005975;GO:0008152;GO:0005618;GO:0016787;GO:0016798;GO:000465	BP:carbohydrate metabolic process;BP:metabolic process;CC:cell wall;MF:hydrolase activity;MF:hydrolase activity, acting on glycosyl bonds;MF:polygalacturonase activity;	K01213	E3.2.1.67	map00040	Pentose and glucuronate interconversions	COG5434	M:Cell wall/membrane/envelope biogenesis	XP_037417225.1	probable polygalacturonase At1g80170 [Triticum dicoccoides]	sp|Q94AJ5|PGLR5_ARATH;	Probable polygalacturonase At1g80170 OS=Arabidopsis thaliana OX=3702 GN=At1g80170 PE=1 SV=1;	PF00295.19	Glyco_hydro_28	Glycosyl hydrolases family 28
TraesCS3D02G021700	9.67	4.17	2.325	1.21736	2.11607e-10	9.72497e-09	yes	up	Polygalacturonase, putative, expressed [Source:UniProtKB/TrEMBL;Acc:I0JTV4]	GO:0005975;GO:0008152;GO:0005618;GO:0016787;GO:0016798;GO:000465	BP:carbohydrate metabolic process;BP:metabolic process;CC:cell wall;MF:hydrolase activity;MF:hydrolase activity, acting on glycosyl bonds;MF:polygalacturonase activity;	K01213	E3.2.1.67	map00040	Pentose and glucuronate interconversions	COG5434	M:Cell wall/membrane/envelope biogenesis	KAF7034322.1	hypothetical protein CFC21_045354 [Triticum aestivum]	sp|Q94AJ5|PGLR5_ARATH;	Probable polygalacturonase At1g80170 OS=Arabidopsis thaliana OX=3702 GN=At1g80170 PE=1 SV=1;	PF00295.19	Glyco_hydro_28	Glycosyl hydrolases family 28
TraesCS5A02G004300	6.33	3.22	2.081	1.05722	3.28596e-09	1.27335e-07	yes	up	Plasma membrane ATPase [Source:UniProtKB/TrEMBL;Acc:A0A341V1G6]	GO:0140603;GO:1902600;GO:0120029;GO:0051453;GO:0016021;GO:0005886;GO:0005215;GO:0000166;GO:0016887;GO:0008553;GO:000552	old GO;BP:hydrogen ion transmembrane transport;BP:proton export across plasma membrane;BP:regulation of intracellular pH;CC:integral component of membrane;CC:plasma membrane;MF:transporter activity;MF:nucleotide binding;MF:ATPase activity;MF:hydrogen-exporting ATPase activity, phosphorylative mechanism;MF:ATP binding;	K01535	PMA1, PMA2	map00190	Oxidative phosphorylation	COG0474	P:Inorganic ion transport and metabolism	VAI11902.1	unnamed protein product [Triticum turgidum subsp. durum]	sp|P22180|PMA1_SOLLC;	Plasma membrane ATPase 1 OS=Solanum lycopersicum OX=4081 GN=LHA1 PE=2 SV=1;	PF00122.22;PF00702.28;PF00690.28;PF08282.14;PF13246.8	E1-E2_ATPase;Hydrolase;Cation_ATPase_N;Hydrolase_3;Cation_ATPase	E1-E2 ATPase;haloacid dehalogenase-like hydrolase;Cation transporter/ATPase, N-terminus;haloacid dehalogenase-like hydrolase;Cation transport ATPase
TraesCS2A02G451000	6.84333	3.02	2.282	1.19037	2.74769e-14	1.93908e-12	yes	up	Alpha-mannosidase [Source:UniProtKB/TrEMBL;Acc:W5AWP3]	GO:0005975;GO:0006013;GO:0005774;GO:0030246;GO:0003824;GO:0046872;GO:000455	BP:carbohydrate metabolic process;BP:mannose metabolic process;CC:vacuolar membrane;MF:carbohydrate binding;MF:catalytic activity;MF:metal ion binding;MF:alpha-mannosidase activity;	K01191	MAN2C1	map00511	Other glycan degradation	ENOG410XQMZ	G:Carbohydrate transport and metabolism	KAF7003570.1	hypothetical protein CFC21_018870 [Triticum aestivum]	sp|Q8LPJ3|MANA2_ARATH;	Probable alpha-mannosidase At5g13980 OS=Arabidopsis thaliana OX=3702 GN=At5g13980 PE=2 SV=1;	PF01074.24;PF07748.15;PF09261.13;PF17677.3	Glyco_hydro_38N;Glyco_hydro_38C;Alpha-mann_mid;Glyco_hydro38C2	Glycosyl hydrolases family 38 N-terminal domain;Glycosyl hydrolases family 38 C-terminal domain;Alpha mannosidase middle domain;Glycosyl hydrolases family 38 C-terminal beta sandwich domain
TraesCS6A02G326200	2.03	0.443333	4.667	2.22261	4.52075e-16	3.64829e-14	yes	up	Nitrate reductase [Source:UniProtKB/TrEMBL;Acc:A0A1D6A963]	GO:0042128;GO:0006809;GO:0043546;GO:0050464;GO:0020037;GO:0009703;GO:0030151;GO:0071949;GO:001649	BP:nitrate assimilation;BP:nitric oxide biosynthetic process;MF:molybdopterin cofactor binding;MF:nitrate reductas;MF:heme binding;MF:nitrate reductas;MF:molybdenum ion binding;MF:FAD binding;MF:oxidoreductase activity;	K10534	NR	map00910	Nitrogen metabolism	COG0543;COG5274;COG5274	C:Energy production and conversion;I:Lipid transport and metabolism	VAI49900.1	unnamed protein product [Triticum turgidum subsp. durum]	sp|P27968|NIA7_HORVU;	Nitrate reductase [NA;	PF00174.21;PF03404.18;PF00970.26;PF00175.23;PF00173.30;PF08030.14	Oxidored_molyb;Mo-co_dimer;FAD_binding_6;NAD_binding_1;Cyt-b5;NAD_binding_6	Oxidoreductase molybdopterin binding domain;Mo-co oxidoreductase dimerisation domain;Oxidoreductase FAD-binding domain;Oxidoreductase NAD-binding domain;Cytochrome b5-like Heme/Steroid binding domain;Ferric reductase NAD binding domain
TraesCS6A02G333900	27.5233	12.2233	2.264	1.17875	1.03725e-16	8.75834e-15	yes	up	Ferredoxin--nitrite reductase, chloroplastic [Source:Projected from Arabidopsis thaliana (AT2G15620) UniProtKB/Swiss-Prot;Acc:Q39161]	GO:0010167;GO:0009570;GO:0016020;GO:0005739;GO:0048046;GO:0048307;GO:0020037;GO:0051536;GO:0051539;GO:0046872;GO:001649	BP:response to nitrate;CC:chloroplast stroma;CC:membrane;CC:mitochondrion;CC:apoplast;MF:ferredoxin-nitrite reductase activity;MF:heme binding;MF:iron-sulfur cluster binding;MF:4 iron, 4 sulfur cluster binding;MF:metal ion binding;MF:oxidoreductase activity;	K00366	nirA	map00910	Nitrogen metabolism	COG0155	C:Energy production and conversion	XP_037448510.1	ferredoxin--nitrite reductase, chloroplastic-like [Triticum dicoccoides]	sp|Q42997|NIR_ORYSJ;	Ferredoxin--nitrite reductase, chloroplastic OS=Oryza sativa subsp. japonica OX=39947 GN=Os01g0357100 PE=2 SV=1;	PF01077.24;PF03460.19	NIR_SIR;NIR_SIR_ferr	Nitrite and sulphite reductase 4Fe-4S domain;Nitrite/Sulfite reductase ferredoxin-like half domain
TraesCS6B02G356800	9.25333	3.37	2.77	1.46964	9.53848e-23	1.11529e-20	yes	up	Nitrate reductase [Source:UniProtKB/TrEMBL;Acc:A0A1D6S9I8]	GO:0042128;GO:0006809;GO:0043546;GO:0050464;GO:0020037;GO:0009703;GO:0030151;GO:0071949;GO:001649	BP:nitrate assimilation;BP:nitric oxide biosynthetic process;MF:molybdopterin cofactor binding;MF:nitrate reductas;MF:heme binding;MF:nitrate reductas;MF:molybdenum ion binding;MF:FAD binding;MF:oxidoreductase activity;	K10534	NR	map00910	Nitrogen metabolism	COG0543;COG5274;COG5274	C:Energy production and conversion;I:Lipid transport and metabolism	KAF7086085.1	hypothetical protein CFC21_089429 [Triticum aestivum]	sp|P27968|NIA7_HORVU;	Nitrate reductase [NA;	PF00174.21;PF03404.18;PF00970.26;PF00175.23;PF00173.30;PF08030.14	Oxidored_molyb;Mo-co_dimer;FAD_binding_6;NAD_binding_1;Cyt-b5;NAD_binding_6	Oxidoreductase molybdopterin binding domain;Mo-co oxidoreductase dimerisation domain;Oxidoreductase FAD-binding domain;Oxidoreductase NAD-binding domain;Cytochrome b5-like Heme/Steroid binding domain;Ferric reductase NAD binding domain
TraesCS6B02G364600	30.1667	13.14	2.31	1.20782	6.82543e-19	6.5317e-17	yes	up	Ferredoxin--nitrite reductase, chloroplastic [Source:Projected from Arabidopsis thaliana (AT2G15620) UniProtKB/Swiss-Prot;Acc:Q39161]	GO:0010167;GO:0009570;GO:0016020;GO:0005739;GO:0048046;GO:0051539;GO:0020037;GO:0051536;GO:0048307;GO:0046872;GO:001649	BP:response to nitrate;CC:chloroplast stroma;CC:membrane;CC:mitochondrion;CC:apoplast;MF:4 iron, 4 sulfur cluster binding;MF:heme binding;MF:iron-sulfur cluster binding;MF:ferredoxin-nitrite reductase activity;MF:metal ion binding;MF:oxidoreductase activity;	K00366	nirA	map00910	Nitrogen metabolism	COG0155	C:Energy production and conversion	VAI61516.1	unnamed protein product [Triticum turgidum subsp. durum]	sp|Q42997|NIR_ORYSJ;	Ferredoxin--nitrite reductase, chloroplastic OS=Oryza sativa subsp. japonica OX=39947 GN=Os01g0357100 PE=2 SV=1;	PF01077.24;PF03460.19	NIR_SIR;NIR_SIR_ferr	Nitrite and sulphite reductase 4Fe-4S domain;Nitrite/Sulfite reductase ferredoxin-like half domain
TraesCS6D02G306000	19.7133	4.37333	4.541	2.18316	3.48777e-15	2.67393e-13	yes	up	Nitrate reductase [Source:UniProtKB/TrEMBL;Acc:A0A1D6B9M1]	GO:0042128;GO:0006809;GO:0043546;GO:0050464;GO:0020037;GO:0009703;GO:0030151;GO:0071949;GO:001649	BP:nitrate assimilation;BP:nitric oxide biosynthetic process;MF:molybdopterin cofactor binding;MF:nitrate reductas;MF:heme binding;MF:nitrate reductas;MF:molybdenum ion binding;MF:FAD binding;MF:oxidoreductase activity;	K10534	NR	map00910	Nitrogen metabolism	COG0543;COG5274;COG5274	C:Energy production and conversion;I:Lipid transport and metabolism	KAF7091273.1	hypothetical protein CFC21_093882 [Triticum aestivum]	sp|P27968|NIA7_HORVU;	Nitrate reductase [NA;	PF00174.21;PF03404.18;PF00175.23;PF00970.26;PF00173.30;PF08030.14	Oxidored_molyb;Mo-co_dimer;NAD_binding_1;FAD_binding_6;Cyt-b5;NAD_binding_6	Oxidoreductase molybdopterin binding domain;Mo-co oxidoreductase dimerisation domain;Oxidoreductase NAD-binding domain;Oxidoreductase FAD-binding domain;Cytochrome b5-like Heme/Steroid binding domain;Ferric reductase NAD binding domain
TraesCS5A02G183300	1.32	0.13	9.863	3.30201	0.000177393	0.00230553	yes	up	-	GO:0006952;GO:0009607;GO:000557	BP:defense response;BP:response to biotic stimulus;CC:extracellular region;	K13449	PR1	map04016;map04626;map04075	MAPK signaling pathway - plant;Plant-pathogen interaction;Plant hormone signal transduction	COG2340	S:Function unknown	XP_020181554.1	pathogenesis-related protein 1 [Aegilops tauschii subsp. strangulata]	sp|Q05968|PR1_HORVU;	Pathogenesis-related protein 1 OS=Hordeum vulgare OX=4513 PE=2 SV=1;	PF00188.28	CAP	Cysteine-rich secretory protein family
TraesCS5B02G181500	3.05	0.54	5.574	2.4787	0.000913172	0.00930214	yes	up	Pathogenesis-related protein 1-1 [Source:UniProtKB/TrEMBL;Acc:C3UZE5]	GO:0006952;GO:0009607;GO:0005576;GO:000561	BP:defense response;BP:response to biotic stimulus;CC:extracellular region;CC:extracellular space;	K13449	PR1	map04016;map04626;map04075	MAPK signaling pathway - plant;Plant-pathogen interaction;Plant hormone signal transduction	COG2340	S:Function unknown	ACQ41879.1	pathogenisis-related protein 1.1 [Triticum aestivum]	sp|P35792|PR12_HORVU;	Pathogenesis-related protein PRB1-2 OS=Hordeum vulgare OX=4513 PE=2 SV=1;	PF00188.28	CAP	Cysteine-rich secretory protein family
TraesCS7D02G161200	1.37667	0.0866667	15.733	3.97568	0.000209575	0.00266426	yes	up	Pathogenesis-related protein 1-4 [Source:UniProtKB/TrEMBL;Acc:Q94F73]	GO:0006952;GO:0009607;GO:0005576;GO:000561	BP:defense response;BP:response to biotic stimulus;CC:extracellular region;CC:extracellular space;	K13449	PR1	map04016;map04626;map04075	MAPK signaling pathway - plant;Plant-pathogen interaction;Plant hormone signal transduction	COG2340	S:Function unknown	XP_020167256.1	pathogenesis-related protein PRB1-3 [Aegilops tauschii subsp. strangulata]	sp|P35793|PR13_HORVU;	Pathogenesis-related protein PRB1-3 OS=Hordeum vulgare OX=4513 PE=2 SV=1;	PF00188.28	CAP	Cysteine-rich secretory protein family
TraesCS1A02G297600	2.89333	1.36667	2.135	1.09441	0.00384285	0.0299033	yes	up	-	GO:0009738;GO:0080163;GO:0005737;GO:0005634;GO:0038023;GO:0004864;GO:001042	BP:abscisic acid-activated signaling pathway;BP:regulation of protein serine/threonine phosphatase activity;CC:cytoplasm;CC:nucleus;MF:signaling receptor activity;MF:protein phosphatase inhibitor activity;MF:abscisic acid binding;	K14496	PYL	map04016;map04075	MAPK signaling pathway - plant;Plant hormone signal transduction	ENOG4111MYF	S:Function unknown	XP_037418989.1	abscisic acid receptor PYL4-like [Triticum dicoccoides]	sp|O80920|PYL4_ARATH;	Abscisic acid receptor PYL4 OS=Arabidopsis thaliana OX=3702 GN=PYL4 PE=1 SV=1;	PF10604.11;PF00407.21;PF03364.22	Polyketide_cyc2;Bet_v_1;Polyketide_cyc	Polyketide cyclase / dehydrase and lipid transport;Pathogenesis-related protein Bet v 1 family;Polyketide cyclase / dehydrase and lipid transport
TraesCS4A02G043800	1.61667	0.72	2.34	1.22647	0.0019425	0.0172595	yes	up	EDTS5 [Source:Projected from Arabidopsis thaliana (AT2G13810) UniProtKB/TrEMBL;Acc:A0A178VQ02]	GO:0006952;GO:0009058;GO:0003824;GO:0030170;GO:000848	BP:defense response;BP:biosynthetic process;MF:catalytic activity;MF:pyridoxal phosphate binding;MF:transaminase activity;	K10206	E2.6.1.83	map00300	Lysine biosynthesis	COG0436	E:Amino acid transport and metabolism	KAF7041443.1	hypothetical protein CFC21_051238 [Triticum aestivum]	sp|Q6VMN7|ALD1_ORYSJ;	Aminotransferase ALD1 homolog OS=Oryza sativa subsp. japonica OX=39947 GN=ALD1 PE=2 SV=1;	PF00155.23;PF04864.15	Aminotran_1_2;Alliinase_C	Aminotransferase class I and II;Allinase
TraesCS5D02G388800	82.2433	40.1767	2.058	1.04126	5.43688e-31	8.61044e-29	yes	up	-	GO:0006633;GO:0031408;GO:0016702;GO:0005515;GO:0046872;GO:001649	BP:fatty acid biosynthetic process;BP:oxylipin biosynthetic process;MF:oxidoreductase activity, acting on single donors with incorporation of molecular oxygen, incorporation of two atoms of oxygen;MF:protein binding;MF:metal ion binding;MF:oxidoreductase activity;	K15718	LOX1_5	map00591	Linoleic acid metabolism	ENOG410YN4N	S:Function unknown	KAF7074559.1	hypothetical protein CFC21_079409 [Triticum aestivum]	sp|P29250|LOX2_ORYSJ;	Linoleate 9S-lipoxygenase 2 OS=Oryza sativa subsp. japonica OX=39947 GN=LOX1.1 PE=2 SV=2;	PF00305.21;PF01477.25	Lipoxygenase;PLAT	Lipoxygenase;PLAT/LH2 domain
TraesCS5A02G169400	17.55	8.56333	2.058	1.04105	8.58027e-14	5.75996e-12	yes	up	-	GO:0006635;GO:0003985;GO:0016746;GO:001674	BP:fatty acid beta-oxidation;MF:acetyl-CoA C-acetyltransferase activity;MF:transferase activity, transferring acyl groups;MF:transferase activity, transferring acyl groups other than amino-acyl groups;	K00626	ACAT, atoB	map00630;map00310;map00640;map00650;map00620;map00900;map00071;map00280;map00380	Glyoxylate and dicarboxylate metabolism;Lysine degradation;Propanoate metabolism;Butanoate metabolism;Pyruvate metabolism;Terpenoid backbone biosynthesis;Fatty acid degradation;Valine, leucine and isoleucine degradation;Tryptophan metabolism	COG0183	I:Lipid transport and metabolism	XP_037432591.1	acetyl-CoA acetyltransferase, cytosolic 1-like [Triticum dicoccoides]	sp|Q8S4Y1|THIC1_ARATH;	Acetyl-CoA acetyltransferase, cytosolic 1 OS=Arabidopsis thaliana OX=3702 GN=AAT1 PE=1 SV=1;	PF00108.25;PF02803.20;PF00109.28	Thiolase_N;Thiolase_C;ketoacyl-synt	Thiolase, N-terminal domain;Thiolase, C-terminal domain;Beta-ketoacyl synthase, N-terminal domain
TraesCS3A02G205100	1.64333	0.573333	3	1.58518	0.00121871	0.0118066	yes	up	-	GO:0009570;GO:0009507;GO:0050661;GO:0016616;GO:0030267;GO:0051287;GO:001649	CC:chloroplast stroma;CC:chloroplast;MF:NADP binding;MF:oxidoreductase activity, acting on the CH-OH group of donors, NAD or NADP as acceptor;MF:glyoxylate reductas;MF:NAD binding;MF:oxidoreductase activity;	K18121	GLYR	map00630;map00650	Glyoxylate and dicarboxylate metabolism;Butanoate metabolism	COG2084	I:Lipid transport and metabolism	KAF7022622.1	hypothetical protein CFC21_035310 [Triticum aestivum]	sp|F4I907|GLYR2_ARATH;	Glyoxylate/succinic semialdehyde reductase 2, chloroplastic OS=Arabidopsis thaliana OX=3702 GN=GLYR2 PE=1 SV=1;	PF03446.17;PF14833.8	NAD_binding_2;NAD_binding_11	NAD binding domain of 6-phosphogluconate dehydrogenase;NAD-binding of NADP-dependent 3-hydroxyisobutyrate dehydrogenase
TraesCS2D02G369500	0.443333	0.0833333	5.587	2.48217	0.00458777	0.0345129	yes	up	-	GO:001602	CC:integral component of membrane;	K01988	A4GALT	map00601;map00603	Glycosphingolipid biosynthesis - lacto and neolacto series;Glycosphingolipid biosynthesis - globo and isoglobo series	ENOG4111PD8	S:Function unknown	XP_020146877.1	uncharacterized protein At4g19900-like [Aegilops tauschii subsp. strangulata]	sp|P0C8Q4|Y4990_ARATH;	Uncharacterized protein At4g19900 OS=Arabidopsis thaliana OX=3702 GN=At4g19900 PE=2 SV=1;	PF04572.14;PF04488.17;PF05704.14	Gb3_synth;Gly_transf_sug;Caps_synth	Alpha 1,4-glycosyltransferase conserved region;Glycosyltransferase sugar-binding region containing DXD motif;Capsular polysaccharide synthesis protein
TraesCS7D02G142700	0.533333	0.156667	3.452	1.78762	0.00238666	0.0203743	yes	up	-	GO:0009505;GO:0016020;GO:0016798;GO:000456	CC:plant-type cell wall;CC:membrane;MF:hydrolase activity, acting on glycosyl bonds;MF:beta-glucuronidase activity;	K07964	HPSE	map00531	Glycosaminoglycan degradation	ENOG410YDJW	G:Carbohydrate transport and metabolism	XP_020191503.1	heparanase-like protein 3 [Aegilops tauschii subsp. strangulata]	sp|Q9FZP1|HPSE3_ARATH;	Heparanase-like protein 3 OS=Arabidopsis thaliana OX=3702 GN=At5g34940 PE=2 SV=2;	PF03662.16	Glyco_hydro_79n	Glycosyl hydrolase family 79, N-terminal domain
TraesCS5A02G072700	11.6533	5.05667	2.131	1.09184	3.70098e-11	1.88153e-09	yes	up	Pyrophosphate--fructose 6-phosphate 1-phosphotransferase subunit alpha [Source:UniProtKB/TrEMBL;Acc:A0A1D5YUK3]	GO:0006002;GO:0006096;GO:0005737;GO:0047334;GO:0003872;GO:0046872;GO:000552	BP:fructose 6-phosphate metabolic process;BP:glycolytic process;CC:cytoplasm;MF:diphosphate-fructose-6-phosphate 1-phosphotransferase activity;MF:6-phosphofructokinase activity;MF:metal ion binding;MF:ATP binding;	K00895	pfp, PFP	map00010;map00030;map00051	Glycolysis / Gluconeogenesis;Pentose phosphate pathway;Fructose and mannose metabolism	COG0205	G:Carbohydrate transport and metabolism	XP_037432647.1	pyrophosphate--fructose 6-phosphate 1-phosphotransferase subunit alpha-like [Triticum dicoccoides]	sp|Q41140|PFPA_RICCO;	Pyrophosphate--fructose 6-phosphate 1-phosphotransferase subunit alpha OS=Ricinus communis OX=3988 GN=PFP-ALPHA PE=3 SV=1;	PF00365.22	PFK	Phosphofructokinase
TraesCS2D02G321800	6.27333	2.96	2.119	1.08361	4.3188e-08	1.36549e-06	yes	up	Aldose 1-epimerase [Source:UniProtKB/TrEMBL;Acc:A0A1D5UH46]	GO:0005975;GO:0033499;GO:0019318;GO:0006006;GO:0016853;GO:0004034;GO:0030246;GO:000382	BP:carbohydrate metabolic process;BP:galactose catabolic process via UDP-galactose;BP:hexose metabolic process;BP:glucose metabolic process;MF:isomerase activity;MF:aldose 1-epimerase activity;MF:carbohydrate binding;MF:catalytic activity;	K01785	galM, GALM	map00010;map00052	Glycolysis / Gluconeogenesis;Galactose metabolism	COG2017	G:Carbohydrate transport and metabolism	KAF7016793.1	hypothetical protein CFC21_030322 [Triticum aestivum]	sp|Q66HG4|GALM_RAT;	Galactose mutarotase OS=Rattus norvegicus OX=10116 GN=Galm PE=1 SV=1;	PF01263.22	Aldose_epim	Aldose 1-epimerase
TraesCS4A02G110900	21.9	9.53667	2.317	1.21208	5.91357e-29	8.71102e-27	yes	up	-	GO:0005829;GO:0030976;GO:0000287;GO:0016831;GO:0004737;GO:000382	CC:cytosol;MF:thiamine pyrophosphate binding;MF:magnesium ion binding;MF:carboxy-lyase activity;MF:pyruvate decarboxylase activity;MF:catalytic activity;	K01568	PDC, pdc	map00010	Glycolysis / Gluconeogenesis	COG3961;COG3961	G:Carbohydrate transport and metabolism;H:Coenzyme transport and metabolism	XP_037420574.1	pyruvate decarboxylase 2 [Triticum dicoccoides]	sp|A2XFI3|PDC2_ORYSI;	Pyruvate decarboxylase 2 OS=Oryza sativa subsp. indica OX=39946 GN=PDC2 PE=2 SV=2;	PF02776.20;PF00205.24;PF02775.23	TPP_enzyme_N;TPP_enzyme_M;TPP_enzyme_C	Thiamine pyrophosphate enzyme, N-terminal TPP binding domain;Thiamine pyrophosphate enzyme, central domain;Thiamine pyrophosphate enzyme, C-terminal TPP binding domain
TraesCS4A02G020900	1.20667	0.426667	2.787	1.47846	0.00020676	0.00263342	yes	up	Amine oxidase [Source:UniProtKB/TrEMBL;Acc:A0A1D5XBC4]	GO:0009308;GO:0052593;GO:0005507;GO:0052595;GO:0052594;GO:0008131;GO:0048038;GO:005259	BP:amine metabolic process;MF:tryptamin;MF:copper ion binding;MF:aliphatic-amine oxidase activity;MF:aminoaceton;MF:primary amine oxidase activity;MF:quinone binding;MF:phenethylamin;	K00276	AOC3, AOC2, tynA	map00260;map00960;map00950;map00360;map00350;map00410	Glycine, serine and threonine metabolism;Tropane, piperidine and pyridine alkaloid biosynthesis;Isoquinoline alkaloid biosynthesis;Phenylalanine metabolism;Tyrosine metabolism;beta-Alanine metabolism	COG3733	Q:Secondary metabolites biosynthesis, transport and catabolism	KAF7041160.1	hypothetical protein CFC21_050988 [Triticum aestivum]	sp|P49252|AMO_LENCU;	Primary amine oxidase;	PF01179.22;PF02728.18;PF02727.18	Cu_amine_oxid;Cu_amine_oxidN3;Cu_amine_oxidN2	Copper amine oxidase, enzyme domain;Copper amine oxidase, N3 domain;Copper amine oxidase, N2 domain
TraesCS4B02G282700	0.83	0.19	4.415	2.14236	1.17872e-05	0.000215979	yes	up	Amine oxidase [Source:UniProtKB/TrEMBL;Acc:A0A1D6DF38]	GO:0009308;GO:0052593;GO:0005507;GO:0052595;GO:0052594;GO:0008131;GO:0048038;GO:005259	BP:amine metabolic process;MF:tryptamin;MF:copper ion binding;MF:aliphatic-amine oxidase activity;MF:aminoaceton;MF:primary amine oxidase activity;MF:quinone binding;MF:phenethylamin;	K00276	AOC3, AOC2, tynA	map00260;map00960;map00950;map00360;map00350;map00410	Glycine, serine and threonine metabolism;Tropane, piperidine and pyridine alkaloid biosynthesis;Isoquinoline alkaloid biosynthesis;Phenylalanine metabolism;Tyrosine metabolism;beta-Alanine metabolism	COG3733	Q:Secondary metabolites biosynthesis, transport and catabolism	XP_037427425.1	primary amine oxidase 2-like [Triticum dicoccoides]	sp|P0DO00|AMO2_ARATH;	Primary amine oxidase 2 OS=Arabidopsis thaliana OX=3702 GN=At1g31672 PE=3 SV=1;	PF01179.22;PF02728.18;PF02727.18	Cu_amine_oxid;Cu_amine_oxidN3;Cu_amine_oxidN2	Copper amine oxidase, enzyme domain;Copper amine oxidase, N3 domain;Copper amine oxidase, N2 domain
TraesCS6B02G051800	2.64	1.14667	2.293	1.19739	4.88824e-06	9.9755e-05	yes	up	-	GO:0016021;GO:001674	CC:integral component of membrane;MF:transferase activity, transferring acyl groups;	K13508	GPAT	map00564;map00561	Glycerophospholipid metabolism;Glycerolipid metabolism	ENOG41106GT	S:Function unknown	VAI53230.1	unnamed protein product [Triticum turgidum subsp. durum]	sp|O80437|GPAT6_ARATH;	Glycerol-3-phosphate 2-O-acyltransferase 6 OS=Arabidopsis thaliana OX=3702 GN=GPAT6 PE=1 SV=1;	PF12710.9;PF01553.23	HAD;Acyltransferase	haloacid dehalogenase-like hydrolase;Acyltransferase
TraesCS1B02G133400	1.47	0.626667	2.22	1.15051	0.00476585	0.0355665	yes	up	-	GO:0006071;GO:0006629;GO:0008889;GO:000808	BP:glycerol metabolic process;BP:lipid metabolic process;MF:glycerophosphodiester phosphodiesterase activity;MF:phosphoric diester hydrolase activity;	K01126	E3.1.4.46, glpQ, ugpQ	map00564	Glycerophospholipid metabolism	COG0584	C:Energy production and conversion	XP_037456975.1	glycerophosphodiester phosphodiesterase GDPD6-like [Triticum dicoccoides]	sp|Q9SD81|GDPD6_ARATH;	Glycerophosphodiester phosphodiesterase GDPD6 OS=Arabidopsis thaliana OX=3702 GN=GDPD6 PE=2 SV=1;	PF03009.19	GDPD	Glycerophosphoryl diester phosphodiesterase family
TraesCS3D02G519600	3.32667	0.46	7.279	2.86367	3.36106e-17	2.93347e-15	yes	up	-	GO:0019752;GO:0003824;GO:0016830;GO:0016831;GO:003017	BP:carboxylic acid metabolic process;MF:catalytic activity;MF:carbon-carbon lyase activity;MF:carboxy-lyase activity;MF:pyridoxal phosphate binding;	K25193	SDC	map00564	Glycerophospholipid metabolism	COG0076	E:Amino acid transport and metabolism	KAF7040621.1	hypothetical protein CFC21_050515 [Triticum aestivum]	sp|Q6ESZ9|SDC1_ORYSJ;	Serine decarboxylase 1 OS=Oryza sativa subsp. japonica OX=39947 GN=SDC1 PE=3 SV=1;	PF00282.21;PF00266.21	Pyridoxal_deC;Aminotran_5	Pyridoxal-dependent decarboxylase conserved domain;Aminotransferase class-V
TraesCS5A02G337400	4.85	2.51667	2.009	1.00645	5.61323e-06	0.000112654	yes	up	-	GO:1901564;GO:0009987;GO:0006596;GO:0033387;GO:0005737;GO:0016829;GO:0003824;GO:000458	BP:organonitrogen compound metabolic process;BP:cellular process;BP:polyamine biosynthetic process;BP:putrescine biosynthetic process from ornithine;CC:cytoplasm;MF:lyase activity;MF:catalytic activity;MF:ornithine decarboxylase activity;	K01581	E4.1.1.17, ODC1, speC, speF	map00480;map00330	Glutathione metabolism;Arginine and proline metabolism	COG0019	E:Amino acid transport and metabolism	VAI20628.1	unnamed protein product [Triticum turgidum subsp. durum]	sp|P50134|DCOR_DATST;	Ornithine decarboxylase OS=Datura stramonium OX=4076 PE=2 SV=1;	PF02784.18;PF00278.24	Orn_Arg_deC_N;Orn_DAP_Arg_deC	Pyridoxal-dependent decarboxylase, pyridoxal binding domain;Pyridoxal-dependent decarboxylase, C-terminal sheet domain
TraesCS1A02G013900	20.25	7.84	2.601	1.37891	0.00105115	0.0104551	yes	up	-	GO:0006749;GO:0005737;GO:0004364;GO:0005515;GO:004329	BP:glutathione metabolic process;CC:cytoplasm;MF:glutathione transferase activity;MF:protein binding;MF:glutathione binding;	K00799	GST, gst	map00480	Glutathione metabolism	COG0625	O:Posttranslational modification, protein turnover, chaperones	XP_037417066.1	glutathione S-transferase 1-like [Triticum dicoccoides]	sp|P12653|GSTF1_MAIZE;	Glutathione S-transferase 1 OS=Zea mays OX=4577 GN=GST1 PE=1 SV=4;	PF02798.22;PF00043.27;PF13417.8;PF14497.8;PF13410.8;PF13409.8	GST_N;GST_C;GST_N_3;GST_C_3;GST_C_2;GST_N_2	Glutathione S-transferase, N-terminal domain;Glutathione S-transferase, C-terminal domain;Glutathione S-transferase, N-terminal domain;Glutathione S-transferase, C-terminal domain;Glutathione S-transferase, C-terminal domain;Glutathione S-transferase, N-terminal domain
TraesCS1A02G186200	8.16	3.60667	2.273	1.18481	2.24182e-06	4.96378e-05	yes	up	-	GO:0006749;GO:0005737;GO:0016740;GO:0004364;GO:000551	BP:glutathione metabolic process;CC:cytoplasm;MF:transferase activity;MF:glutathione transferase activity;MF:protein binding;	K00799	GST, gst	map00480	Glutathione metabolism	ENOG410XSIX	O:Posttranslational modification, protein turnover, chaperones	KAF6983838.1	hypothetical protein CFC21_001936 [Triticum aestivum]	sp|Q06398|GSTU6_ORYSJ;	Probable glutathione S-transferase GSTU6 OS=Oryza sativa subsp. japonica OX=39947 GN=GSTU6 PE=2 SV=2;	PF02798.22;PF13417.8;PF13409.8;PF13410.8;PF17172.6	GST_N;GST_N_3;GST_N_2;GST_C_2;GST_N_4	Glutathione S-transferase, N-terminal domain;Glutathione S-transferase, N-terminal domain;Glutathione S-transferase, N-terminal domain;Glutathione S-transferase, C-terminal domain;Glutathione S-transferase N-terminal domain
TraesCS1B02G114400	5.25667	2.16	2.42	1.2749	6.01283e-05	0.000907742	yes	up	-	GO:0006749;GO:0005737;GO:0004364;GO:0005515;GO:004329	BP:glutathione metabolic process;CC:cytoplasm;MF:glutathione transferase activity;MF:protein binding;MF:glutathione binding;	K00799	GST, gst	map00480	Glutathione metabolism	COG0625;ENOG41117ZS	O:Posttranslational modification, protein turnover, chaperones;	KAF6993792.1	hypothetical protein CFC21_010632 [Triticum aestivum]	sp|P46420|GSTF4_MAIZE;	Glutathione S-transferase 4 OS=Zea mays OX=4577 GN=GST4 PE=1 SV=2;	PF00043.27;PF02798.22;PF14497.8;PF13410.8;PF13417.8	GST_C;GST_N;GST_C_3;GST_C_2;GST_N_3	Glutathione S-transferase, C-terminal domain;Glutathione S-transferase, N-terminal domain;Glutathione S-transferase, C-terminal domain;Glutathione S-transferase, C-terminal domain;Glutathione S-transferase, N-terminal domain
TraesCS1D02G011800	17.3333	7.23667	2.405	1.26608	2.33804e-08	7.77037e-07	yes	up	-	GO:0006749;GO:0005737;GO:0004364;GO:0005515;GO:004329	BP:glutathione metabolic process;CC:cytoplasm;MF:glutathione transferase activity;MF:protein binding;MF:glutathione binding;	K00799	GST, gst	map00480	Glutathione metabolism	COG0625	O:Posttranslational modification, protein turnover, chaperones	XP_037417066.1	glutathione S-transferase 1-like [Triticum dicoccoides]	sp|P12653|GSTF1_MAIZE;	Glutathione S-transferase 1 OS=Zea mays OX=4577 GN=GST1 PE=1 SV=4;	PF02798.22;PF00043.27;PF13417.8;PF14497.8;PF13410.8;PF13409.8	GST_N;GST_C;GST_N_3;GST_C_3;GST_C_2;GST_N_2	Glutathione S-transferase, N-terminal domain;Glutathione S-transferase, C-terminal domain;Glutathione S-transferase, N-terminal domain;Glutathione S-transferase, C-terminal domain;Glutathione S-transferase, C-terminal domain;Glutathione S-transferase, N-terminal domain
TraesCS1D02G190200	6.83667	1.85333	3.752	1.90773	7.38303e-10	3.11899e-08	yes	up	-	GO:0006749;GO:0005737;GO:0004364;GO:000551	BP:glutathione metabolic process;CC:cytoplasm;MF:glutathione transferase activity;MF:protein binding;	K00799	GST, gst	map00480	Glutathione metabolism	ENOG410XSIX	O:Posttranslational modification, protein turnover, chaperones	KAF6995047.1	hypothetical protein CFC21_011622 [Triticum aestivum]	sp|Q06398|GSTU6_ORYSJ;	Probable glutathione S-transferase GSTU6 OS=Oryza sativa subsp. japonica OX=39947 GN=GSTU6 PE=2 SV=2;	PF13417.8;PF02798.22;PF13409.8;PF00043.27;PF17172.6;PF13410.8;PF14497.8	GST_N_3;GST_N;GST_N_2;GST_C;GST_N_4;GST_C_2;GST_C_3	Glutathione S-transferase, N-terminal domain;Glutathione S-transferase, N-terminal domain;Glutathione S-transferase, N-terminal domain;Glutathione S-transferase, C-terminal domain;Glutathione S-transferase N-terminal domain;Glutathione S-transferase, C-terminal domain;Glutathione S-transferase, C-terminal domain
TraesCS3A02G376700	1.1	0.27	3.986	1.99506	0.00422892	0.0322747	yes	up	-	GO:0006749;GO:0005737;GO:0016740;GO:0004364;GO:000551	BP:glutathione metabolic process;CC:cytoplasm;MF:transferase activity;MF:glutathione transferase activity;MF:protein binding;	K00799	GST, gst	map00480	Glutathione metabolism	ENOG410XSIX	O:Posttranslational modification, protein turnover, chaperones	XP_037407484.1	probable glutathione S-transferase GSTU1 [Triticum dicoccoides]	sp|A2XMN2|GSTU1_ORYSI;	Probable glutathione S-transferase GSTU1 OS=Oryza sativa subsp. indica OX=39946 GN=GSTU1 PE=1 SV=1;	PF13417.8;PF02798.22;PF13410.8;PF13409.8;PF00043.27	GST_N_3;GST_N;GST_C_2;GST_N_2;GST_C	Glutathione S-transferase, N-terminal domain;Glutathione S-transferase, N-terminal domain;Glutathione S-transferase, C-terminal domain;Glutathione S-transferase, N-terminal domain;Glutathione S-transferase, C-terminal domain
TraesCS4A02G435300	17.3433	7.70333	2.232	1.15865	2.6817e-07	7.21962e-06	yes	up	-	GO:0006749;GO:0016740;GO:000551	BP:glutathione metabolic process;MF:transferase activity;MF:protein binding;	K00799	GST, gst	map00480	Glutathione metabolism	ENOG410XSIX	O:Posttranslational modification, protein turnover, chaperones	KAF7046124.1	hypothetical protein CFC21_055174 [Triticum aestivum]	sp|Q06398|GSTU6_ORYSJ;	Probable glutathione S-transferase GSTU6 OS=Oryza sativa subsp. japonica OX=39947 GN=GSTU6 PE=2 SV=2;	PF02798.22;PF13417.8;PF13409.8;PF00043.27;PF13410.8;PF17172.6	GST_N;GST_N_3;GST_N_2;GST_C;GST_C_2;GST_N_4	Glutathione S-transferase, N-terminal domain;Glutathione S-transferase, N-terminal domain;Glutathione S-transferase, N-terminal domain;Glutathione S-transferase, C-terminal domain;Glutathione S-transferase, C-terminal domain;Glutathione S-transferase N-terminal domain
TraesCS4B02G296500	14.1833	6.66	2.135	1.0945	1.00831e-06	2.4183e-05	yes	up	-	GO:0006749;GO:0005737;GO:0016740;GO:0004364;GO:000551	BP:glutathione metabolic process;CC:cytoplasm;MF:transferase activity;MF:glutathione transferase activity;MF:protein binding;	K00799	GST, gst	map00480	Glutathione metabolism	ENOG410XSIX	O:Posttranslational modification, protein turnover, chaperones	KAF7050578.1	hypothetical protein CFC21_058919 [Triticum aestivum]	sp|Q06398|GSTU6_ORYSJ;	Probable glutathione S-transferase GSTU6 OS=Oryza sativa subsp. japonica OX=39947 GN=GSTU6 PE=2 SV=2;	PF02798.22;PF13417.8;PF13409.8;PF13410.8;PF00043.27;PF17172.6	GST_N;GST_N_3;GST_N_2;GST_C_2;GST_C;GST_N_4	Glutathione S-transferase, N-terminal domain;Glutathione S-transferase, N-terminal domain;Glutathione S-transferase, N-terminal domain;Glutathione S-transferase, C-terminal domain;Glutathione S-transferase, C-terminal domain;Glutathione S-transferase N-terminal domain
TraesCS2D02G490900	0.576667	0.116667	5.068	2.34146	0.00165281	0.0151331	yes	up	-	GO:0016740;GO:001674	MF:transferase activity;MF:transferase activity, transferring acyl groups other than amino-acyl groups;	K13065	E2.3.1.133, HCT	map00941;map00940;map00945	Flavonoid biosynthesis;Phenylpropanoid biosynthesis;Stilbenoid, diarylheptanoid and gingerol biosynthesis	ENOG410XTI7	S:Function unknown	KAF7018761.1	hypothetical protein CFC21_032015 [Triticum aestivum]	sp|A9ZPJ6|AGCT1_HORVU;	Agmatine coumaroyltransferase-1 OS=Hordeum vulgare OX=4513 GN=ACT-1 PE=1 SV=1;	PF02458.17	Transferase	Transferase family
TraesCS4A02G003100	1.14	0.0366667	32.406	5.01817	1.0953e-07	3.17419e-06	yes	up	-	GO:001674	MF:transferase activity, transferring acyl groups other than amino-acyl groups;	K13065	E2.3.1.133, HCT	map00941;map00940;map00945	Flavonoid biosynthesis;Phenylpropanoid biosynthesis;Stilbenoid, diarylheptanoid and gingerol biosynthesis	ENOG410XPQ7	S:Function unknown	XP_037423997.1	tryptamine benzoyltransferase 1-like [Triticum dicoccoides]	sp|Q2R0K3|TBT1_ORYSJ;	Tryptamine benzoyltransferase 1 OS=Oryza sativa subsp. japonica OX=39947 GN=TBT1 PE=1 SV=1;	PF02458.17	Transferase	Transferase family
TraesCS4D02G300500	1.22333	0.263333	4.667	2.22249	9.71437e-06	0.000182917	yes	up	-	GO:001674	MF:transferase activity, transferring acyl groups other than amino-acyl groups;	K13065	E2.3.1.133, HCT	map00941;map00940;map00945	Flavonoid biosynthesis;Phenylpropanoid biosynthesis;Stilbenoid, diarylheptanoid and gingerol biosynthesis	ENOG410XPQ7	S:Function unknown	KAF7055526.1	hypothetical protein CFC21_063042 [Triticum aestivum]	sp|Q2R0K3|TBT1_ORYSJ;	Tryptamine benzoyltransferase 1 OS=Oryza sativa subsp. japonica OX=39947 GN=TBT1 PE=1 SV=1;	PF02458.17	Transferase	Transferase family
TraesCS2B02G613300	5.72333	2.50333	2.286	1.19256	1.74758e-07	4.87199e-06	yes	up	-	GO:0046872;GO:0051213;GO:001649	MF:metal ion binding;MF:dioxygenase activity;MF:oxidoreductase activity;	K00475	F3H	map00941	Flavonoid biosynthesis	COG3491	S:Function unknown	KAF7012572.1	hypothetical protein CFC21_026750 [Triticum aestivum]	sp|P28038|FL3H_HORVU;	Naringenin,2-oxoglutarate 3-dioxygenase OS=Hordeum vulgare OX=4513 PE=2 SV=1;	PF03171.22;PF14226.8	2OG-FeII_Oxy;DIOX_N	2OG-F;non-haem dioxygenase in morphine synthesis N-terminal
TraesCSU02G069200	7.99	3.31	2.409	1.26864	3.85006e-08	1.22928e-06	yes	up	-	GO:003378	MF:leucoanthocyanidin reductase activity;	K13081	LAR	map00941	Flavonoid biosynthesis	ENOG410YEHW	S:Function unknown	XP_037428020.1	leucoanthocyanidin reductase-like isoform X1 [Triticum dicoccoides]	sp|Q84V83|LAR_DESUN;	Leucoanthocyanidin reductase OS=Desmodium uncinatum OX=225101 GN=LAR PE=1 SV=1;	PF05368.15;PF13460.8	NmrA;NAD_binding_10	NmrA-like family;NA
TraesCS3A02G408700	0.673333	0.11	6.231	2.63943	0.0011187	0.0110037	yes	up	Stearoyl-[acyl-carrier-protein] 9-desaturase 6, chloroplastic [Source:Projected from Arabidopsis thaliana (AT1G43800) UniProtKB/Swiss-Prot;Acc:Q84VY3]	GO:0006633;GO:0006631;GO:0009536;GO:0009570;GO:0016020;GO:0009507;GO:0102786;GO:0046872;GO:0045300;GO:001649	BP:fatty acid biosynthetic process;BP:fatty acid metabolic process;CC:plastid;CC:chloroplast stroma;CC:membrane;CC:chloroplast;MF:stearoyl-[acp] desaturase activity;MF:metal ion binding;MF:acyl-[acyl-carrier-protein] desaturase activity;MF:oxidoreductase activity;	K03921	FAB2, SSI2, desA1	map00061;map01040	Fatty acid biosynthesis;Biosynthesis of unsaturated fatty acids	ENOG410XPNS	I:Lipid transport and metabolism	KAF7025165.1	hypothetical protein CFC21_037392 [Triticum aestivum]	sp|B8A7A3|STAD1_ORYSI;	Stearoyl-[acyl-carrier-protein] 9-desaturase 1, chloroplastic OS=Oryza sativa subsp. indica OX=39946 GN=OsI_04666 PE=3 SV=1;	PF03405.16	FA_desaturase_2	Fatty acid desaturase
TraesCS2A02G027800	2.77	0.386667	7.194	2.84687	3.10232e-23	3.68488e-21	yes	up	-	GO:0010333;GO:0000287;GO:001682	MF:terpene synthase activity;MF:magnesium ion binding;MF:lyase activity;	K14043	CPS4	map00904	Diterpenoid biosynthesis	ENOG410XNXR	I:Lipid transport and metabolism	KAF6998487.1	hypothetical protein CFC21_014604 [Triticum aestivum]	sp|Q0JF02|CPS4_ORYSJ;	Syn-copalyl diphosphate synthase, chloroplastic OS=Oryza sativa subsp. japonica OX=39947 GN=CPS4 PE=1 SV=1;	PF01397.23;PF03936.18	Terpene_synth;Terpene_synth_C	Terpene synthase, N-terminal domain;Terpene synthase family, metal binding domain
TraesCS2B02G040900	0.46	0.11	4.143	2.05059	0.00166087	0.0151901	yes	up	-	GO:0016102;GO:0010333;GO:0000287;GO:001682	BP:diterpenoid biosynthetic process;MF:terpene synthase activity;MF:magnesium ion binding;MF:lyase activity;	K04121	E4.2.3.19	map00904	Diterpenoid biosynthesis	ENOG410Y9SB	I:Lipid transport and metabolism	XP_037482852.1	9-beta-pimara-7,15-diene synthase, chloroplastic-like [Triticum dicoccoides]	sp|Q66QH3|KSL4_ORYSI;	9-beta-pimara-7,15-diene synthase, chloroplastic OS=Oryza sativa subsp. indica OX=39946 GN=KSL4 PE=1 SV=1;	PF03936.18;PF19086.2;PF01397.23	Terpene_synth_C;Terpene_syn_C_2;Terpene_synth	Terpene synthase family, metal binding domain;Terpene synthase family 2, C-terminal metal binding;Terpene synthase, N-terminal domain
TraesCS2B02G445200	1.15333	0.266667	5.4	2.43299	1.38908e-09	5.67973e-08	yes	up	-	GO:0016102;GO:0016829;GO:0046872;GO:0010333;GO:000028	BP:diterpenoid biosynthetic process;MF:lyase activity;MF:metal ion binding;MF:terpene synthase activity;MF:magnesium ion binding;	K04121	E4.2.3.19	map00904	Diterpenoid biosynthesis	ENOG410Y9SB	I:Lipid transport and metabolism	XP_037486905.1	ent-kaur-16-ene synthase, chloroplastic-like isoform X1 [Triticum dicoccoides]	sp|Q0JA82|KS1_ORYSJ;	Ent-kaur-16-ene synthase, chloroplastic OS=Oryza sativa subsp. japonica OX=39947 GN=KS1 PE=1 SV=1;	PF03936.18;PF01397.23;PF19086.2	Terpene_synth_C;Terpene_synth;Terpene_syn_C_2	Terpene synthase family, metal binding domain;Terpene synthase, N-terminal domain;Terpene synthase family 2, C-terminal metal binding
TraesCS2B02G445300	4.48667	1.07333	4.237	2.08317	5.46733e-15	4.08934e-13	yes	up	-	GO:0010241;GO:0009686;GO:0016021;GO:0004497;GO:0020037;GO:0016705;GO:0005506;GO:005261	BP:ent-kaurene oxidation to kaurenoic acid;BP:gibberellin biosynthetic process;CC:integral component of membrane;MF:monooxygenase activity;MF:heme binding;MF:oxidoreductase activity, acting on paired donors, with incorporation or reduction of molecular oxygen;MF:iron ion binding;MF:ent-kaurene oxidase activity;	K04122	GA3, CYP701	map00904	Diterpenoid biosynthesis	COG2124	Q:Secondary metabolites biosynthesis, transport and catabolism	XP_037486907.1	ent-kaurene oxidase 2-like [Triticum dicoccoides]	sp|Q5Z5R4|C7016_ORYSJ;	Ent-kaurene oxidase 2 OS=Oryza sativa subsp. japonica OX=39947 GN=CYP701A6 PE=1 SV=1;	PF00067.24	p450	Cytochrome P450
TraesCS2B02G445500	2.36	0.286667	8.213	3.03791	2.27571e-18	2.12649e-16	yes	up	Ent-copalyl diphosphate synthase [Source:UniProtKB/TrEMBL;Acc:C0SSW5]	GO:0009686;GO:0016102;GO:0009507;GO:0016829;GO:0000287;GO:001033	BP:gibberellin biosynthetic process;BP:diterpenoid biosynthetic process;CC:chloroplast;MF:lyase activity;MF:magnesium ion binding;MF:terpene synthase activity;	K14043	CPS4	map00904	Diterpenoid biosynthesis	ENOG410XNXR	I:Lipid transport and metabolism	KAF7010664.1	hypothetical protein CFC21_025055 [Triticum aestivum]	sp|Q0JF02|CPS4_ORYSJ;	Syn-copalyl diphosphate synthase, chloroplastic OS=Oryza sativa subsp. japonica OX=39947 GN=CPS4 PE=1 SV=1;	PF01397.23;PF03936.18	Terpene_synth;Terpene_synth_C	Terpene synthase, N-terminal domain;Terpene synthase family, metal binding domain
TraesCS2B02G445600	3.10667	0.736667	4.321	2.11141	3.48658e-11	1.77529e-09	yes	up	-	GO:0016020;GO:0016021;GO:0004497;GO:0020037;GO:0016709;GO:0016705;GO:000550	CC:membrane;CC:integral component of membrane;MF:monooxygenase activity;MF:heme binding;MF:oxidoreductase activity, acting on paired donors, with incorporation or reduction of molecular oxygen, NA;MF:oxidoreductase activity, acting on paired donors, with incorporation or reduction of molecular oxygen;MF:iron ion binding;	K16085	CYP99A2_3	map00904	Diterpenoid biosynthesis	COG2124	Q:Secondary metabolites biosynthesis, transport and catabolism	KAF7010665.1	hypothetical protein CFC21_025056 [Triticum aestivum]	sp|Q7X7X4|C99A2_ORYSJ;	Cytochrome P450 99A2 OS=Oryza sativa subsp. japonica OX=39947 GN=CYP99A2 PE=2 SV=2;	PF00067.24	p450	Cytochrome P450
TraesCS2D02G029600	1.16333	0.103333	11.903	3.57328	5.07615e-13	3.15058e-11	yes	up	-	GO:0009686;GO:0016102;GO:0009507;GO:0016829;GO:0000287;GO:001033	BP:gibberellin biosynthetic process;BP:diterpenoid biosynthetic process;CC:chloroplast;MF:lyase activity;MF:magnesium ion binding;MF:terpene synthase activity;	K14043	CPS4	map00904	Diterpenoid biosynthesis	ENOG410XNXR	I:Lipid transport and metabolism	KAF7013136.1	hypothetical protein CFC21_027251 [Triticum aestivum]	sp|Q0JF02|CPS4_ORYSJ;	Syn-copalyl diphosphate synthase, chloroplastic OS=Oryza sativa subsp. japonica OX=39947 GN=CPS4 PE=1 SV=1;	PF01397.23;PF03936.18	Terpene_synth;Terpene_synth_C	Terpene synthase, N-terminal domain;Terpene synthase family, metal binding domain
TraesCS2D02G029700	2.48333	0.366667	6.955	2.79796	4.58248e-15	3.46593e-13	yes	up	-	GO:0016020;GO:0016021;GO:0004497;GO:0020037;GO:0016705;GO:0005506;GO:0046872;GO:001649	CC:membrane;CC:integral component of membrane;MF:monooxygenase activity;MF:heme binding;MF:oxidoreductase activity, acting on paired donors, with incorporation or reduction of molecular oxygen;MF:iron ion binding;MF:metal ion binding;MF:oxidoreductase activity;	K16085	CYP99A2_3	map00904	Diterpenoid biosynthesis	COG2124	Q:Secondary metabolites biosynthesis, transport and catabolism	KAF7013137.1	hypothetical protein CFC21_027252 [Triticum aestivum]	sp|Q7X7X4|C99A2_ORYSJ;	Cytochrome P450 99A2 OS=Oryza sativa subsp. japonica OX=39947 GN=CYP99A2 PE=2 SV=2;	PF00067.24	p450	Cytochrome P450
TraesCS2D02G029900	0.773333	0.0766667	10.38	3.37569	4.86043e-06	9.92174e-05	yes	up	-	GO:0016021;GO:0004497;GO:0016705;GO:0005506;GO:002003	CC:integral component of membrane;MF:monooxygenase activity;MF:oxidoreductase activity, acting on paired donors, with incorporation or reduction of molecular oxygen;MF:iron ion binding;MF:heme binding;	K16085	CYP99A2_3	map00904	Diterpenoid biosynthesis	COG2124	Q:Secondary metabolites biosynthesis, transport and catabolism	KAF7013139.1	hypothetical protein CFC21_027254 [Triticum aestivum]	sp|Q7X7X4|C99A2_ORYSJ;	Cytochrome P450 99A2 OS=Oryza sativa subsp. japonica OX=39947 GN=CYP99A2 PE=2 SV=2;	PF00067.24	p450	Cytochrome P450
TraesCS2D02G030000	2.11667	0.263333	8.077	3.01374	2.79258e-12	1.62278e-10	yes	up	-	GO:0016021;GO:0004497;GO:0016705;GO:0005506;GO:002003	CC:integral component of membrane;MF:monooxygenase activity;MF:oxidoreductase activity, acting on paired donors, with incorporation or reduction of molecular oxygen;MF:iron ion binding;MF:heme binding;	K16085	CYP99A2_3	map00904	Diterpenoid biosynthesis	COG2124	Q:Secondary metabolites biosynthesis, transport and catabolism	KAF7013140.1	hypothetical protein CFC21_027255 [Triticum aestivum]	sp|Q7X7X4|C99A2_ORYSJ;	Cytochrome P450 99A2 OS=Oryza sativa subsp. japonica OX=39947 GN=CYP99A2 PE=2 SV=2;	PF00067.24	p450	Cytochrome P450
TraesCS2D02G030100	0.99	0.08	12.682	3.66473	9.24412e-12	5.06632e-10	yes	up	-	GO:0016102;GO:0016829;GO:0046872;GO:0010333;GO:000028	BP:diterpenoid biosynthetic process;MF:lyase activity;MF:metal ion binding;MF:terpene synthase activity;MF:magnesium ion binding;	K04121	E4.2.3.19	map00904	Diterpenoid biosynthesis	------	------	KAF7013141.1	hypothetical protein CFC21_027256 [Triticum aestivum]	sp|Q66QH3|KSL4_ORYSI;	9-beta-pimara-7,15-diene synthase, chloroplastic OS=Oryza sativa subsp. indica OX=39946 GN=KSL4 PE=1 SV=1;	PF03936.18;PF01397.23;PF19086.2	Terpene_synth_C;Terpene_synth;Terpene_syn_C_2	Terpene synthase family, metal binding domain;Terpene synthase, N-terminal domain;Terpene synthase family 2, C-terminal metal binding
TraesCS2D02G506000	0.19	0.0166667	11.686	3.54672	0.00120838	0.0117346	yes	up	-	GO:0016102;GO:0010333;GO:0000287;GO:001682	BP:diterpenoid biosynthetic process;MF:terpene synthase activity;MF:magnesium ion binding;MF:lyase activity;	K04121	E4.2.3.19	map00904	Diterpenoid biosynthesis	ENOG410Y9SB	I:Lipid transport and metabolism	KAF7018951.1	hypothetical protein CFC21_032185 [Triticum aestivum]	sp|Q0JA82|KS1_ORYSJ;	Ent-kaur-16-ene synthase, chloroplastic OS=Oryza sativa subsp. japonica OX=39947 GN=KS1 PE=1 SV=1;	PF03936.18;PF01397.23;PF19086.2	Terpene_synth_C;Terpene_synth;Terpene_syn_C_2	Terpene synthase family, metal binding domain;Terpene synthase, N-terminal domain;Terpene synthase family 2, C-terminal metal binding
TraesCSU02G008700	3.29667	0.556667	5.997	2.58422	7.19537e-28	1.0177e-25	yes	up	Ent-kaurene synthase like 1 [Source:UniProtKB/TrEMBL;Acc:G9M5S4]	GO:0009686;GO:0016102;GO:0009570;GO:0010333;GO:0000287;GO:0009899;GO:0046872;GO:001682	BP:gibberellin biosynthetic process;BP:diterpenoid biosynthetic process;CC:chloroplast stroma;MF:terpene synthase activity;MF:magnesium ion binding;MF:ent-kaurene synthase activity;MF:metal ion binding;MF:lyase activity;	K04121	E4.2.3.19	map00904	Diterpenoid biosynthesis	------	------	KAF6998482.1	hypothetical protein CFC21_014599 [Triticum aestivum]	sp|Q66QH3|KSL4_ORYSI;	9-beta-pimara-7,15-diene synthase, chloroplastic OS=Oryza sativa subsp. indica OX=39946 GN=KSL4 PE=1 SV=1;	PF03936.18;PF01397.23;PF19086.2	Terpene_synth_C;Terpene_synth;Terpene_syn_C_2	Terpene synthase family, metal binding domain;Terpene synthase, N-terminal domain;Terpene synthase family 2, C-terminal metal binding
TraesCSU02G008800	6.04333	0.683333	8.996	3.16932	1.25926e-36	2.38644e-34	yes	up	-	GO:0016021;GO:0004497;GO:0016705;GO:0005506;GO:002003	CC:integral component of membrane;MF:monooxygenase activity;MF:oxidoreductase activity, acting on paired donors, with incorporation or reduction of molecular oxygen;MF:iron ion binding;MF:heme binding;	K16085	CYP99A2_3	map00904	Diterpenoid biosynthesis	COG2124	Q:Secondary metabolites biosynthesis, transport and catabolism	KAF6998483.1	hypothetical protein CFC21_014600 [Triticum aestivum]	sp|Q7X7X4|C99A2_ORYSJ;	Cytochrome P450 99A2 OS=Oryza sativa subsp. japonica OX=39947 GN=CYP99A2 PE=2 SV=2;	PF00067.24	p450	Cytochrome P450
TraesCSU02G008900	3.65333	0.546667	6.648	2.73302	1.95652e-18	1.83586e-16	yes	up	-	GO:0016021;GO:0004497;GO:0016705;GO:0005506;GO:002003	CC:integral component of membrane;MF:monooxygenase activity;MF:oxidoreductase activity, acting on paired donors, with incorporation or reduction of molecular oxygen;MF:iron ion binding;MF:heme binding;	K16085	CYP99A2_3	map00904	Diterpenoid biosynthesis	COG2124	Q:Secondary metabolites biosynthesis, transport and catabolism	KAF6998484.1	hypothetical protein CFC21_014601 [Triticum aestivum]	sp|Q7X7X4|C99A2_ORYSJ;	Cytochrome P450 99A2 OS=Oryza sativa subsp. japonica OX=39947 GN=CYP99A2 PE=2 SV=2;	PF00067.24	p450	Cytochrome P450
TraesCSU02G009100	3.82	1.05667	3.649	1.86749	4.13897e-13	2.58078e-11	yes	up	-	GO:0016021;GO:0016705;GO:0004497;GO:0005506;GO:002003	CC:integral component of membrane;MF:oxidoreductase activity, acting on paired donors, with incorporation or reduction of molecular oxygen;MF:monooxygenase activity;MF:iron ion binding;MF:heme binding;	K16085	CYP99A2_3	map00904	Diterpenoid biosynthesis	COG2124	Q:Secondary metabolites biosynthesis, transport and catabolism	KAF6998486.1	hypothetical protein CFC21_014603 [Triticum aestivum]	sp|Q7X7X4|C99A2_ORYSJ;	Cytochrome P450 99A2 OS=Oryza sativa subsp. japonica OX=39947 GN=CYP99A2 PE=2 SV=2;	PF00067.24	p450	Cytochrome P450
TraesCS4A02G065100	5.91667	2.89	2.085	1.05976	1.03643e-05	0.000193642	yes	up	Homocysteine S-methyltransferase 1 [Source:Projected from Arabidopsis thaliana (AT3G25900) UniProtKB/Swiss-Prot;Acc:Q9SDL7]	GO:0032259;GO:0033528;GO:0009086;GO:0005737;GO:0008898;GO:0008270;GO:004715	BP:methylation;BP:S-methylmethionine cycle;BP:methionine biosynthetic process;CC:cytoplasm;MF:S-adenosylmethionine-homocysteine S-methyltransferase activity;MF:zinc ion binding;MF:betaine-homocysteine S-methyltransferase activity;	K00547	mmuM, BHMT2	map00270	Cysteine and methionine metabolism	COG2040	E:Amino acid transport and metabolism	XP_037420048.1	homocysteine S-methyltransferase 1-like [Triticum dicoccoides]	sp|Q9FUN0|HMT1_MAIZE;	Homocysteine S-methyltransferase 1 OS=Zea mays OX=4577 GN=HMT-1 PE=2 SV=1;	PF02574.18	S-methyl_trans	Homocysteine S-methyltransferase
TraesCS5B02G232700	1.63	0.653333	2.534	1.34145	0.00100414	0.0100586	yes	up	-	GO:0046872;GO:001649	MF:metal ion binding;MF:oxidoreductase activity;	K05933	E1.14.17.4	map00270	Cysteine and methionine metabolism	COG3491	S:Function unknown	VAI33004.1	unnamed protein product [Triticum turgidum subsp. durum]	sp|A2Z1W9|ACCO1_ORYSI;	1-aminocyclopropane-1-carboxylate oxidase 1 OS=Oryza sativa subsp. indica OX=39946 GN=ACO1 PE=2 SV=1;	PF03171.22;PF14226.8	2OG-FeII_Oxy;DIOX_N	2OG-F;non-haem dioxygenase in morphine synthesis N-terminal
TraesCS2A02G038300	2.23333	0.843333	2.533	1.34105	0.000168923	0.00220778	yes	up	-	GO:0005975;GO:0009536;GO:0102726;GO:000455	BP:carbohydrate metabolic process;CC:plastid;MF:DIMBOA glucoside beta-D-glucosidase activity;MF:hydrolase activity, hydrolyzing O-glycosyl compounds;	K05350	bglB	map00460;map00940;map00500	Cyanoamino acid metabolism;Phenylpropanoid biosynthesis;Starch and sucrose metabolism	COG2723	G:Carbohydrate transport and metabolism	KAF6998599.1	hypothetical protein CFC21_014709 [Triticum aestivum]	sp|Q7XSK2|BGL16_ORYSJ;	Beta-glucosidase 16 OS=Oryza sativa subsp. japonica OX=39947 GN=BGLU16 PE=1 SV=2;	PF00232.20	Glyco_hydro_1	Glycosyl hydrolase family 1
TraesCS2A02G038400	2.20333	0.68	2.192	1.13245	0.00157365	0.0145815	yes	up	-	GO:0005975;GO:0009536;GO:0102726;GO:000455	BP:carbohydrate metabolic process;CC:plastid;MF:DIMBOA glucoside beta-D-glucosidase activity;MF:hydrolase activity, hydrolyzing O-glycosyl compounds;	K05350	bglB	map00460;map00940;map00500	Cyanoamino acid metabolism;Phenylpropanoid biosynthesis;Starch and sucrose metabolism	COG2723	G:Carbohydrate transport and metabolism	KAF6998601.1	hypothetical protein CFC21_014710 [Triticum aestivum]	sp|Q7XSK2|BGL16_ORYSJ;	Beta-glucosidase 16 OS=Oryza sativa subsp. japonica OX=39947 GN=BGLU16 PE=1 SV=2;	PF00232.20	Glyco_hydro_1	Glycosyl hydrolase family 1
TraesCS2D02G333800	1.67	0.506667	3.395	1.76346	1.14067e-05	0.000209977	yes	up	-	GO:0005975;GO:0009536;GO:0102726;GO:000455	BP:carbohydrate metabolic process;CC:plastid;MF:DIMBOA glucoside beta-D-glucosidase activity;MF:hydrolase activity, hydrolyzing O-glycosyl compounds;	K01188	E3.2.1.21	map00460;map00940;map00500	Cyanoamino acid metabolism;Phenylpropanoid biosynthesis;Starch and sucrose metabolism	COG2723	G:Carbohydrate transport and metabolism	XP_020185500.1	beta-glucosidase 12 [Aegilops tauschii subsp. strangulata]	sp|Q7XKV4|BGL12_ORYSJ;	Beta-glucosidase 12 OS=Oryza sativa subsp. japonica OX=39947 GN=BGLU12 PE=1 SV=2;	PF00232.20	Glyco_hydro_1	Glycosyl hydrolase family 1
TraesCS5B02G265500	37.77	11.4867	3.321	1.73145	7.93208e-08	2.35747e-06	yes	up	-	GO:0005975;GO:0009536;GO:0102726;GO:000455	BP:carbohydrate metabolic process;CC:plastid;MF:DIMBOA glucoside beta-D-glucosidase activity;MF:hydrolase activity, hydrolyzing O-glycosyl compounds;	K01188	E3.2.1.21	map00460;map00940;map00500	Cyanoamino acid metabolism;Phenylpropanoid biosynthesis;Starch and sucrose metabolism	COG2723	G:Carbohydrate transport and metabolism	VAI33735.1	unnamed protein product [Triticum turgidum subsp. durum]	sp|Q0J0N4|BGL30_ORYSJ;	Beta-glucosidase 30 OS=Oryza sativa subsp. japonica OX=39947 GN=BGLU30 PE=2 SV=1;	PF00232.20	Glyco_hydro_1	Glycosyl hydrolase family 1
TraesCS5D02G273700	5.99667	2.56667	2.369	1.24452	3.31524e-10	1.47052e-08	yes	up	-	GO:0005975;GO:0009536;GO:0102726;GO:000455	BP:carbohydrate metabolic process;CC:plastid;MF:DIMBOA glucoside beta-D-glucosidase activity;MF:hydrolase activity, hydrolyzing O-glycosyl compounds;	K01188	E3.2.1.21	map00460;map00940;map00500	Cyanoamino acid metabolism;Phenylpropanoid biosynthesis;Starch and sucrose metabolism	COG2723	G:Carbohydrate transport and metabolism	KAF7073182.1	hypothetical protein CFC21_078214 [Triticum aestivum]	sp|Q0J0N4|BGL30_ORYSJ;	Beta-glucosidase 30 OS=Oryza sativa subsp. japonica OX=39947 GN=BGLU30 PE=2 SV=1;	PF00232.20	Glyco_hydro_1	Glycosyl hydrolase family 1
TraesCSU02G036600	77.21	29.3767	2.647	1.40442	2.62293e-07	7.07835e-06	yes	up	4-hydroxy-7-methoxy-3-oxo-3,4-dihydro-2H-1,4-benzoxazin-2-yl glucoside beta-D-glucosidase 1d, chloroplastic [Source:UniProtKB/Swiss-Prot;Acc:D5MTF8]	GO:0005975;GO:0008152;GO:0009536;GO:0009507;GO:0016787;GO:0016798;GO:0008422;GO:0102483;GO:0004553;GO:010272	BP:carbohydrate metabolic process;BP:metabolic process;CC:plastid;CC:chloroplast;MF:hydrolase activity;MF:hydrolase activity, acting on glycosyl bonds;MF:beta-glucosidase activity;MF:scopolin beta-glucosidase activity;MF:hydrolase activity, hydrolyzing O-glycosyl compounds;MF:DIMBOA glucoside beta-D-glucosidase activity;	K01188	E3.2.1.21	map00460;map00940;map00500	Cyanoamino acid metabolism;Phenylpropanoid biosynthesis;Starch and sucrose metabolism	COG2723	G:Carbohydrate transport and metabolism	D5MTF8.1;;;	;Flags: Precursor [Triticum aestivum]	sp|D5MTF8|HGL1D_WHEAT;	4-hydroxy-7-methoxy-3-oxo-3,4-dihydro-2H-1,4-benzoxazin-2-yl glucoside beta-D-glucosidase 1d, chloroplastic OS=Triticum aestivum OX=4565 GN=GLU1D PE=1 SV=1;	PF00232.20	Glyco_hydro_1	Glycosyl hydrolase family 1
TraesCSU02G242100	5.44667	1.90333	2.906	1.53882	6.68618e-07	1.66454e-05	yes	up	-	GO:0005975;GO:0009536;GO:0102726;GO:000455	BP:carbohydrate metabolic process;CC:plastid;MF:DIMBOA glucoside beta-D-glucosidase activity;MF:hydrolase activity, hydrolyzing O-glycosyl compounds;	K05350	bglB	map00460;map00940;map00500	Cyanoamino acid metabolism;Phenylpropanoid biosynthesis;Starch and sucrose metabolism	COG2723	G:Carbohydrate transport and metabolism	KAF6998603.1	hypothetical protein CFC21_014712, partial [Triticum aestivum]	sp|Q7XSK1|BGL17_ORYSJ;	Putative beta-glucosidase 17 OS=Oryza sativa subsp. japonica OX=39947 GN=BGLU17 PE=5 SV=3;	PF00232.20	Glyco_hydro_1	Glycosyl hydrolase family 1
TraesCS5B02G548700	0.456667	0.02	21.267	4.41053	0.000427986	0.00490729	yes	up	-	GO:0016021;GO:0004497;GO:0016705;GO:0005506;GO:002003	CC:integral component of membrane;MF:monooxygenase activity;MF:oxidoreductase activity, acting on paired donors, with incorporation or reduction of molecular oxygen;MF:iron ion binding;MF:heme binding;	K13027	CYP79A1	map00460;map00966	Cyanoamino acid metabolism;Glucosinolate biosynthesis	COG2124	Q:Secondary metabolites biosynthesis, transport and catabolism	KAF7069467.1	hypothetical protein CFC21_075094 [Triticum aestivum]	sp|Q43135|C79A1_SORBI;	Tyrosine N-monooxygenase OS=Sorghum bicolor OX=4558 GN=CYP79A1 PE=1 SV=3;	PF00067.24	p450	Cytochrome P450
TraesCS5D02G535700	0.726667	0.0233333	33.241	5.05488	1.13759e-05	0.000209581	yes	up	-	GO:0010132;GO:0016021;GO:0016020;GO:0005789;GO:0004497;GO:0016705;GO:0020037;GO:0016709;GO:000550	BP:dhurrin biosynthetic process;CC:integral component of membrane;CC:membrane;CC:endoplasmic reticulum membrane;MF:monooxygenase activity;MF:oxidoreductase activity, acting on paired donors, with incorporation or reduction of molecular oxygen;MF:heme binding;MF:oxidoreductase activity, acting on paired donors, with incorporation or reduction of molecular oxygen, NA;MF:iron ion binding;	K13027	CYP79A1	map00460;map00966	Cyanoamino acid metabolism;Glucosinolate biosynthesis	COG2124	Q:Secondary metabolites biosynthesis, transport and catabolism	KAF7076294.1	hypothetical protein CFC21_080967 [Triticum aestivum]	sp|Q43135|C79A1_SORBI;	Tyrosine N-monooxygenase OS=Sorghum bicolor OX=4558 GN=CYP79A1 PE=1 SV=3;	PF00067.24	p450	Cytochrome P450
TraesCS7A02G085700	0.363333	0.05	7.061	2.81978	0.004917	0.036453	yes	up	-	GO:0016020;GO:0016021;GO:0004497;GO:0020037;GO:0016705;GO:0005506;GO:0046872;GO:001649	CC:membrane;CC:integral component of membrane;MF:monooxygenase activity;MF:heme binding;MF:oxidoreductase activity, acting on paired donors, with incorporation or reduction of molecular oxygen;MF:iron ion binding;MF:metal ion binding;MF:oxidoreductase activity;	K13029	CYP71E1	map00460	Cyanoamino acid metabolism	COG2124	Q:Secondary metabolites biosynthesis, transport and catabolism	KAF7093420.1	hypothetical protein CFC21_095834 [Triticum aestivum]	sp|O48958|C71E1_SORBI;	4-hydroxyphenylacetaldehyde oxime monooxygenase OS=Sorghum bicolor OX=4558 GN=CYP71E1 PE=1 SV=1;	PF00067.24	p450	Cytochrome P450
TraesCS7D02G080700	1.59	0.813333	2.001	1.00104	0.00430376	0.0327569	yes	up	Cytochrome P450 [Source:UniProtKB/TrEMBL;Acc:B8XSN0]	GO:0016020;GO:0016021;GO:0004497;GO:0020037;GO:0016705;GO:0005506;GO:0046872;GO:001649	CC:membrane;CC:integral component of membrane;MF:monooxygenase activity;MF:heme binding;MF:oxidoreductase activity, acting on paired donors, with incorporation or reduction of molecular oxygen;MF:iron ion binding;MF:metal ion binding;MF:oxidoreductase activity;	K13029	CYP71E1	map00460	Cyanoamino acid metabolism	COG2124	Q:Secondary metabolites biosynthesis, transport and catabolism	ACL36474.1	cytochrome P450 [Triticum aestivum]	sp|O48958|C71E1_SORBI;	4-hydroxyphenylacetaldehyde oxime monooxygenase OS=Sorghum bicolor OX=4558 GN=CYP71E1 PE=1 SV=1;	PF00067.24	p450	Cytochrome P450
TraesCS2B02G613100	14.4767	5.82667	2.493	1.31813	3.89293e-15	2.96769e-13	yes	up	-	GO:0030639;GO:0009813;GO:0009058;GO:0016210;GO:0016740;GO:0016746;GO:001674	BP:polyketide biosynthetic process;BP:flavonoid biosynthetic process;BP:biosynthetic process;MF:naringenin-chalcone synthase activity;MF:transferase activity;MF:transferase activity, transferring acyl groups;MF:transferase activity, transferring acyl groups other than amino-acyl groups;	K00660	CHS	map04712;map00941	Circadian rhythm - plant;Flavonoid biosynthesis	COG3424	Q:Secondary metabolites biosynthesis, transport and catabolism	XP_037488193.1	chalcone synthase 2-like [Triticum dicoccoides]	sp|P53415|CHS2_SECCE;	Chalcone synthase 2 OS=Secale cereale OX=4550 GN=CHS2 PE=2 SV=1;	PF00195.21;PF02797.17;PF08392.14;PF08545.12;PF08541.12	Chal_sti_synt_N;Chal_sti_synt_C;FAE1_CUT1_RppA;ACP_syn_III;ACP_syn_III_C	Chalcone and stilbene synthases, N-terminal domain;Chalcone and stilbene synthases, C-terminal domain;FAE1/Type III polyketide synthase-like protein;3-Oxoacyl-[acyl-carrier-protein;3-Oxoacyl-[acyl-carrier-protein
TraesCS4A02G164000	0.496667	0.0266667	16.742	4.0654	7.71263e-06	0.000149652	yes	up	FKF1 [Source:Projected from Arabidopsis thaliana (AT1G68050) UniProtKB/TrEMBL;Acc:A0A178W8F6]	GO:0007623;GO:0006355;GO:0050896;GO:0009637;GO:0018298;GO:0048511;GO:2001007;GO:0016567;GO:0009911;GO:0005829;GO:0019005;GO:0005634;GO:0005515;GO:000988	BP:circadian rhythm;BP:regulation of transcription, DNA-templated;BP:response to stimulus;BP:response to blue light;BP:protein-chromophore linkage;BP:rhythmic process;BP:negative regulation of cellulose biosynthetic process;BP:protein ubiquitination;BP:positive regulation of flower development;CC:cytosol;CC:SCF ubiquitin ligase complex;CC:nucleus;MF:protein binding;MF:photoreceptor activity;	K12116	FKF1	map04712	Circadian rhythm - plant	ENOG410XRGE	O:Posttranslational modification, protein turnover, chaperones	VAH91788.1	unnamed protein product [Triticum turgidum subsp. durum]	sp|Q2R2W1|ADO3_ORYSJ;	Adagio-like protein 3 OS=Oryza sativa subsp. japonica OX=39947 GN=Os11g0547000 PE=2 SV=2;	PF13418.8;PF13415.8;PF07646.17;PF01344.27;PF13854.8;PF13426.9;PF00989.27;PF08447.14;PF00646.35;PF08448.12	Kelch_4;Kelch_3;Kelch_2;Kelch_1;Kelch_5;PAS_9;PAS;PAS_3;F-box;PAS_4	Galactose oxidase, central domain;Galactose oxidase, central domain;Kelch motif;Kelch motif;Kelch motif;PAS domain;PAS fold;PAS fold;F-box domain;PAS fold
TraesCS4A02G200200	13.8433	3.46	3.544	1.82545	2.73573e-44	6.76076e-42	yes	up	-	GO:0000160;GO:0048511;GO:0005634;GO:000551	BP:phosphorelay signal transduction system;BP:rhythmic process;CC:nucleus;MF:protein binding;	K12130	PRR5	map04712	Circadian rhythm - plant	COG5641;COG2204	K:Transcription;T:Signal transduction mechanisms	VAH92955.1	unnamed protein product [Triticum turgidum subsp. durum]	sp|Q689G6|PRR95_ORYSJ;	Two-component response regulator-like PRR95 OS=Oryza sativa subsp. japonica OX=39947 GN=PRR95 PE=2 SV=1;	PF06203.16;PF00072.26	CCT;Response_reg	CCT motif;Response regulator receiver domain
TraesCS4B02G115100	13.0467	3.25667	4.03	2.01063	1.62025e-36	3.0449e-34	yes	up	-	GO:0000160;GO:0048511;GO:0005634;GO:000551	BP:phosphorelay signal transduction system;BP:rhythmic process;CC:nucleus;MF:protein binding;	K12130	PRR5	map04712	Circadian rhythm - plant	COG5641;COG2204	K:Transcription;T:Signal transduction mechanisms	XP_037429753.1	two-component response regulator-like APRR3 isoform X1 [Triticum dicoccoides]	sp|Q689G6|PRR95_ORYSJ;	Two-component response regulator-like PRR95 OS=Oryza sativa subsp. japonica OX=39947 GN=PRR95 PE=2 SV=1;	PF00072.26;PF06203.16	Response_reg;CCT	Response regulator receiver domain;CCT motif
TraesCS4D02G112800	18.0467	3.58667	5.042	2.33409	3.69819e-66	2.37621e-63	yes	up	-	GO:0000160;GO:0048511;GO:0005634;GO:000551	BP:phosphorelay signal transduction system;BP:rhythmic process;CC:nucleus;MF:protein binding;	K12130	PRR5	map04712	Circadian rhythm - plant	COG5641;COG2204	K:Transcription;T:Signal transduction mechanisms	XP_020178301.1	two-component response regulator-like APRR3 isoform X1 [Aegilops tauschii subsp. strangulata]	sp|Q689G6|PRR95_ORYSJ;	Two-component response regulator-like PRR95 OS=Oryza sativa subsp. japonica OX=39947 GN=PRR95 PE=2 SV=1;	PF00072.26;PF06203.16	Response_reg;CCT	Response regulator receiver domain;CCT motif
TraesCS6A02G227900	9.64	1.84333	5.321	2.41171	3.77627e-49	1.1273e-46	yes	up	Two-component response regulator-like APRR1 [Source:Projected from Arabidopsis thaliana (AT5G61380) UniProtKB/Swiss-Prot;Acc:Q9LKL2]	GO:0007623;GO:0000160;GO:0048511;GO:0010629;GO:0010031;GO:0005634;GO:0016021;GO:0003700;GO:0005515;GO:000367	BP:circadian rhythm;BP:phosphorelay signal transduction system;BP:rhythmic process;BP:negative regulation of gene expression;BP:circumnutation;CC:nucleus;CC:integral component of membrane;MF:transcription factor activity, sequence-specific DNA binding;MF:protein binding;MF:DNA binding;	K12127	TOC1, APRR1	map04712	Circadian rhythm - plant	COG5641	K:Transcription	KAF7079470.1	hypothetical protein CFC21_083698 [Triticum aestivum]	sp|Q689G9|PRR1_ORYSJ;	Two-component response regulator-like PRR1 OS=Oryza sativa subsp. japonica OX=39947 GN=PRR1 PE=1 SV=2;	PF06203.16;PF00072.26	CCT;Response_reg	CCT motif;Response regulator receiver domain
TraesCS6B02G253900	17.4967	5.04	3.566	1.83448	9.14641e-46	2.36426e-43	yes	up	Timing of cab expression 1 [Source:UniProtKB/TrEMBL;Acc:A0A126SNS4]	GO:0007623;GO:0000160;GO:0048511;GO:0010629;GO:0010031;GO:0005634;GO:0003700;GO:0005515;GO:000367	BP:circadian rhythm;BP:phosphorelay signal transduction system;BP:rhythmic process;BP:negative regulation of gene expression;BP:circumnutation;CC:nucleus;MF:transcription factor activity, sequence-specific DNA binding;MF:protein binding;MF:DNA binding;	K12127	TOC1, APRR1	map04712	Circadian rhythm - plant	COG5641	K:Transcription	XP_037452056.1	two-component response regulator-like PRR1 [Triticum dicoccoides]	sp|Q689G9|PRR1_ORYSJ;	Two-component response regulator-like PRR1 OS=Oryza sativa subsp. japonica OX=39947 GN=PRR1 PE=1 SV=2;	PF06203.16;PF00072.26	CCT;Response_reg	CCT motif;Response regulator receiver domain
TraesCS6D02G207100	17.1967	5.08	3.396	1.76397	1.35981e-46	3.6405e-44	yes	up	Two-component response regulator-like APRR1 [Source:Projected from Arabidopsis thaliana (AT5G61380) UniProtKB/Swiss-Prot;Acc:Q9LKL2]	GO:0007623;GO:0000160;GO:0048511;GO:0010629;GO:0010031;GO:0005634;GO:0016021;GO:0003700;GO:0005515;GO:000367	BP:circadian rhythm;BP:phosphorelay signal transduction system;BP:rhythmic process;BP:negative regulation of gene expression;BP:circumnutation;CC:nucleus;CC:integral component of membrane;MF:transcription factor activity, sequence-specific DNA binding;MF:protein binding;MF:DNA binding;	K12127	TOC1, APRR1	map04712	Circadian rhythm - plant	COG5641	K:Transcription	KAF7090019.1	hypothetical protein CFC21_092848 [Triticum aestivum]	sp|Q689G9|PRR1_ORYSJ;	Two-component response regulator-like PRR1 OS=Oryza sativa subsp. japonica OX=39947 GN=PRR1 PE=1 SV=2;	PF06203.16;PF00072.26	CCT;Response_reg	CCT motif;Response regulator receiver domain
TraesCSU02G196100	0.763333	0.306667	2.537	1.34301	0.0027191	0.0226925	yes	up	-	GO:0000160;GO:0048579;GO:0048511;GO:0005634;GO:000551	BP:phosphorelay signal transduction system;BP:negative regulation of long-day photoperiodism, flowering;BP:rhythmic process;CC:nucleus;MF:protein binding;	K12129	PRR7	map04712	Circadian rhythm - plant	COG5641;COG3437	K:Transcription;T:Signal transduction mechanisms	XP_037483279.1	two-component response regulator-like PRR37 isoform X2 [Triticum dicoccoides]	sp|A2YQ93|PRR37_ORYSI;	Two-component response regulator-like PRR37 OS=Oryza sativa subsp. indica OX=39946 GN=PRR37 PE=2 SV=2;	PF00072.26;PF06203.16	Response_reg;CCT	Response regulator receiver domain;CCT motif
TraesCS5B02G170100	13.4133	6.65	2.035	1.02532	1.29854e-12	7.79422e-11	yes	up	-	GO:0006633;GO:0009507;GO:0004318;GO:0016631;GO:001649	BP:fatty acid biosynthetic process;CC:chloroplast;MF:enoyl-[acyl-carrier-protein] reductas;MF:enoyl-[acyl-carrier-protein] reductase activity;MF:oxidoreductase activity;	K00208	fabI	map00780;map00061;map01240	Biotin metabolism;Fatty acid biosynthesis;Biosynthesis of cofactors	COG0623	I:Lipid transport and metabolism	KAF7065060.1	hypothetical protein CFC21_071232 [Triticum aestivum]	sp|Q6H5J0|FABI2_ORYSJ;	Enoyl-[acyl-carrier-protein] reductase [NADH] 2, chloroplastic OS=Oryza sativa subsp. japonica OX=39947 GN=Os09g0277800 PE=2 SV=1;	PF13561.8;PF00106.27;PF12241.10	adh_short_C2;adh_short;Enoyl_reductase	Enoyl;short chain dehydrogenase;Trans-2-enoyl-CoA reductase catalytic region
TraesCS5D02G177200	18.3033	8.96333	2.048	1.03415	5.33452e-14	3.65009e-12	yes	up	-	GO:0006633;GO:0009507;GO:0004318;GO:0016631;GO:001649	BP:fatty acid biosynthetic process;CC:chloroplast;MF:enoyl-[acyl-carrier-protein] reductas;MF:enoyl-[acyl-carrier-protein] reductase activity;MF:oxidoreductase activity;	K00208	fabI	map00780;map00061;map01240	Biotin metabolism;Fatty acid biosynthesis;Biosynthesis of cofactors	COG0623	I:Lipid transport and metabolism	KAF7072019.1	hypothetical protein CFC21_077217 [Triticum aestivum]	sp|Q6H5J0|FABI2_ORYSJ;	Enoyl-[acyl-carrier-protein] reductase [NADH] 2, chloroplastic OS=Oryza sativa subsp. japonica OX=39947 GN=Os09g0277800 PE=2 SV=1;	PF13561.8;PF00106.27;PF12241.10	adh_short_C2;adh_short;Enoyl_reductase	Enoyl;short chain dehydrogenase;Trans-2-enoyl-CoA reductase catalytic region
TraesCS3A02G387700	3.57667	1.31	2.716	1.44134	9.61124e-05	0.00136923	yes	up	-	GO:0006725;GO:0008198;GO:0016701;GO:0008270;GO:001649	BP:cellular aromatic compound metabolic process;MF:ferrous iron binding;MF:oxidoreductase activity, acting on single donors with incorporation of molecular oxygen;MF:zinc ion binding;MF:oxidoreductase activity;	K15777	DOPA	map00965	Betalain biosynthesis	COG3384	S:Function unknown	KAF7024910.1	hypothetical protein CFC21_037171 [Triticum aestivum]	sp|Q949R4|DIOXL_ARATH;	Extradiol ring-cleavage dioxygenase OS=Arabidopsis thaliana OX=3702 GN=LIGB PE=2 SV=1;	PF02900.20	LigB	Catalytic LigB subunit of aromatic ring-opening dioxygenase
TraesCS4D02G207800	0.77	0.15	5.423	2.43915	0.000103945	0.00146496	yes	up	p450 [Source:UniProtKB/TrEMBL;Acc:Q58A34]	GO:0016020;GO:0016021;GO:0004497;GO:0020037;GO:0016709;GO:0016705;GO:0005506;GO:0046872;GO:001649	CC:membrane;CC:integral component of membrane;MF:monooxygenase activity;MF:heme binding;MF:oxidoreductase activity, acting on paired donors, with incorporation or reduction of molecular oxygen, NA;MF:oxidoreductase activity, acting on paired donors, with incorporation or reduction of molecular oxygen;MF:iron ion binding;MF:metal ion binding;MF:oxidoreductase activity;	K13223	BX2, CYP71C4, CYP71C9	map00402	Benzoxazinoid biosynthesis	COG2124	Q:Secondary metabolites biosynthesis, transport and catabolism	KAF7054441.1	hypothetical protein CFC21_062113 [Triticum aestivum]	sp|Q43257|C71C4_MAIZE;	indole-2-monooxygenase OS=Zea mays OX=4577 GN=CYP71C4 PE=1 SV=1;	PF00067.24	p450	Cytochrome P450
TraesCS5B02G007200	1.75333	0.546667	3.278	1.71272	1.28495e-05	0.000233164	yes	up	p450 [Source:UniProtKB/TrEMBL;Acc:Q58A32]	GO:0016020;GO:0016021;GO:0004497;GO:0020037;GO:0016709;GO:0016705;GO:0036191;GO:0005506;GO:0046872;GO:001649	CC:membrane;CC:integral component of membrane;MF:monooxygenase activity;MF:heme binding;MF:oxidoreductase activity, acting on paired donors, with incorporation or reduction of molecular oxygen, NA;MF:oxidoreductase activity, acting on paired donors, with incorporation or reduction of molecular oxygen;MF:indolin-2-one monooxygenase activity;MF:iron ion binding;MF:metal ion binding;MF:oxidoreductas…	K13224	BX3, CYP71C2, CYP71C7	map00402	Benzoxazinoid biosynthesis	COG2124	Q:Secondary metabolites biosynthesis, transport and catabolism	KAF7062962.1	hypothetical protein CFC21_069502 [Triticum aestivum]	sp|Q43255|C71C2_MAIZE;	indolin-2-one monooxygenase OS=Zea mays OX=4577 GN=CYP71C2 PE=1 SV=1;	PF00067.24	p450	Cytochrome P450
TraesCS5D02G014100	1.27	0.59	2.16	1.111	0.003592	0.0283281	yes	up	p450 [Source:UniProtKB/TrEMBL;Acc:Q58A28]	GO:0016020;GO:0016021;GO:0004497;GO:0020037;GO:0016709;GO:0016705;GO:0005506;GO:0046872;GO:001649	CC:membrane;CC:integral component of membrane;MF:monooxygenase activity;MF:heme binding;MF:oxidoreductase activity, acting on paired donors, with incorporation or reduction of molecular oxygen, NA;MF:oxidoreductase activity, acting on paired donors, with incorporation or reduction of molecular oxygen;MF:iron ion binding;MF:metal ion binding;MF:oxidoreductase activity;	K13226;K13224	BX5, CYP71C3, CYP71C8;BX3, CYP71C2, CYP71C7	map00402	Benzoxazinoid biosynthesis	COG2124	Q:Secondary metabolites biosynthesis, transport and catabolism	KAF7069928.1	hypothetical protein CFC21_075497 [Triticum aestivum]	sp|P93703|C71C3_MAIZE;	Cytochrome P450 71C3 OS=Zea mays OX=4577 GN=CYP71C3 PE=2 SV=1;	PF00067.24	p450	Cytochrome P450
TraesCS6D02G328200	2.35333	0.816667	2.864	1.51792	5.08613e-07	1.29781e-05	yes	up	-	GO:0019853;GO:0016020;GO:0050660;GO:0003885;GO:0016491;GO:0071949;GO:005010	BP:L-ascorbic acid biosynthetic process;CC:membrane;MF:flavin adenine dinucleotide binding;MF:D-arabinono-1,4-lactone oxidase activity;MF:oxidoreductase activity;MF:FAD binding;MF:L-gulonolactone oxidase activity;	K00103	GULO	map00053;map01240	Ascorbate and aldarate metabolism;Biosynthesis of cofactors	COG0277	C:Energy production and conversion	KAF7091543.1	hypothetical protein CFC21_094111 [Triticum aestivum]	sp|Q6NQ66|GGLO2_ARATH;	L-gulonolactone oxidase 2 OS=Arabidopsis thaliana OX=3702 GN=GULLO2 PE=1 SV=1;	PF01565.25;PF04030.16	FAD_binding_4;ALO	FAD binding domain;D-arabinono-1,4-lactone oxidase
TraesCS2A02G389900	58.45	28.6833	2.05	1.03539	5.52268e-35	1.00429e-32	yes	up	Glutamate dehydrogenase [Source:UniProtKB/TrEMBL;Acc:W5ARG6]	GO:0006995;GO:0010446;GO:1901698;GO:0006520;GO:0046686;GO:0009409;GO:0009651;GO:0006538;GO:0005739;GO:0005774;GO:0050897;GO:0016639;GO:0000166;GO:0004352;GO:0008270;GO:0005507;GO:0004354;GO:0005524;GO:001649	BP:cellular response to nitrogen starvation;BP:response to alkaline pH;BP:response to nitrogen compound;BP:cellular amino acid metabolic process;BP:response to cadmium ion;BP:response to cold;BP:response to salt stress;BP:glutamate catabolic process;CC:mitochondrion;CC:vacuolar membrane;MF:cobalt ion binding;MF:oxidoreductase activity, acting on the CH-NH2 group of donors, NAD or NADP as acceptor…	K00261	GLUD1_2, gdhA	map00220;map00250;map00910	Arginine biosynthesis;Alanine, aspartate and glutamate metabolism;Nitrogen metabolism	COG0334	E:Amino acid transport and metabolism	VAH50132.1	unnamed protein product [Triticum turgidum subsp. durum]	sp|A2XW22|DHE2_ORYSI;	Glutamate dehydrogenase 2, mitochondrial OS=Oryza sativa subsp. indica OX=39946 GN=GDH2 PE=3 SV=1;	PF00208.23;PF02812.20	ELFV_dehydrog;ELFV_dehydrog_N	Glutamate/Leucine/Phenylalanine/Valine dehydrogenase;Glu/Leu/Phe/Val dehydrogenase, dimerisation domain
TraesCS2D02G388800	92.4433	42.5167	2.192	1.13202	2.43106e-51	8.15989e-49	yes	up	Glutamate dehydrogenase [Source:UniProtKB/TrEMBL;Acc:A0A341REK8]	GO:0006995;GO:0010446;GO:1901698;GO:0006520;GO:0046686;GO:0009409;GO:0009651;GO:0006538;GO:0005774;GO:0005739;GO:0050897;GO:0016639;GO:0004352;GO:0000166;GO:0008270;GO:0005507;GO:0004354;GO:0005524;GO:001649	BP:cellular response to nitrogen starvation;BP:response to alkaline pH;BP:response to nitrogen compound;BP:cellular amino acid metabolic process;BP:response to cadmium ion;BP:response to cold;BP:response to salt stress;BP:glutamate catabolic process;CC:vacuolar membrane;CC:mitochondrion;MF:cobalt ion binding;MF:oxidoreductase activity, acting on the CH-NH2 group of donors, NAD or NADP as acceptor…	K00261	GLUD1_2, gdhA	map00220;map00250;map00910	Arginine biosynthesis;Alanine, aspartate and glutamate metabolism;Nitrogen metabolism	COG0334	E:Amino acid transport and metabolism	KAF7017608.1	hypothetical protein CFC21_031017 [Triticum aestivum]	sp|A2XW22|DHE2_ORYSI;	Glutamate dehydrogenase 2, mitochondrial OS=Oryza sativa subsp. indica OX=39946 GN=GDH2 PE=3 SV=1;	PF00208.23;PF02812.20	ELFV_dehydrog;ELFV_dehydrog_N	Glutamate/Leucine/Phenylalanine/Valine dehydrogenase;Glu/Leu/Phe/Val dehydrogenase, dimerisation domain
TraesCS2A02G548100	19.8533	10.0533	2.018	1.01323	9.05462e-22	1.00309e-19	yes	up	Polyamine oxidase, Seed germinatio [Source: Projected from Oryza sativa (Os04g0671300)]	GO:0046208;GO:001649	BP:spermine catabolic process;MF:oxidoreductase activity;	K17839	PAO4, PAO3, PAO2	map00330;map00770;map00410	Arginine and proline metabolism;Pantothenate and CoA biosynthesis;beta-Alanine metabolism	ENOG410XSNC	S:Function unknown	KAF7004777.1	hypothetical protein CFC21_019954 [Triticum aestivum]	sp|Q0J954|PAO5_ORYSJ;	Polyamine oxidase 5 OS=Oryza sativa subsp. japonica OX=39947 GN=PAO5 PE=1 SV=1;	PF01593.26;PF13450.8;PF01266.26;PF00890.26;PF07992.16;PF12831.9;PF00070.29	Amino_oxidase;NAD_binding_8;DAO;FAD_binding_2;Pyr_redox_2;FAD_oxidored;Pyr_redox	Flavin containing amine oxidoreductase;NA;FAD dependent oxidoreductase;FAD binding domain;Pyridine nucleotide-disulphide oxidoreductase;FAD dependent oxidoreductase;Pyridine nucleotide-disulphide oxidoreductase
TraesCS2A02G548200	13.1367	3.82667	3.446	1.78497	9.65503e-42	2.17129e-39	yes	up	Polyamine oxidase, Seed germinatio [Source: Projected from Oryza sativa (Os04g0671200)]	GO:0006598;GO:1903602;GO:0046208;GO:0005777;GO:0050660;GO:0052894;GO:0046592;GO:0052901;GO:001649	BP:polyamine catabolic process;BP:thermospermine catabolic process;BP:spermine catabolic process;CC:peroxisome;MF:flavin adenine dinucleotide binding;MF:norspermin;MF:polyamine oxidase activity;MF:spermin;MF:oxidoreductase activity;	K17839	PAO4, PAO3, PAO2	map00330;map00770;map00410	Arginine and proline metabolism;Pantothenate and CoA biosynthesis;beta-Alanine metabolism	ENOG410XSNC	S:Function unknown	VAH38721.1	unnamed protein product [Triticum turgidum subsp. durum]	sp|Q7XR46|PAO4_ORYSJ;	Polyamine oxidase 4 OS=Oryza sativa subsp. japonica OX=39947 GN=PAO4 PE=1 SV=1;	PF01593.26;PF13450.8;PF07992.16;PF01266.26;PF00070.29;PF03486.16;PF12831.9;PF00890.26;PF01946.19	Amino_oxidase;NAD_binding_8;Pyr_redox_2;DAO;Pyr_redox;HI0933_like;FAD_oxidored;FAD_binding_2;Thi4	Flavin containing amine oxidoreductase;NA;Pyridine nucleotide-disulphide oxidoreductase;FAD dependent oxidoreductase;Pyridine nucleotide-disulphide oxidoreductase;HI0933-like protein;FAD dependent oxidoreductase;FAD binding domain;Thi4 family
TraesCS2B02G579100	29.2367	12.3133	2.393	1.2589	5.88671e-37	1.12508e-34	yes	up	Polyamine oxidase, Seed germinatio [Source: Projected from Oryza sativa (Os04g0671200)]	GO:0006598;GO:1903602;GO:0046208;GO:0005777;GO:0050660;GO:0052894;GO:0046592;GO:0052901;GO:001649	BP:polyamine catabolic process;BP:thermospermine catabolic process;BP:spermine catabolic process;CC:peroxisome;MF:flavin adenine dinucleotide binding;MF:norspermin;MF:polyamine oxidase activity;MF:spermin;MF:oxidoreductase activity;	K17839	PAO4, PAO3, PAO2	map00330;map00770;map00410	Arginine and proline metabolism;Pantothenate and CoA biosynthesis;beta-Alanine metabolism	ENOG410XSNC	S:Function unknown	KAF7012172.1	hypothetical protein CFC21_026392 [Triticum aestivum]	sp|Q7XR46|PAO4_ORYSJ;	Polyamine oxidase 4 OS=Oryza sativa subsp. japonica OX=39947 GN=PAO4 PE=1 SV=1;	PF01593.26;PF13450.8;PF07992.16;PF00070.29;PF01266.26;PF03486.16;PF12831.9;PF00890.26;PF01946.19	Amino_oxidase;NAD_binding_8;Pyr_redox_2;Pyr_redox;DAO;HI0933_like;FAD_oxidored;FAD_binding_2;Thi4	Flavin containing amine oxidoreductase;NA;Pyridine nucleotide-disulphide oxidoreductase;Pyridine nucleotide-disulphide oxidoreductase;FAD dependent oxidoreductase;HI0933-like protein;FAD dependent oxidoreductase;FAD binding domain;Thi4 family
TraesCS2D02G549300	27.1067	11.1567	2.455	1.29556	3.002e-30	4.59258e-28	yes	up	Polyamine oxidase, Seed germinatio [Source: Projected from Oryza sativa (Os04g0671200)]	GO:0006598;GO:1903602;GO:0046208;GO:0005777;GO:0110165;GO:0050660;GO:0016647;GO:0052894;GO:0046592;GO:0052901;GO:001649	BP:polyamine catabolic process;BP:thermospermine catabolic process;BP:spermine catabolic process;CC:peroxisome;CC:cellular anatomical entity;MF:flavin adenine dinucleotide binding;MF:oxidoreductase activity, acting on the CH-NH group of donors, oxygen as acceptor;MF:norspermin;MF:polyamine oxidase activity;MF:spermin;MF:oxidoreductase activity;	K17839	PAO4, PAO3, PAO2	map00330;map00770;map00410	Arginine and proline metabolism;Pantothenate and CoA biosynthesis;beta-Alanine metabolism	ENOG410XSNC	S:Function unknown	KAF7019476.1	hypothetical protein CFC21_032646 [Triticum aestivum]	sp|Q7XR46|PAO4_ORYSJ;	Polyamine oxidase 4 OS=Oryza sativa subsp. japonica OX=39947 GN=PAO4 PE=1 SV=1;	PF01593.26;PF13450.8;PF07992.16;PF01266.26;PF00070.29;PF03486.16;PF12831.9;PF00890.26;PF01946.19;PF01262.23	Amino_oxidase;NAD_binding_8;Pyr_redox_2;DAO;Pyr_redox;HI0933_like;FAD_oxidored;FAD_binding_2;Thi4;AlaDh_PNT_C	Flavin containing amine oxidoreductase;NA;Pyridine nucleotide-disulphide oxidoreductase;FAD dependent oxidoreductase;Pyridine nucleotide-disulphide oxidoreductase;HI0933-like protein;FAD dependent oxidoreductase;FAD binding domain;Thi4 family;Alanine dehydrogenase/PNT, C-terminal domain
TraesCS2D02G069900	2.37333	0.63	3.79	1.92232	1.31931e-10	6.24181e-09	yes	up	Arginine decarboxylase [Source:UniProtKB/TrEMBL;Acc:A0A1D5UXV4]	GO:0009446;GO:0006527;GO:0033388;GO:0008295;GO:0008792;GO:0016829;GO:0016831;GO:000382	BP:putrescine biosynthetic process;BP:arginine catabolic process;BP:putrescine biosynthetic process from arginine;BP:spermidine biosynthetic process;MF:arginine decarboxylase activity;MF:lyase activity;MF:carboxy-lyase activity;MF:catalytic activity;	K01583	E4.1.1.19	map00330	Arginine and proline metabolism	COG1166	E:Amino acid transport and metabolism	KAF7013611.1	hypothetical protein CFC21_027679 [Triticum aestivum]	sp|P22220|SPE1_AVESA;	Arginine decarboxylase OS=Avena sativa OX=4498 GN=SPE1 PE=1 SV=1;	PF02784.18	Orn_Arg_deC_N	Pyridoxal-dependent decarboxylase, pyridoxal binding domain
TraesCS3A02G363700	1.30667	0.25	5.466	2.45056	8.92014e-11	4.32473e-09	yes	up	Delta-1-pyrroline-5-carboxylate synthase [Source:UniProtKB/TrEMBL;Acc:A0A341S1S0]	GO:0006561;GO:0055129;GO:0005737;GO:0004349;GO:0016620;GO:0004350;GO:0003824;GO:0005524;GO:001649	BP:proline biosynthetic process;BP:L-proline biosynthetic process;CC:cytoplasm;MF:glutamate 5-kinase activity;MF:oxidoreductase activity, acting on the aldehyde or oxo group of donors, NAD or NADP as acceptor;MF:glutamate-5-semialdehyde dehydrogenase activity;MF:catalytic activity;MF:ATP binding;MF:oxidoreductase activity;	K12657	ALDH18A1, P5CS	map00330	Arginine and proline metabolism	COG0263	E:Amino acid transport and metabolism	KAF7024611.1	hypothetical protein CFC21_036930 [Triticum aestivum]	sp|Q941T1|P5CS2_ORYSJ;	Delta-1-pyrroline-5-carboxylate synthase 2 OS=Oryza sativa subsp. japonica OX=39947 GN=P5CS2 PE=2 SV=1;	PF00696.30;PF00171.24	AA_kinase;Aldedh	Amino acid kinase family;Aldehyde dehydrogenase family
TraesCS3B02G395900	1.21	0.236667	5.186	2.37451	1.12493e-09	4.65611e-08	yes	up	Delta-1-pyrroline-5-carboxylate synthase [Source:UniProtKB/TrEMBL;Acc:A0A077RXE4]	GO:0008652;GO:0006561;GO:0016310;GO:0008152;GO:0009084;GO:0055129;GO:0005737;GO:0004349;GO:0016301;GO:0016620;GO:0004350;GO:0000166;GO:0003824;GO:0016740;GO:0005524;GO:001649	BP:cellular amino acid biosynthetic process;BP:proline biosynthetic process;BP:phosphorylation;BP:metabolic process;BP:glutamine family amino acid biosynthetic process;BP:L-proline biosynthetic process;CC:cytoplasm;MF:glutamate 5-kinase activity;MF:kinase activity;MF:oxidoreductase activity, acting on the aldehyde or oxo group of donors, NAD or NADP as acceptor;MF:glutamate-5-semialdehyde dehydro…	K12657	ALDH18A1, P5CS	map00330	Arginine and proline metabolism	COG0263	E:Amino acid transport and metabolism	XP_037414777.1	delta-1-pyrroline-5-carboxylate synthase 2 [Triticum dicoccoides]	sp|Q941T1|P5CS2_ORYSJ;	Delta-1-pyrroline-5-carboxylate synthase 2 OS=Oryza sativa subsp. japonica OX=39947 GN=P5CS2 PE=2 SV=1;	PF00696.30;PF00171.24	AA_kinase;Aldedh	Amino acid kinase family;Aldehyde dehydrogenase family
TraesCS3D02G357200	1.69667	0.52	3.304	1.72419	9.61694e-08	2.81482e-06	yes	up	Delta-1-pyrroline-5-carboxylate synthase [Source:UniProtKB/TrEMBL;Acc:A0A077RXE4]	GO:0008652;GO:0006561;GO:0016310;GO:0008152;GO:0009084;GO:0055129;GO:0005737;GO:0004349;GO:0016301;GO:0016620;GO:0004350;GO:0000166;GO:0003824;GO:0016740;GO:0005524;GO:001649	BP:cellular amino acid biosynthetic process;BP:proline biosynthetic process;BP:phosphorylation;BP:metabolic process;BP:glutamine family amino acid biosynthetic process;BP:L-proline biosynthetic process;CC:cytoplasm;MF:glutamate 5-kinase activity;MF:kinase activity;MF:oxidoreductase activity, acting on the aldehyde or oxo group of donors, NAD or NADP as acceptor;MF:glutamate-5-semialdehyde dehydro…	K12657	ALDH18A1, P5CS	map00330	Arginine and proline metabolism	COG0263	E:Amino acid transport and metabolism	XP_037414777.1	delta-1-pyrroline-5-carboxylate synthase 2 [Triticum dicoccoides]	sp|Q941T1|P5CS2_ORYSJ;	Delta-1-pyrroline-5-carboxylate synthase 2 OS=Oryza sativa subsp. japonica OX=39947 GN=P5CS2 PE=2 SV=1;	PF00696.30;PF00171.24	AA_kinase;Aldedh	Amino acid kinase family;Aldehyde dehydrogenase family
TraesCS3B02G434500	2.19	0.853333	2.557	1.35424	5.04585e-07	1.28948e-05	yes	up	Beta-hexosaminidase [Source:UniProtKB/TrEMBL;Acc:W5CWM8]	GO:0005975;GO:0008152;GO:0030203;GO:0016020;GO:0016787;GO:0102148;GO:0016798;GO:0004563;GO:000455	BP:carbohydrate metabolic process;BP:metabolic process;BP:glycosaminoglycan metabolic process;CC:membrane;MF:hydrolase activity;MF:N-acetyl-beta-D-galactosaminidase activity;MF:hydrolase activity, acting on glycosyl bonds;MF:beta-N-acetylhexosaminidase activity;MF:hydrolase activity, hydrolyzing O-glycosyl compounds;	K12373	HEXA_B	map00520;map00603;map00604;map00511;map00513;map00531	Amino sugar and nucleotide sugar metabolism;Glycosphingolipid biosynthesis - globo and isoglobo series;Glycosphingolipid biosynthesis - ganglio series;Other glycan degradation;Various types of N-glycan biosynthesis;Glycosaminoglycan degradation	COG3525	G:Carbohydrate transport and metabolism	KAF7032040.1	hypothetical protein CFC21_043268 [Triticum aestivum]	sp|Q8L7S6|HEXO3_ARATH;	Beta-hexosaminidase 3 OS=Arabidopsis thaliana OX=3702 GN=HEXO3 PE=1 SV=1;	PF00728.24;PF14845.8;PF02838.17	Glyco_hydro_20;Glycohydro_20b2;Glyco_hydro_20b	Glycosyl hydrolase family 20, catalytic domain;beta-acetyl hexosaminidase like;Glycosyl hydrolase family 20, domain 2
TraesCS3D02G396400	1.72667	0.806667	2.154	1.10683	0.000284273	0.00347442	yes	up	Beta-hexosaminidase [Source:UniProtKB/TrEMBL;Acc:A0A1D5WMF6]	GO:0005975;GO:0004563;GO:0102148;GO:000455	BP:carbohydrate metabolic process;MF:beta-N-acetylhexosaminidase activity;MF:N-acetyl-beta-D-galactosaminidase activity;MF:hydrolase activity, hydrolyzing O-glycosyl compounds;	K12373	HEXA_B	map00520;map00603;map00604;map00511;map00513;map00531	Amino sugar and nucleotide sugar metabolism;Glycosphingolipid biosynthesis - globo and isoglobo series;Glycosphingolipid biosynthesis - ganglio series;Other glycan degradation;Various types of N-glycan biosynthesis;Glycosaminoglycan degradation	COG3525	G:Carbohydrate transport and metabolism	KAF7039097.1	hypothetical protein CFC21_049158 [Triticum aestivum]	sp|Q8L7S6|HEXO3_ARATH;	Beta-hexosaminidase 3 OS=Arabidopsis thaliana OX=3702 GN=HEXO3 PE=1 SV=1;	PF00728.24;PF14845.8;PF02838.17	Glyco_hydro_20;Glycohydro_20b2;Glyco_hydro_20b	Glycosyl hydrolase family 20, catalytic domain;beta-acetyl hexosaminidase like;Glycosyl hydrolase family 20, domain 2
TraesCS3D02G110300	1.68667	0.82	2.123	1.08593	0.00159839	0.0147399	yes	up	Phosphotransferase [Source:UniProtKB/TrEMBL;Acc:A0A1D6RTN1]	GO:0005975;GO:0019318;GO:0051156;GO:0001678;GO:0006096;GO:0005739;GO:0005829;GO:0005623;GO:0016773;GO:0008865;GO:0004396;GO:0004340;GO:0019158;GO:0005524;GO:000553	BP:carbohydrate metabolic process;BP:hexose metabolic process;BP:glucose 6-phosphate metabolic process;BP:cellular glucose homeostasis;BP:glycolytic process;CC:mitochondrion;CC:cytosol;CC:cell;MF:phosphotransferase activity, alcohol group as acceptor;MF:fructokinase activity;MF:hexokinase activity;MF:glucokinase activity;MF:mannokinase activity;MF:ATP binding;MF:glucose binding;	K00844	HK	map00520;map00051;map00524;map00052;map00010;map00500	Amino sugar and nucleotide sugar metabolism;Fructose and mannose metabolism;Neomycin, kanamycin and gentamicin biosynthesis;Galactose metabolism;Glycolysis / Gluconeogenesis;Starch and sucrose metabolism	COG5026	G:Carbohydrate transport and metabolism	XP_020173616.1	hexokinase-8 [Aegilops tauschii subsp. strangulata]	sp|Q1WM15|HXK8_ORYSJ;	Hexokinase-8 OS=Oryza sativa subsp. japonica OX=39947 GN=HXK8 PE=2 SV=2;	PF03727.18;PF00349.23	Hexokinase_2;Hexokinase_1	Hexokinase;Hexokinase
TraesCS2A02G350800	2.38	0.253333	9.82	3.29578	7.7467e-07	1.90596e-05	yes	up	-	GO:0005975;GO:0016998;GO:0000272;GO:0006032;GO:0008061;GO:000456	BP:carbohydrate metabolic process;BP:cell wall macromolecule catabolic process;BP:polysaccharide catabolic process;BP:chitin catabolic process;MF:chitin binding;MF:chitinase activity;	K01183	E3.2.1.14	map00520	Amino sugar and nucleotide sugar metabolism	COG3979	G:Carbohydrate transport and metabolism	KAF7002368.1	hypothetical protein CFC21_017867 [Triticum aestivum]	sp|O04138|CHI4_ORYSJ;	Chitinase 4 OS=Oryza sativa subsp. japonica OX=39947 GN=Cht4 PE=2 SV=2;	PF00182.21;PF00187.21	Glyco_hydro_19;Chitin_bind_1	Chitinase class I;Chitin recognition protein
TraesCS2B02G369100	1.87333	0.38	4.879	2.28664	2.46702e-05	0.0004161	yes	up	Chitinase IV [Source:UniProtKB/TrEMBL;Acc:Q9XEN6]	GO:0005975;GO:0016998;GO:0000272;GO:0008152;GO:0006032;GO:0016787;GO:0016798;GO:0008061;GO:000456	BP:carbohydrate metabolic process;BP:cell wall macromolecule catabolic process;BP:polysaccharide catabolic process;BP:metabolic process;BP:chitin catabolic process;MF:hydrolase activity;MF:hydrolase activity, acting on glycosyl bonds;MF:chitin binding;MF:chitinase activity;	K01183	E3.2.1.14	map00520	Amino sugar and nucleotide sugar metabolism	COG3979	G:Carbohydrate transport and metabolism	XP_037486172.1	chitinase 5-like [Triticum dicoccoides]	sp|Q7Y1Z0|CHI5_ORYSJ;	Chitinase 5 OS=Oryza sativa subsp. japonica OX=39947 GN=Cht5 PE=2 SV=1;	PF00182.21;PF00187.21	Glyco_hydro_19;Chitin_bind_1	Chitinase class I;Chitin recognition protein
TraesCS2D02G348900	2.77667	0.516667	5.588	2.48229	7.11343e-08	2.14152e-06	yes	up	-	GO:0005975;GO:0016998;GO:0000272;GO:0008152;GO:0006032;GO:0016787;GO:0016798;GO:0008061;GO:000456	BP:carbohydrate metabolic process;BP:cell wall macromolecule catabolic process;BP:polysaccharide catabolic process;BP:metabolic process;BP:chitin catabolic process;MF:hydrolase activity;MF:hydrolase activity, acting on glycosyl bonds;MF:chitin binding;MF:chitinase activity;	K01183	E3.2.1.14	map00520	Amino sugar and nucleotide sugar metabolism	COG3979	G:Carbohydrate transport and metabolism	XP_020186271.2	chitinase 5 [Aegilops tauschii subsp. strangulata]	sp|O04138|CHI4_ORYSJ;	Chitinase 4 OS=Oryza sativa subsp. japonica OX=39947 GN=Cht4 PE=2 SV=2;	PF00182.21;PF00187.21	Glyco_hydro_19;Chitin_bind_1	Chitinase class I;Chitin recognition protein
TraesCS2D02G349400	2.41	0.443333	5.527	2.46657	2.46959e-06	5.41701e-05	yes	up	Chitinase II [Source:UniProtKB/TrEMBL;Acc:Q9XEN3]	GO:0005975;GO:0016998;GO:0000272;GO:0008152;GO:0006032;GO:0016787;GO:0016798;GO:000456	BP:carbohydrate metabolic process;BP:cell wall macromolecule catabolic process;BP:polysaccharide catabolic process;BP:metabolic process;BP:chitin catabolic process;MF:hydrolase activity;MF:hydrolase activity, acting on glycosyl bonds;MF:chitinase activity;	K01183	E3.2.1.14	map00520	Amino sugar and nucleotide sugar metabolism	COG3979	G:Carbohydrate transport and metabolism	XP_020195099.1	chitinase 5 [Aegilops tauschii subsp. strangulata]	sp|O04138|CHI4_ORYSJ;	Chitinase 4 OS=Oryza sativa subsp. japonica OX=39947 GN=Cht4 PE=2 SV=2;	PF00182.21	Glyco_hydro_19	Chitinase class I
TraesCS1A02G015700	1.04667	0.216667	4.594	2.19976	0.0020435	0.0179795	yes	up	12-oxophytodienoic acid reductase 1-A2a [Source:UniProtKB/TrEMBL;Acc:R9UC19]	GO:0006633;GO:0006631;GO:0006629;GO:0031408;GO:0003824;GO:0010181;GO:001649	BP:fatty acid biosynthetic process;BP:fatty acid metabolic process;BP:lipid metabolic process;BP:oxylipin biosynthetic process;MF:catalytic activity;MF:FMN binding;MF:oxidoreductase activity;	K05894	OPR	map00592	alpha-Linolenic acid metabolism	COG1902	C:Energy production and conversion	XP_040255638.1	putative 12-oxophytodienoate reductase 5 isoform X1 [Aegilops tauschii subsp. strangulata]	sp|Q69TI0|OPR5_ORYSJ;	Putative 12-oxophytodienoate reductase 5 OS=Oryza sativa subsp. japonica OX=39947 GN=OPR5 PE=2 SV=1;	PF00724.22	Oxidored_FMN	NAD
TraesCS1D02G013400	4.23333	1.64667	2.578	1.36611	2.22395e-06	4.93394e-05	yes	up	-	GO:0006633;GO:0031408;GO:0003824;GO:0016491;GO:001018	BP:fatty acid biosynthetic process;BP:oxylipin biosynthetic process;MF:catalytic activity;MF:oxidoreductase activity;MF:FMN binding;	K05894	OPR	map00592	alpha-Linolenic acid metabolism	COG1902	C:Energy production and conversion	KAF6992803.1	hypothetical protein CFC21_009762 [Triticum aestivum]	sp|Q69TI0|OPR5_ORYSJ;	Putative 12-oxophytodienoate reductase 5 OS=Oryza sativa subsp. japonica OX=39947 GN=OPR5 PE=2 SV=1;	PF00724.22	Oxidored_FMN	NAD
TraesCS4A02G075600	3.40333	1.42	2.334	1.22253	1.0209e-05	0.000191109	yes	up	Glutamate decarboxylase [Source:UniProtKB/TrEMBL;Acc:W5E0K5]	GO:0019752;GO:0006536;GO:0006538;GO:0005829;GO:0016830;GO:0004351;GO:0003824;GO:003017	BP:carboxylic acid metabolic process;BP:glutamate metabolic process;BP:glutamate catabolic process;CC:cytosol;MF:carbon-carbon lyase activity;MF:glutamate decarboxylase activity;MF:catalytic activity;MF:pyridoxal phosphate binding;	K01580	E4.1.1.15, gadB, gadA, GAD	map00250;map00430;map00410;map00650	Alanine, aspartate and glutamate metabolism;Taurine and hypotaurine metabolism;beta-Alanine metabolism;Butanoate metabolism	COG0076	E:Amino acid transport and metabolism	KAF7041824.1	hypothetical protein CFC21_051562 [Triticum aestivum]	sp|Q42521|DCE1_ARATH;	Glutamate decarboxylase 1 OS=Arabidopsis thaliana OX=3702 GN=GAD1 PE=1 SV=2;	PF00282.21	Pyridoxal_deC	Pyridoxal-dependent decarboxylase conserved domain
TraesCS4B02G231400	3.97333	1.50667	2.659	1.41105	2.18147e-08	7.30036e-07	yes	up	Glutamate decarboxylase [Source:UniProtKB/TrEMBL;Acc:A0A341U6L0]	GO:0019752;GO:0006536;GO:0006538;GO:0005829;GO:0016830;GO:0004351;GO:0003824;GO:003017	BP:carboxylic acid metabolic process;BP:glutamate metabolic process;BP:glutamate catabolic process;CC:cytosol;MF:carbon-carbon lyase activity;MF:glutamate decarboxylase activity;MF:catalytic activity;MF:pyridoxal phosphate binding;	K01580	E4.1.1.15, gadB, gadA, GAD	map00250;map00430;map00410;map00650	Alanine, aspartate and glutamate metabolism;Taurine and hypotaurine metabolism;beta-Alanine metabolism;Butanoate metabolism	COG0076	E:Amino acid transport and metabolism	KAF7049819.1	hypothetical protein CFC21_058288 [Triticum aestivum]	sp|Q42521|DCE1_ARATH;	Glutamate decarboxylase 1 OS=Arabidopsis thaliana OX=3702 GN=GAD1 PE=1 SV=2;	PF00282.21;PF00266.21	Pyridoxal_deC;Aminotran_5	Pyridoxal-dependent decarboxylase conserved domain;Aminotransferase class-V
TraesCS5D02G159100	47.1567	21.15	2.232	1.15812	6.99596e-21	7.42121e-19	yes	up	-	GO:0006529;GO:0006541;GO:0005829;GO:0005524;GO:000406	BP:asparagine biosynthetic process;BP:glutamine metabolic process;CC:cytosol;MF:ATP binding;MF:asparagine synthas;	K01953	asnB, ASNS	map00250	Alanine, aspartate and glutamate metabolism	COG0367	E:Amino acid transport and metabolism	XP_020162230.1	asparagine synthetase [glutamine-hydrolyzing] [Aegilops tauschii subsp. strangulata]	sp|P31752|ASNS_ASPOF;	Asparagine synthetase [glutamine-hydrolyzing] OS=Asparagus officinalis OX=4686 PE=2 SV=2;	PF00733.23;PF13537.8;PF13522.8;PF12481.10	Asn_synthase;GATase_7;GATase_6;DUF3700	Asparagine synthase;Glutamine amidotransferase domain;Glutamine amidotransferase domain;Aluminium induced protein
TraesCS2A02G009900	0.426667	0.143333	3.048	1.60806	0.00106507	0.0105655	yes	up	-	GO:0055085;GO:0016021;GO:0140359;GO:0005524;GO:004262	BP:transmembrane transport;CC:integral component of membrane;MF:ABC-type transmembrane transporter activity;MF:ATP binding;MF:ATPase activity, coupled to transmembrane movement of substances;	K05658	ABCB1, CD243	map02010	ABC transporters	COG1132	V:Defense mechanisms	KAF6998259.1	hypothetical protein CFC21_014393 [Triticum aestivum]	sp|Q9FWX7|AB11B_ARATH;	ABC transporter B family member 11 OS=Arabidopsis thaliana OX=3702 GN=ABCB11 PE=2 SV=1;	PF00664.25;PF00005.29;PF02463.21;PF13401.8;PF13555.8	ABC_membrane;ABC_tran;SMC_N;AAA_22;AAA_29	ABC transporter transmembrane region;ABC transporter;RecF/RecN/SMC N terminal domain;AAA domain;P-loop containing region of AAA domain
TraesCS2A02G057100	0.846667	0.356667	2.369	1.24422	2.79889e-05	0.000465787	yes	up	-	GO:0055085;GO:0016021;GO:0016020;GO:0000325;GO:0005774;GO:0042626;GO:0140359;GO:000552	BP:transmembrane transport;CC:integral component of membrane;CC:membrane;CC:plant-type vacuole;CC:vacuolar membrane;MF:ATPase activity, coupled to transmembrane movement of substances;MF:ABC-type transmembrane transporter activity;MF:ATP binding;	K05665	ABCC1	map02010	ABC transporters	COG1132	V:Defense mechanisms	XP_037480326.1	ABC transporter C family member 4-like [Triticum dicoccoides]	sp|Q7DM58|AB4C_ARATH;	ABC transporter C family member 4 OS=Arabidopsis thaliana OX=3702 GN=ABCC4 PE=1 SV=2;	PF00664.25;PF00005.29;PF02463.21;PF13555.8;PF13191.8	ABC_membrane;ABC_tran;SMC_N;AAA_29;AAA_16	ABC transporter transmembrane region;ABC transporter;RecF/RecN/SMC N terminal domain;P-loop containing region of AAA domain;AAA ATPase domain
TraesCS2B02G012300	1.61	0.656667	2.443	1.28845	3.87329e-07	1.00777e-05	yes	up	-	GO:0055085;GO:0016021;GO:0140359;GO:0005524;GO:004262	BP:transmembrane transport;CC:integral component of membrane;MF:ABC-type transmembrane transporter activity;MF:ATP binding;MF:ATPase activity, coupled to transmembrane movement of substances;	K05658	ABCB1, CD243	map02010	ABC transporters	COG1132	V:Defense mechanisms	KAF7005469.1	hypothetical protein CFC21_020588 [Triticum aestivum]	sp|Q9FWX7|AB11B_ARATH;	ABC transporter B family member 11 OS=Arabidopsis thaliana OX=3702 GN=ABCB11 PE=2 SV=1;	PF00664.25;PF00005.29;PF02463.21;PF13401.8;PF09818.11;PF13555.8	ABC_membrane;ABC_tran;SMC_N;AAA_22;ABC_ATPase;AAA_29	ABC transporter transmembrane region;ABC transporter;RecF/RecN/SMC N terminal domain;AAA domain;Predicted ATPase of the ABC class;P-loop containing region of AAA domain
TraesCS2D02G010500	1.54	0.696667	2.21	1.14379	5.00434e-06	0.000101724	yes	up	-	GO:0055085;GO:0016021;GO:0140359;GO:0042626;GO:000552	BP:transmembrane transport;CC:integral component of membrane;MF:ABC-type transmembrane transporter activity;MF:ATPase activity, coupled to transmembrane movement of substances;MF:ATP binding;	K05658	ABCB1, CD243	map02010	ABC transporters	COG1132	V:Defense mechanisms	KAF7012920.1	hypothetical protein CFC21_027065 [Triticum aestivum]	sp|Q9FWX7|AB11B_ARATH;	ABC transporter B family member 11 OS=Arabidopsis thaliana OX=3702 GN=ABCB11 PE=2 SV=1;	PF00664.25;PF00005.29;PF02463.21;PF13401.8;PF13555.8;PF09818.11	ABC_membrane;ABC_tran;SMC_N;AAA_22;AAA_29;ABC_ATPase	ABC transporter transmembrane region;ABC transporter;RecF/RecN/SMC N terminal domain;AAA domain;P-loop containing region of AAA domain;Predicted ATPase of the ABC class
TraesCS3A02G258000	1.16	0.773333	2.193	1.13264	0.00211801	0.0185	yes	up	-	GO:0055085;GO:0016021;GO:0016020;GO:0042626;GO:0140359;GO:0000166;GO:000552	BP:transmembrane transport;CC:integral component of membrane;CC:membrane;MF:ATPase activity, coupled to transmembrane movement of substances;MF:ABC-type transmembrane transporter activity;MF:nucleotide binding;MF:ATP binding;	K05658	ABCB1, CD243	map02010	ABC transporters	COG1132	V:Defense mechanisms	KAF7023335.1	hypothetical protein CFC21_035872 [Triticum aestivum]	sp|Q9FWX7|AB11B_ARATH;	ABC transporter B family member 11 OS=Arabidopsis thaliana OX=3702 GN=ABCB11 PE=2 SV=1;	PF00664.25;PF00005.29;PF02463.21;PF13555.8;PF09818.11	ABC_membrane;ABC_tran;SMC_N;AAA_29;ABC_ATPase	ABC transporter transmembrane region;ABC transporter;RecF/RecN/SMC N terminal domain;P-loop containing region of AAA domain;Predicted ATPase of the ABC class
ENSRNA050015976	10.1133	4.57	2.238	1.16197	6.20192e-08	1.89158e-06	yes	up	Eukaryotic small subunit ribosomal RNA	------	------	------	------	------	------	ENOG410Y1GU;ENOG4111DBJ	S:Function unknown;	KAB2626308.1	hypothetical protein D8674_017968 [Pyrus ussuriensis x Pyrus communis]	------	------	------	------	------
ENSRNA050015995	127.243	56.59	2.23	1.15712	5.73026e-05	0.000870519	yes	up	Eukaryotic small subunit ribosomal RNA	------	------	------	------	------	------	ENOG41129JI	S:Function unknown	PHT29099.1	hypothetical protein CQW23_31306 [Capsicum baccatum]	------	------	------	------	------
ENSRNA050016388	1.04333	0	33.603	5.0705	0.00129705	0.0124317	yes	up	Eukaryotic large subunit ribosomal RNA	GO:001602	CC:integral component of membrane;	------	------	------	------	ENOG410YM5T	S:Function unknown	KAG5568993.1	hypothetical protein H5410_064037 [Solanum commersonii]	------	------	------	------	------
ENSRNA050018941	39.4067	4.01	8.909	3.15521	0.000893536	0.0091283	yes	up	Eukaryotic large subunit ribosomal RNA	GO:001602	CC:integral component of membrane;	------	------	------	------	ENOG4111JHC;ENOG410YVQ9	S:Function unknown;	CAG7863141.1	unnamed protein product [Brassica rapa]	------	------	------	------	------
ENSRNA050022919	2.28	0.456667	5.152	2.36505	1.90223e-14	1.36382e-12	yes	up	Small nucleolar RNA SNORD25	GO:001602	CC:integral component of membrane;	------	------	------	------	------	------	KAE8783833.1	hypothetical protein D1007_42664 [Hordeum vulgare]	------	------	------	------	------
ENSRNA050024566	1.41	0.373333	3.844	1.94269	0.00680362	0.0470493	yes	up	Eukaryotic large subunit ribosomal RNA	------	------	------	------	------	------	ENOG4111JHC;ENOG4111SG9	S:Function unknown;	KAF1854748.1	hypothetical protein Lal_00045027 [Lupinus albus]	sp|Q8TGM7|ART2_YEAST;	Putative uncharacterized protein ART2 OS=Saccharomyces cerevisiae;	------	------	------
TraesCS1A02G003800	3.89333	1.86333	2.09	1.06328	0.000997686	0.010003	yes	up	-	GO:0006529;GO:0016021;GO:0005829;GO:0004066;GO:0016887;GO:000552	BP:asparagine biosynthetic process;CC:integral component of membrane;CC:cytosol;MF:asparagine synthas;MF:ATPase activity;MF:ATP binding;	------	------	------	------	COG0465	O:Posttranslational modification, protein turnover, chaperones	KAF6981586.1	hypothetical protein CFC21_000047 [Triticum aestivum]	sp|Q9FLD5|ASD_ARATH;	AAA-ATPase ASD, mitochondrial OS=Arabidopsis thaliana OX=3702 GN=AATP1 PE=1 SV=1;	PF14363.8;PF00004.31;PF13191.8;PF05496.14;PF00910.24;PF20030.1	AAA_assoc;AAA;AAA_16;RuvB_N;RNA_helicase;bpMoxR	Domain associated at C-terminal with AAA;ATPase family associated with various cellular activities;AAA ATPase domain;Holliday junction DNA helicase RuvB P-loop domain;RNA helicase;MoxR domain in the MoxR-vWA-beta-propeller ternary systems
TraesCS1A02G006000	0.633333	0.303333	2.16	1.11128	0.00480686	0.0358302	yes	up	-	GO:0006468;GO:0016021;GO:0005524;GO:0005515;GO:000467	BP:protein phosphorylation;CC:integral component of membrane;MF:ATP binding;MF:protein binding;MF:protein kinase activity;	------	------	------	------	COG4886	S:Function unknown	KAF6981626.1	hypothetical protein CFC21_000083 [Triticum aestivum]	sp|Q8VZG8|MIK2_ARATH;	MDIS1-interacting receptor like kinase 2 OS=Arabidopsis thaliana OX=3702 GN=MIK2 PE=1 SV=3;	PF13855.8;PF12799.9;PF00069.27;PF07714.19;PF08263.14	LRR_8;LRR_4;Pkinase;PK_Tyr_Ser-Thr;LRRNT_2	Leucine rich repeat;Leucine Rich repeats;Protein kinase domain;Protein tyrosine and serine/threonine kinase;Leucine rich repeat N-terminal domain
TraesCS1A02G006300	0.386667	0.146667	2.653	1.40748	0.0040378	0.0311046	yes	up	-	GO:0006468;GO:0016021;GO:0005524;GO:0005515;GO:000467	BP:protein phosphorylation;CC:integral component of membrane;MF:ATP binding;MF:protein binding;MF:protein kinase activity;	------	------	------	------	------	------	KAF6981629.1	hypothetical protein CFC21_000086 [Triticum aestivum]	sp|Q8VZG8|MIK2_ARATH;	MDIS1-interacting receptor like kinase 2 OS=Arabidopsis thaliana OX=3702 GN=MIK2 PE=1 SV=3;	PF13855.8;PF00069.27;PF07714.19;PF12799.9;PF08263.14	LRR_8;Pkinase;PK_Tyr_Ser-Thr;LRR_4;LRRNT_2	Leucine rich repeat;Protein kinase domain;Protein tyrosine and serine/threonine kinase;Leucine Rich repeats;Leucine rich repeat N-terminal domain
TraesCS1A02G012600	45.63	9.10333	5.009	2.32441	5.65801e-38	1.12603e-35	yes	up	-	GO:000551	MF:protein binding;	------	------	------	------	COG4886;ENOG410YB0Y	S:Function unknown;	KAF6981709.1	hypothetical protein CFC21_000168 [Triticum aestivum]	sp|Q9M5J8|PGIP2_ARATH;	Polygalacturonase inhibitor 2 OS=Arabidopsis thaliana OX=3702 GN=PGIP2 PE=2 SV=2;	PF13855.8;PF12799.9;PF08263.14	LRR_8;LRR_4;LRRNT_2	Leucine rich repeat;Leucine Rich repeats;Leucine rich repeat N-terminal domain
TraesCS1A02G016100	1.34	0.553333	2.411	1.26953	0.000121579	0.0016726	yes	up	-	GO:0006468;GO:0048544;GO:0016021;GO:0004674;GO:0106311;GO:0004672;GO:0005524;GO:010631	BP:protein phosphorylation;BP:recognition of pollen;CC:integral component of membrane;MF:protein serine/threonine kinase activity;MF:old GO;MF:protein kinase activity;MF:ATP binding;MF:old GO;	------	------	------	------	COG0515	T:Signal transduction mechanisms	KAF6981743.1	hypothetical protein CFC21_000201 [Triticum aestivum]	sp|O64477|Y2913_ARATH;	G-type lectin S-receptor-like serine/threonine-protein kinase At2g19130 OS=Arabidopsis thaliana OX=3702 GN=At2g19130 PE=2 SV=1;	PF00069.27;PF07714.19;PF01453.26;PF08276.13;PF00954.22;PF00024.28	Pkinase;PK_Tyr_Ser-Thr;B_lectin;PAN_2;S_locus_glycop;PAN_1	Protein kinase domain;Protein tyrosine and serine/threonine kinase;D-mannose binding lectin;PAN-like domain;S-locus glycoprotein domain;PAN domain
TraesCS1A02G017600	0.58	0.07	8.423	3.07435	0.000144426	0.00193599	yes	up	-	GO:001602	CC:integral component of membrane;	------	------	------	------	COG0468;ENOG41112Z1	L:Replication, recombination and repair;S:Function unknown	KAF6981761.1	hypothetical protein CFC21_000218 [Triticum aestivum]	------	------	PF03140.17	DUF247	Plant protein of unknown function
TraesCS1A02G038100	46.8667	11.07	4.233	2.08157	2.10881e-36	3.94108e-34	yes	up	Histone H2A [Source:UniProtKB/TrEMBL;Acc:W4ZWK0]	GO:0006342;GO:0005634;GO:0000786;GO:0005694;GO:0003677;GO:004698	BP:chromatin silencing;CC:nucleus;CC:nucleosome;CC:chromosome;MF:DNA binding;MF:protein heterodimerization activity;	K11251	H2A	------	------	COG5262	B:Chromatin structure and dynamics	KAF6982004.1	hypothetical protein CFC21_000445 [Triticum aestivum]	sp|P02277|H2A3_WHEAT;	Histone H2A.2.2 OS=Triticum aestivum OX=4565 PE=1 SV=1;	PF16211.7;PF00125.26;PF00808.25	Histone_H2A_C;Histone;CBFD_NFYB_HMF	C-terminus of histone H2A;Core histone H2A/H2B/H3/H4;Histone-like transcription factor
TraesCS1A02G038200	454.203	85.6367	5.315	2.41016	6.55718e-127	1.10597e-123	yes	up	Histone H2A [Source:UniProtKB/TrEMBL;Acc:W4ZYU1]	GO:0006342;GO:0005634;GO:0000786;GO:0005694;GO:0003677;GO:004698	BP:chromatin silencing;CC:nucleus;CC:nucleosome;CC:chromosome;MF:DNA binding;MF:protein heterodimerization activity;	K11251	H2A	------	------	COG5262	B:Chromatin structure and dynamics	XP_037481854.1	histone H2A.2.1 [Triticum dicoccoides]	sp|P02276|H2A2_WHEAT;	Histone H2A.2.1 OS=Triticum aestivum OX=4565 PE=1 SV=1;	PF16211.7;PF00125.26;PF00808.25	Histone_H2A_C;Histone;CBFD_NFYB_HMF	C-terminus of histone H2A;Core histone H2A/H2B/H3/H4;Histone-like transcription factor
TraesCS1A02G050400	1.66	0.713333	2.315	1.21105	0.00203427	0.0179053	yes	up	Bidirectional sugar transporter SWEET [Source:UniProtKB/TrEMBL;Acc:W4ZVD1]	GO:0008643;GO:0016021;GO:0005886;GO:005111	BP:carbohydrate transport;CC:integral component of membrane;CC:plasma membrane;MF:sugar transmembrane transporter activity;	K15382	SLC50A, SWEET	------	------	ENOG4111M4R	U:Intracellular trafficking, secretion, and vesicular transport	XP_037482808.1	bidirectional sugar transporter SWEET14-like [Triticum dicoccoides]	sp|B8BKP4|SWT14_ORYSI;	Bidirectional sugar transporter SWEET14 OS=Oryza sativa subsp. indica OX=39946 GN=SWEET14 PE=2 SV=1;	PF03083.18;PF04193.16	MtN3_slv;PQ-loop	Sugar efflux transporter for intercellular exchange;PQ loop repeat
TraesCS1A02G051800	2.11333	0.723333	3	1.58487	0.00341453	0.0272041	yes	up	Bacterial-type ATP binding cassette (ABC) transporter, Al toleranc [Source: Projected from Oryza sativa (Os05g0119000)]	GO:0010044;GO:0012506;GO:0016021;GO:0005887;GO:0005886;GO:000546	BP:response to aluminum ion;CC:vesicle membrane;CC:integral component of membrane;CC:integral component of plasma membrane;CC:plasma membrane;MF:UDP-glucose transmembrane transporter activity;	K02069	STAR2, fetB	------	------	COG0390	S:Function unknown	XP_037482951.1	UPF0014 membrane protein STAR2-like [Triticum dicoccoides]	sp|Q5W7C1|STAR2_ORYSJ;	UPF0014 membrane protein STAR2 OS=Oryza sativa subsp. japonica OX=39947 GN=STAR2 PE=1 SV=1;	PF03649.15	UPF0014	Uncharacterised protein family
TraesCS1A02G077900	1.05667	0.33	3.255	1.70267	0.00522811	0.0382145	yes	up	Peroxidase [Source:UniProtKB/TrEMBL;Acc:A0A1D5S297]	GO:0006979;GO:0042744;GO:0005576;GO:0009505;GO:0009506;GO:0020037;GO:0046872;GO:000460	BP:response to oxidative stress;BP:hydrogen peroxide catabolic process;CC:extracellular region;CC:plant-type cell wall;CC:plasmodesma;MF:heme binding;MF:metal ion binding;MF:peroxidase activity;	------	------	------	------	ENOG41104H3	S:Function unknown	KAF6982490.1	hypothetical protein CFC21_000869 [Triticum aestivum]	sp|A7QEU4|PER5_VITVI;	Peroxidase 5 OS=Vitis vinifera OX=29760 GN=GSVIVT00037159001 PE=1 SV=2;	PF00141.25	peroxidase	Peroxidase
TraesCS1A02G163000	10.2433	3.82667	2.7	1.43272	1.79496e-10	8.31723e-09	yes	up	-	GO:001602	CC:integral component of membrane;	------	------	------	------	ENOG411089C	S:Function unknown	KAF6983543.1	hypothetical protein CFC21_001715 [Triticum aestivum]	------	------	PF05553.13	DUF761	Cotton fibre expressed protein
TraesCS1A02G168100	3.55	1.43333	2.45	1.29271	8.76078e-06	0.000167154	yes	up	Carboxypeptidase [Source:UniProtKB/TrEMBL;Acc:A0A1D5RVQ7]	GO:0006508;GO:000418	BP:proteolysis;MF:serine-type carboxypeptidase activity;	K09646	SCPEP1	------	------	COG2939	E:Amino acid transport and metabolism	KAF6983602.1	hypothetical protein CFC21_001763 [Triticum aestivum]	sp|Q67Y83|SCP51_ARATH;	Serine carboxypeptidase-like 51 OS=Arabidopsis thaliana OX=3702 GN=SCPL51 PE=2 SV=2;	PF00450.24	Peptidase_S10	Serine carboxypeptidase
TraesCS1A02G183100	3.9	1.63667	2.432	1.28219	0.000888292	0.00908711	yes	up	-	GO:0030042;GO:0005737;GO:0015629;GO:0003779;GO:005101	BP:actin filament depolymerization;CC:cytoplasm;CC:actin cytoskeleton;MF:actin binding;MF:actin filament binding;	K05765	CFL	------	------	ENOG41122P5	S:Function unknown	XP_020147190.2	actin-depolymerizing factor 10 [Aegilops tauschii subsp. strangulata]	sp|Q337A5|ADF10_ORYSJ;	Actin-depolymerizing factor 10 OS=Oryza sativa subsp. japonica OX=39947 GN=ADF10 PE=2 SV=1;	PF00241.22	Cofilin_ADF	Cofilin/tropomyosin-type actin-binding protein
TraesCS1A02G190400	52.2	25.1267	2.069	1.0489	1.09789e-07	3.18035e-06	yes	up	-	GO:0006334;GO:0005634;GO:0000786;GO:0046982;GO:000367	BP:nucleosome assembly;CC:nucleus;CC:nucleosome;MF:protein heterodimerization activity;MF:DNA binding;	K11252	H2B	------	------	ENOG4111NV5	B:Chromatin structure and dynamics	KAF6983890.1	hypothetical protein CFC21_001981 [Triticum aestivum]	sp|A2XF66|H2B1_ORYSI;	Histone H2B.1 OS=Oryza sativa subsp. indica OX=39946 GN=OsI_010709 PE=3 SV=1;	PF00125.26;PF00808.25	Histone;CBFD_NFYB_HMF	Core histone H2A/H2B/H3/H4;Histone-like transcription factor
TraesCS1A02G201300	77.22	30.7967	2.517	1.33188	5.03112e-27	6.87104e-25	yes	up	Histone H4 variant TH011 [Source:UniProtKB/Swiss-Prot;Acc:P62785]	GO:0006352;GO:0006334;GO:0009414;GO:0009579;GO:0005730;GO:0005634;GO:0000786;GO:0005774;GO:0005886;GO:0005694;GO:0005829;GO:0009506;GO:0009507;GO:0003677;GO:004698	BP:DNA-templated transcription, initiation;BP:nucleosome assembly;BP:response to water deprivation;CC:thylakoid;CC:nucleolus;CC:nucleus;CC:nucleosome;CC:vacuolar membrane;CC:plasma membrane;CC:chromosome;CC:cytosol;CC:plasmodesma;CC:chloroplast;MF:DNA binding;MF:protein heterodimerization activity;	K11254;K11253	H4;H3	------	------	COG2036	B:Chromatin structure and dynamics	XP_024311841.1	uncharacterized protein LOC100841093 [Brachypodium distachyon]	sp|P62785|H41_WHEAT;	Histone H4 variant TH011 OS=Triticum aestivum OX=4565 PE=3 SV=2;	PF15511.8;PF02969.19;PF15630.8;PF00125.26	CENP-T_C;TAF;CENP-S;Histone	Centromere kinetochore component CENP-T histone fold;TATA box binding protein associated factor;CENP-S protein;Core histone H2A/H2B/H3/H4
TraesCS1A02G210100	75.8633	30.75	2.471	1.30482	4.85595e-05	0.000752266	yes	up	-	------	------	------	------	------	------	ENOG410YSDK	S:Function unknown	XP_037427882.1	cortical cell-delineating protein-like [Triticum dicoccoides]	sp|Q01595|CCDP_MAIZE;	Cortical cell-delineating protein OS=Zea mays OX=4577 PE=2 SV=1;	PF14547.8	Hydrophob_seed	Hydrophobic seed protein
TraesCS1A02G220000	2.02	0.923333	2.175	1.12098	0.0045705	0.0343991	yes	up	-	GO:0006355;GO:0006351;GO:0005634;GO:0003700;GO:000367	BP:regulation of transcription, DNA-templated;BP:transcription, DNA-templated;CC:nucleus;MF:transcription factor activity, sequence-specific DNA binding;MF:DNA binding;	------	------	------	------	ENOG410YTKA	S:Function unknown	VAH06368.1	unnamed protein product [Triticum turgidum subsp. durum]	sp|Q9LYD3|DREB3_ARATH;	Dehydration-responsive element-binding protein 3 OS=Arabidopsis thaliana OX=3702 GN=DREB3 PE=2 SV=1;	PF00847.22	AP2	AP2 domain
TraesCS1A02G221600	3.77667	1.57	2.411	1.26942	5.42092e-08	1.67842e-06	yes	up	GATA transcription factor [Source:UniProtKB/TrEMBL;Acc:A0A1D5RW78]	GO:0030154;GO:0006355;GO:0045893;GO:0005634;GO:0043565;GO:0003700;GO:000827	BP:cell differentiation;BP:regulation of transcription, DNA-templated;BP:positive regulation of transcription, DNA-templated;CC:nucleus;MF:sequence-specific DNA binding;MF:transcription factor activity, sequence-specific DNA binding;MF:zinc ion binding;	------	------	------	------	COG5641	K:Transcription	KAF6984264.1	hypothetical protein CFC21_002302 [Triticum aestivum]	sp|O49743|GATA4_ARATH;	GATA transcription factor 4 OS=Arabidopsis thaliana OX=3702 GN=GATA4 PE=2 SV=1;	PF00320.29	GATA	GATA zinc finger
TraesCS1A02G222700	0.673333	0.25	2.682	1.42324	0.00137915	0.013094	yes	up	-	GO:0006468;GO:0016021;GO:0005524;GO:000467	BP:protein phosphorylation;CC:integral component of membrane;MF:ATP binding;MF:protein kinase activity;	------	------	------	------	COG0515	T:Signal transduction mechanisms	KAF6984275.1	hypothetical protein CFC21_002313 [Triticum aestivum]	sp|Q9LYN6|Y3565_ARATH;	Probable inactive receptor-like protein kinase At3g56050 OS=Arabidopsis thaliana OX=3702 GN=At3g56050 PE=2 SV=1;	PF07714.19;PF00069.27	PK_Tyr_Ser-Thr;Pkinase	Protein tyrosine and serine/threonine kinase;Protein kinase domain
TraesCS1A02G226000	5.61333	2.23333	2.532	1.34012	2.65191e-07	7.14798e-06	yes	up	-	GO:0006633;GO:0016021;GO:000431	BP:fatty acid biosynthetic process;CC:integral component of membrane;MF:3-oxoacyl-[acyl-carrier-protein] synthase activity;	------	------	------	------	ENOG41106J6	S:Function unknown	XP_037413241.1	glycine-rich cell wall structural protein 1-like [Triticum dicoccoides]	------	------	------	------	------
TraesCS1A02G228700	76.8033	33.98	2.245	1.16687	4.14975e-15	3.1457e-13	yes	up	Histone H2B [Source:UniProtKB/TrEMBL;Acc:A0A341NNT0]	GO:0006334;GO:0005634;GO:0000786;GO:0046982;GO:000367	BP:nucleosome assembly;CC:nucleus;CC:nucleosome;MF:protein heterodimerization activity;MF:DNA binding;	K11252	H2B	------	------	ENOG4111NV5	B:Chromatin structure and dynamics	KAF7001942.1	hypothetical protein CFC21_017494 [Triticum aestivum]	sp|A2YWI3|H2B2_ORYSI;	Histone H2B.2 OS=Oryza sativa subsp. indica OX=39946 GN=H2B.2 PE=3 SV=1;	PF00125.26;PF00808.25	Histone;CBFD_NFYB_HMF	Core histone H2A/H2B/H3/H4;Histone-like transcription factor
TraesCS1A02G228800	14.7133	3.73333	3.753	1.90819	7.08502e-07	1.75541e-05	yes	up	-	GO:0005634;GO:0000786;GO:0046982;GO:000367	CC:nucleus;CC:nucleosome;MF:protein heterodimerization activity;MF:DNA binding;	K11253	H3	------	------	COG2036	B:Chromatin structure and dynamics	KAF7082767.1	hypothetical protein CFC21_086617 [Triticum aestivum]	sp|P59226|H32_ARATH;	Histone H3.2 OS=Arabidopsis thaliana OX=3702 GN=HTR2 PE=1 SV=2;	PF00125.26	Histone	Core histone H2A/H2B/H3/H4
TraesCS1A02G229000	228.093	64.5933	3.537	1.82253	3.53914e-68	2.3409e-65	yes	up	Histone H3 [Source:UniProtKB/TrEMBL;Acc:A0A077RTJ8]	GO:0005634;GO:0005694;GO:0000786;GO:0003677;GO:004698	CC:nucleus;CC:chromosome;CC:nucleosome;MF:DNA binding;MF:protein heterodimerization activity;	K11253	H3	------	------	COG2036	B:Chromatin structure and dynamics	KAF8733139.1	hypothetical protein HU200_015512 [Digitaria exilis]	sp|P68429|H32_MEDSA;	Histone H3.2 OS=Medicago sativa OX=3879 GN=H3-1.1 PE=1 SV=2;	PF00125.26;PF15511.8;PF15630.8	Histone;CENP-T_C;CENP-S	Core histone H2A/H2B/H3/H4;Centromere kinetochore component CENP-T histone fold;CENP-S protein
TraesCS1A02G229100	91.4433	39.3567	2.331	1.22099	1.59166e-27	2.21866e-25	yes	up	Histone H2B [Source:UniProtKB/TrEMBL;Acc:A0A341NPS8]	GO:0006334;GO:0005634;GO:0000786;GO:0046982;GO:000367	BP:nucleosome assembly;CC:nucleus;CC:nucleosome;MF:protein heterodimerization activity;MF:DNA binding;	K11252	H2B	------	------	ENOG4111NV5	B:Chromatin structure and dynamics	XP_037413612.1	histone H2B.1-like [Triticum dicoccoides]	sp|A2YWI3|H2B2_ORYSI;	Histone H2B.2 OS=Oryza sativa subsp. indica OX=39946 GN=H2B.2 PE=3 SV=1;	PF00125.26;PF00808.25	Histone;CBFD_NFYB_HMF	Core histone H2A/H2B/H3/H4;Histone-like transcription factor
TraesCS1A02G261900	60.5233	18.6467	3.264	1.70661	1.57995e-50	5.05181e-48	yes	up	Histone H3 [Source:UniProtKB/TrEMBL;Acc:A0A077RTJ8]	GO:0005634;GO:0005694;GO:0000786;GO:0003677;GO:004698	CC:nucleus;CC:chromosome;CC:nucleosome;MF:DNA binding;MF:protein heterodimerization activity;	K11253	H3	------	------	------	------	RWV87807.1	hypothetical protein GW17_00050162 [Ensete ventricosum]	sp|P68429|H32_MEDSA;	Histone H3.2 OS=Medicago sativa OX=3879 GN=H3-1.1 PE=1 SV=2;	PF00125.26;PF15511.8;PF15630.8	Histone;CENP-T_C;CENP-S	Core histone H2A/H2B/H3/H4;Centromere kinetochore component CENP-T histone fold;CENP-S protein
TraesCS1A02G262000	53.8733	12.49	4.33	2.11429	2.20289e-46	5.8743e-44	yes	up	Histone H4 variant TH011 [Source:UniProtKB/Swiss-Prot;Acc:P62785]	GO:0090114;GO:0006334;GO:0009414;GO:0006886;GO:0009579;GO:0005730;GO:0005789;GO:0005634;GO:0000786;GO:0005774;GO:0030127;GO:0005886;GO:0005694;GO:0005829;GO:0009506;GO:0009507;GO:0046872;GO:0003677;GO:004698	BP:COPII-coated vesicle budding;BP:nucleosome assembly;BP:response to water deprivation;BP:intracellular protein transport;CC:thylakoid;CC:nucleolus;CC:endoplasmic reticulum membrane;CC:nucleus;CC:nucleosome;CC:vacuolar membrane;CC:COPII vesicle coat;CC:plasma membrane;CC:chromosome;CC:cytosol;CC:plasmodesma;CC:chloroplast;MF:metal ion binding;MF:DNA binding;MF:protein heterodimerization activity;	K11254;K11253	H4;H3	------	------	------	------	RYR11711.1	hypothetical protein Ahy_B04g069232 isoform C [Arachis hypogaea]	sp|P62785|H41_WHEAT;	Histone H4 variant TH011 OS=Triticum aestivum OX=4565 PE=3 SV=2;	PF15511.8;PF02969.19;PF15630.8;PF00125.26	CENP-T_C;TAF;CENP-S;Histone	Centromere kinetochore component CENP-T histone fold;TATA box binding protein associated factor;CENP-S protein;Core histone H2A/H2B/H3/H4
TraesCS1A02G267900	0.636667	0.266667	2.537	1.34323	0.000992595	0.00996675	yes	up	Potassium channel AKT2/3 [Source:Projected from Arabidopsis thaliana (AT4G22200) UniProtKB/Swiss-Prot;Acc:Q38898]	GO:0042391;GO:0009737;GO:0055085;GO:0006813;GO:0006811;GO:0034765;GO:0016021;GO:0016020;GO:0005789;GO:0009506;GO:0005249;GO:0042802;GO:0005515;GO:000521	BP:regulation of membrane potential;BP:response to abscisic acid;BP:transmembrane transport;BP:potassium ion transport;BP:ion transport;BP:regulation of ion transmembrane transport;CC:integral component of membrane;CC:membrane;CC:endoplasmic reticulum membrane;CC:plasmodesma;MF:voltage-gated potassium channel activity;MF:identical protein binding;MF:protein binding;MF:ion channel activity;	K21867	AKT, KAT, GORK, SKOR	------	------	ENOG410XPSE	U:Intracellular trafficking, secretion, and vesicular transport	VAH07689.1	unnamed protein product [Triticum turgidum subsp. durum]	sp|Q75HP9|AKT2_ORYSJ;	Potassium channel AKT2 OS=Oryza sativa subsp. japonica OX=39947 GN=Os05g0428700 PE=2 SV=1;	PF00520.33;PF11834.10;PF12796.9;PF00027.31;PF13857.8;PF13637.8;PF07885.18;PF13606.8;PF00023.32	Ion_trans;KHA;Ank_2;cNMP_binding;Ank_5;Ank_4;Ion_trans_2;Ank_3;Ank	Ion transport protein;KHA, dimerisation domain of potassium ion channel;Ankyrin repeats;Cyclic nucleotide-binding domain;Ankyrin repeats;Ankyrin repeats;Ion channel;Ankyrin repeat;Ankyrin repeat
TraesCS1A02G271000	1.07333	0.0133333	74.337	6.216	2.31514e-06	5.11104e-05	yes	up	-	GO:001602	CC:integral component of membrane;	------	------	------	------	ENOG41120RW	S:Function unknown	VAH07758.1	unnamed protein product [Triticum turgidum subsp. durum]	sp|A2RVU1|MWL1_ARATH;	Protein MODIFYING WALL LIGNIN-1 OS=Arabidopsis thaliana OX=3702 GN=MWL1 PE=1 SV=2;	PF06749.14	DUF1218	Protein of unknown function
TraesCS1A02G274300	139.513	47.2333	2.94	1.55593	2.24294e-20	2.3209e-18	yes	up	Histone H3.2 [Source:UniProtKB/Swiss-Prot;Acc:P68428]	GO:0005634;GO:0005694;GO:0000786;GO:0003677;GO:004698	CC:nucleus;CC:chromosome;CC:nucleosome;MF:DNA binding;MF:protein heterodimerization activity;	K11253	H3	------	------	COG2036	B:Chromatin structure and dynamics	XP_022154562.1	uncharacterized protein LOC111021800 [Momordica charantia]	sp|P68429|H32_MEDSA;	Histone H3.2 OS=Medicago sativa OX=3879 GN=H3-1.1 PE=1 SV=2;	PF00125.26;PF15511.8;PF15630.8	Histone;CENP-T_C;CENP-S	Core histone H2A/H2B/H3/H4;Centromere kinetochore component CENP-T histone fold;CENP-S protein
TraesCS1A02G276200	1.13	0.246667	4.362	2.125	0.000155505	0.00205752	yes	up	-	GO:0005975;GO:000455	BP:carbohydrate metabolic process;MF:hydrolase activity, hydrolyzing O-glycosyl compounds;	------	------	------	------	ENOG410YA4N	G:Carbohydrate transport and metabolism	KAF6984922.1	hypothetical protein CFC21_002866 [Triticum aestivum]	sp|Q9ZQG9|E1314_ARATH;	Glucan endo-1,3-beta-glucosidase 14 OS=Arabidopsis thaliana OX=3702 GN=At2g27500 PE=2 SV=2;	PF00332.20	Glyco_hydro_17	Glycosyl hydrolases family 17
TraesCS1A02G286700	2.99	1.32	2.173	1.11968	0.000398362	0.00462421	yes	up	-	GO:000551	MF:protein binding;	------	------	------	------	ENOG41103M2	S:Function unknown	KAF6985041.1	hypothetical protein CFC21_002958 [Triticum aestivum]	sp|Q6DR20|FB110_ARATH;	F-box protein At2g17036 OS=Arabidopsis thaliana OX=3702 GN=At2g17036 PE=2 SV=1;	PF03478.20	DUF295	Protein of unknown function
TraesCS1A02G287800	196.187	53.3733	3.681	1.8801	1.91733e-43	4.63638e-41	yes	up	Histone H4 [Source:UniProtKB/TrEMBL;Acc:A0A077RYQ1]	GO:0006334;GO:0009414;GO:0009579;GO:0005730;GO:0005634;GO:0000786;GO:0005774;GO:0005886;GO:0005694;GO:0005829;GO:0009506;GO:0009507;GO:0003677;GO:004698	BP:nucleosome assembly;BP:response to water deprivation;CC:thylakoid;CC:nucleolus;CC:nucleus;CC:nucleosome;CC:vacuolar membrane;CC:plasma membrane;CC:chromosome;CC:cytosol;CC:plasmodesma;CC:chloroplast;MF:DNA binding;MF:protein heterodimerization activity;	K11254;K11253	H4;H3	------	------	COG2036	B:Chromatin structure and dynamics	VAH20019.1	unnamed protein product [Triticum turgidum subsp. durum]	sp|P62785|H41_WHEAT;	Histone H4 variant TH011 OS=Triticum aestivum OX=4565 PE=3 SV=2;	PF15511.8;PF02969.19;PF15630.8;PF00125.26	CENP-T_C;TAF;CENP-S;Histone	Centromere kinetochore component CENP-T histone fold;TATA box binding protein associated factor;CENP-S protein;Core histone H2A/H2B/H3/H4
TraesCS1A02G291500	86.8533	20.7267	4.198	2.06983	1.13083e-52	4.03663e-50	yes	up	Histone H4 [Source:UniProtKB/TrEMBL;Acc:A0A077RYQ1]	GO:0006334;GO:0009414;GO:0009579;GO:0005730;GO:0005634;GO:0000786;GO:0005774;GO:0005886;GO:0005694;GO:0005829;GO:0009506;GO:0009507;GO:0003677;GO:004698	BP:nucleosome assembly;BP:response to water deprivation;CC:thylakoid;CC:nucleolus;CC:nucleus;CC:nucleosome;CC:vacuolar membrane;CC:plasma membrane;CC:chromosome;CC:cytosol;CC:plasmodesma;CC:chloroplast;MF:DNA binding;MF:protein heterodimerization activity;	K11254;K11253	H4;H3	------	------	COG2036	B:Chromatin structure and dynamics	VAH01920.1	unnamed protein product [Triticum turgidum subsp. durum]	sp|P62785|H41_WHEAT;	Histone H4 variant TH011 OS=Triticum aestivum OX=4565 PE=3 SV=2;	PF15511.8;PF02969.19;PF15630.8;PF00125.26	CENP-T_C;TAF;CENP-S;Histone	Centromere kinetochore component CENP-T histone fold;TATA box binding protein associated factor;CENP-S protein;Core histone H2A/H2B/H3/H4
TraesCS1A02G291600	96.2433	22.1433	4.345	2.1195	6.6414e-65	3.86266e-62	yes	up	Histone H4 variant TH011 [Source:UniProtKB/Swiss-Prot;Acc:P62785]	GO:0006334;GO:0009414;GO:0009579;GO:0005730;GO:0005634;GO:0000786;GO:0005774;GO:0005886;GO:0005694;GO:0005829;GO:0009506;GO:0009507;GO:0003677;GO:004698	BP:nucleosome assembly;BP:response to water deprivation;CC:thylakoid;CC:nucleolus;CC:nucleus;CC:nucleosome;CC:vacuolar membrane;CC:plasma membrane;CC:chromosome;CC:cytosol;CC:plasmodesma;CC:chloroplast;MF:DNA binding;MF:protein heterodimerization activity;	K11254;K11253	H4;H3	------	------	COG2036	B:Chromatin structure and dynamics	VAH08308.1	unnamed protein product [Triticum turgidum subsp. durum]	sp|P62785|H41_WHEAT;	Histone H4 variant TH011 OS=Triticum aestivum OX=4565 PE=3 SV=2;	PF15511.8;PF02969.19;PF15630.8;PF00125.26	CENP-T_C;TAF;CENP-S;Histone	Centromere kinetochore component CENP-T histone fold;TATA box binding protein associated factor;CENP-S protein;Core histone H2A/H2B/H3/H4
TraesCS1A02G291700	137.213	29.12	4.721	2.23914	2.03936e-56	8.76354e-54	yes	up	Histone H4 [Source:UniProtKB/TrEMBL;Acc:A0A077RYQ1]	GO:0006334;GO:0009414;GO:0009579;GO:0005730;GO:0005634;GO:0000786;GO:0005774;GO:0005886;GO:0005694;GO:0005829;GO:0009506;GO:0009507;GO:0003677;GO:004698	BP:nucleosome assembly;BP:response to water deprivation;CC:thylakoid;CC:nucleolus;CC:nucleus;CC:nucleosome;CC:vacuolar membrane;CC:plasma membrane;CC:chromosome;CC:cytosol;CC:plasmodesma;CC:chloroplast;MF:DNA binding;MF:protein heterodimerization activity;	K11254	H4	------	------	COG2036	B:Chromatin structure and dynamics	KAG8073198.1	hypothetical protein GUJ93_ZPchr0006g44158 [Zizania palustris]	sp|P62785|H41_WHEAT;	Histone H4 variant TH011 OS=Triticum aestivum OX=4565 PE=3 SV=2;	PF15511.8;PF02969.19;PF15630.8;PF00125.26	CENP-T_C;TAF;CENP-S;Histone	Centromere kinetochore component CENP-T histone fold;TATA box binding protein associated factor;CENP-S protein;Core histone H2A/H2B/H3/H4
TraesCS1A02G295400	120.09	41.04	2.931	1.55121	2.44239e-28	3.54362e-26	yes	up	Histone H4 variant TH011 [Source:UniProtKB/Swiss-Prot;Acc:P62785]	GO:0006334;GO:0009414;GO:0009579;GO:0005730;GO:0005634;GO:0000786;GO:0005774;GO:0005886;GO:0005694;GO:0005829;GO:0009506;GO:0009507;GO:0003677;GO:004698	BP:nucleosome assembly;BP:response to water deprivation;CC:thylakoid;CC:nucleolus;CC:nucleus;CC:nucleosome;CC:vacuolar membrane;CC:plasma membrane;CC:chromosome;CC:cytosol;CC:plasmodesma;CC:chloroplast;MF:DNA binding;MF:protein heterodimerization activity;	K11254	H4	------	------	COG2036	B:Chromatin structure and dynamics	VAH01920.1	unnamed protein product [Triticum turgidum subsp. durum]	sp|P62785|H41_WHEAT;	Histone H4 variant TH011 OS=Triticum aestivum OX=4565 PE=3 SV=2;	PF15511.8;PF02969.19;PF15630.8;PF00125.26	CENP-T_C;TAF;CENP-S;Histone	Centromere kinetochore component CENP-T histone fold;TATA box binding protein associated factor;CENP-S protein;Core histone H2A/H2B/H3/H4
TraesCS1A02G295700	145.763	42.8433	3.408	1.76879	1.90191e-45	4.84204e-43	yes	up	Histone H4 [Source:UniProtKB/TrEMBL;Acc:A0A077RYQ1]	GO:0006334;GO:0009414;GO:0009579;GO:0005730;GO:0005634;GO:0000786;GO:0005774;GO:0005886;GO:0005694;GO:0005829;GO:0009506;GO:0009507;GO:0003677;GO:004698	BP:nucleosome assembly;BP:response to water deprivation;CC:thylakoid;CC:nucleolus;CC:nucleus;CC:nucleosome;CC:vacuolar membrane;CC:plasma membrane;CC:chromosome;CC:cytosol;CC:plasmodesma;CC:chloroplast;MF:DNA binding;MF:protein heterodimerization activity;	K11254;K11253	H4;H3	------	------	COG2036	B:Chromatin structure and dynamics	VAH01920.1	unnamed protein product [Triticum turgidum subsp. durum]	sp|P62785|H41_WHEAT;	Histone H4 variant TH011 OS=Triticum aestivum OX=4565 PE=3 SV=2;	PF15511.8;PF02969.19;PF15630.8;PF00125.26	CENP-T_C;TAF;CENP-S;Histone	Centromere kinetochore component CENP-T histone fold;TATA box binding protein associated factor;CENP-S protein;Core histone H2A/H2B/H3/H4
TraesCS1A02G305200	1.54	0.656667	2.372	1.24635	0.000307662	0.00371518	yes	up	Protein DETOXIFICATION [Source:UniProtKB/TrEMBL;Acc:W4ZRS6]	GO:0055085;GO:0042908;GO:0016021;GO:0016020;GO:0110165;GO:0015297;GO:0015238;GO:004291	BP:transmembrane transport;BP:xenobiotic transport;CC:integral component of membrane;CC:membrane;CC:cellular anatomical entity;MF:antiporter activity;MF:drug transmembrane transporter activity;MF:xenobiotic transporter activity;	------	------	------	------	COG0534	V:Defense mechanisms	XP_037419400.1	protein DETOXIFICATION 42-like isoform X1 [Triticum dicoccoides]	sp|Q9SYD6|DTX42_ARATH;	Protein DETOXIFICATION 42 OS=Arabidopsis thaliana OX=3702 GN=DTX42 PE=2 SV=2;	PF01554.20;PF14667.8	MatE;Polysacc_synt_C	MatE;Polysaccharide biosynthesis C-terminal domain
TraesCS1A02G324000	1.17	0.126667	9.473	3.24375	1.23354e-06	2.91904e-05	yes	up	-	GO:0009658;GO:0010438;GO:0010439;GO:0009579;GO:0009536;GO:000551	BP:chloroplast organization;BP:cellular response to sulfur starvation;BP:regulation of glucosinolate biosynthetic process;CC:thylakoid;CC:plastid;MF:protein binding;	------	------	------	------	ENOG410YFAS	S:Function unknown	XP_037421239.1	protein SULFUR DEFICIENCY-INDUCED 2-like [Triticum dicoccoides]	sp|Q8L730|SDI2_ARATH;	Protein SULFUR DEFICIENCY-INDUCED 2 OS=Arabidopsis thaliana OX=3702 GN=At1g04770 PE=2 SV=1;	PF13181.8;PF07719.19;PF00515.30;PF13424.8;PF13176.8;PF13432.8;PF13374.8;PF12895.9	TPR_8;TPR_2;TPR_1;TPR_12;TPR_7;TPR_16;TPR_10;ANAPC3	Tetratricopeptide repeat;Tetratricopeptide repeat;Tetratricopeptide repeat;Tetratricopeptide repeat;Tetratricopeptide repeat;Tetratricopeptide repeat;Tetratricopeptide repeat;Anaphase-promoting complex, cyclosome, subunit 3
TraesCS1A02G326600	2.72	0.616667	4.354	2.12234	2.25482e-06	4.98602e-05	yes	up	-	GO:0016021;GO:0008061;GO:003024	CC:integral component of membrane;MF:chitin binding;MF:carbohydrate binding;	------	------	------	------	ENOG410XXV4;ENOG41117D3	S:Function unknown;	EMS64751.1	Agglutinin isolectin 2 [Triticum urartu]	sp|P15312|AGI_HORVU;	Root-specific lectin OS=Hordeum vulgare OX=4513 PE=1 SV=1;	PF00187.21	Chitin_bind_1	Chitin recognition protein
TraesCS1A02G329700	18.5	7.42667	2.514	1.32977	0.00100867	0.0100951	yes	up	-	------	------	------	------	------	------	ENOG410YSDK;ENOG41105Z0	S:Function unknown;	XP_037450027.1	cortical cell-delineating protein-like [Triticum dicoccoides]	sp|Q01595|CCDP_MAIZE;	Cortical cell-delineating protein OS=Zea mays OX=4577 PE=2 SV=1;	PF14547.8;PF14368.8	Hydrophob_seed;LTP_2	Hydrophobic seed protein;Probable lipid transfer
TraesCS1A02G334100	3.77667	1.81333	2.068	1.04821	0.00198053	0.0175261	yes	up	-	GO:0006355;GO:0005634;GO:0003700;GO:0008270;GO:000367	BP:regulation of transcription, DNA-templated;CC:nucleus;MF:transcription factor activity, sequence-specific DNA binding;MF:zinc ion binding;MF:DNA binding;	------	------	------	------	ENOG4111AMA;ENOG41103PE	S:Function unknown;	XP_037450888.1	dof zinc finger protein 5-like [Triticum dicoccoides]	sp|Q5JLR7|DOF5_ORYSJ;	Dof zinc finger protein 5 OS=Oryza sativa subsp. japonica OX=39947 GN=DOF5 PE=2 SV=1;	PF02701.17	zf-Dof	Dof domain, zinc finger
TraesCS1A02G335400	2.58333	1.14333	2.28	1.18918	0.000144803	0.00193953	yes	up	-	GO:0032259;GO:0008168;GO:0046983;GO:000817	BP:methylation;MF:methyltransferase activity;MF:protein dimerization activity;MF:O-methyltransferase activity;	------	------	------	------	ENOG410XS7T	S:Function unknown	KAF6985597.1	hypothetical protein CFC21_003438 [Triticum aestivum]	sp|P47917|ZRP4_MAIZE;	O-methyltransferase ZRP4 OS=Zea mays OX=4577 GN=ZRP4 PE=2 SV=1;	PF00891.20;PF08100.13	Methyltransf_2;Dimerisation	O-methyltransferase domain;Dimerisation domain
TraesCS1A02G344300	12.1767	6.10667	2.002	1.00142	1.56707e-12	9.35608e-11	yes	up	-	GO:0006468;GO:0016021;GO:0004674;GO:0005515;GO:0004672;GO:000552	BP:protein phosphorylation;CC:integral component of membrane;MF:protein serine/threonine kinase activity;MF:protein binding;MF:protein kinase activity;MF:ATP binding;	------	------	------	------	COG0515	T:Signal transduction mechanisms	KAF6985698.1	hypothetical protein CFC21_003526 [Triticum aestivum]	sp|Q9FZB1|Y5188_ARATH;	Probable LRR receptor-like serine/threonine-protein kinase At1g51880 OS=Arabidopsis thaliana OX=3702 GN=At1g51880 PE=2 SV=1;	PF12819.9;PF07714.19;PF00069.27;PF13855.8;PF12799.9	Malectin_like;PK_Tyr_Ser-Thr;Pkinase;LRR_8;LRR_4	Malectin-like domain;Protein tyrosine and serine/threonine kinase;Protein kinase domain;Leucine rich repeat;Leucine Rich repeats
TraesCS1A02G345600	3.73333	0.896667	3.552	1.82863	2.71769e-10	1.22234e-08	yes	up	-	GO:0006468;GO:0016021;GO:0004674;GO:0005515;GO:0004672;GO:000552	BP:protein phosphorylation;CC:integral component of membrane;MF:protein serine/threonine kinase activity;MF:protein binding;MF:protein kinase activity;MF:ATP binding;	------	------	------	------	COG0515	T:Signal transduction mechanisms	KAF6985712.1	hypothetical protein CFC21_003539 [Triticum aestivum]	sp|Q9FZB1|Y5188_ARATH;	Probable LRR receptor-like serine/threonine-protein kinase At1g51880 OS=Arabidopsis thaliana OX=3702 GN=At1g51880 PE=2 SV=1;	PF12819.9;PF07714.19;PF00069.27;PF13855.8;PF12799.9	Malectin_like;PK_Tyr_Ser-Thr;Pkinase;LRR_8;LRR_4	Malectin-like domain;Protein tyrosine and serine/threonine kinase;Protein kinase domain;Leucine rich repeat;Leucine Rich repeats
TraesCS1A02G345700	1.69333	0.743333	2.355	1.23577	5.61383e-06	0.000112654	yes	up	-	GO:0006468;GO:0016021;GO:0004674;GO:0005515;GO:0004672;GO:000552	BP:protein phosphorylation;CC:integral component of membrane;MF:protein serine/threonine kinase activity;MF:protein binding;MF:protein kinase activity;MF:ATP binding;	------	------	------	------	COG0515	T:Signal transduction mechanisms	KAF6985714.1	hypothetical protein CFC21_003540 [Triticum aestivum]	sp|O65924|Y2921_ARATH;	Putative leucine-rich repeat receptor-like protein kinase At2g19210 OS=Arabidopsis thaliana OX=3702 GN=At2g19210 PE=1 SV=1;	PF12819.9;PF00069.27;PF07714.19;PF13855.8;PF12799.9	Malectin_like;Pkinase;PK_Tyr_Ser-Thr;LRR_8;LRR_4	Malectin-like domain;Protein kinase domain;Protein tyrosine and serine/threonine kinase;Leucine rich repeat;Leucine Rich repeats
TraesCS1A02G359800	96.2267	25.52	3.792	1.92279	4.15996e-56	1.7763e-53	yes	up	Histone H3 [Source:UniProtKB/TrEMBL;Acc:A0A077RTJ8]	GO:0005634;GO:0005694;GO:0000786;GO:0003677;GO:004698	CC:nucleus;CC:chromosome;CC:nucleosome;MF:DNA binding;MF:protein heterodimerization activity;	K11253	H3	------	------	ENOG41104XS	S:Function unknown	KAF8704946.1	hypothetical protein HU200_031190 [Digitaria exilis]	sp|P68429|H32_MEDSA;	Histone H3.2 OS=Medicago sativa OX=3879 GN=H3-1.1 PE=1 SV=2;	PF00125.26;PF15511.8;PF15630.8	Histone;CENP-T_C;CENP-S	Core histone H2A/H2B/H3/H4;Centromere kinetochore component CENP-T histone fold;CENP-S protein
TraesCS1A02G359900	61.3333	18.91	3.235	1.69356	6.91414e-24	8.40486e-22	yes	up	Histone H4 variant TH011 [Source:UniProtKB/Swiss-Prot;Acc:P62785]	GO:0090114;GO:0006334;GO:0009414;GO:0006886;GO:0009579;GO:0005730;GO:0005789;GO:0005634;GO:0000786;GO:0005774;GO:0030127;GO:0005886;GO:0005694;GO:0005829;GO:0009506;GO:0009507;GO:0046872;GO:0003677;GO:004698	BP:COPII-coated vesicle budding;BP:nucleosome assembly;BP:response to water deprivation;BP:intracellular protein transport;CC:thylakoid;CC:nucleolus;CC:endoplasmic reticulum membrane;CC:nucleus;CC:nucleosome;CC:vacuolar membrane;CC:COPII vesicle coat;CC:plasma membrane;CC:chromosome;CC:cytosol;CC:plasmodesma;CC:chloroplast;MF:metal ion binding;MF:DNA binding;MF:protein heterodimerization activity;	K11253	H3	------	------	COG2036	B:Chromatin structure and dynamics	VAH20019.1	unnamed protein product [Triticum turgidum subsp. durum]	sp|P62785|H41_WHEAT;	Histone H4 variant TH011 OS=Triticum aestivum OX=4565 PE=3 SV=2;	PF15511.8;PF02969.19;PF15630.8;PF00125.26	CENP-T_C;TAF;CENP-S;Histone	Centromere kinetochore component CENP-T histone fold;TATA box binding protein associated factor;CENP-S protein;Core histone H2A/H2B/H3/H4
TraesCS1A02G360000	111.07	27.8067	4.01	2.00352	6.38155e-15	4.73119e-13	yes	up	Histone H3 [Source:UniProtKB/TrEMBL;Acc:D8L9K7]	GO:0005634;GO:0005694;GO:0000786;GO:0003677;GO:004698	CC:nucleus;CC:chromosome;CC:nucleosome;MF:DNA binding;MF:protein heterodimerization activity;	K11253	H3	------	------	COG2036	B:Chromatin structure and dynamics	KAF2925317.1	hypothetical protein DAI22_06g043200 [Oryza sativa Japonica Group]	sp|P68429|H32_MEDSA;	Histone H3.2 OS=Medicago sativa OX=3879 GN=H3-1.1 PE=1 SV=2;	PF00125.26;PF15511.8;PF15630.8;PF15715.7	Histone;CENP-T_C;CENP-S;PAF	Core histone H2A/H2B/H3/H4;Centromere kinetochore component CENP-T histone fold;CENP-S protein;PCNA-associated factor histone like domain
TraesCS1A02G360100	65.7667	27.8367	2.36	1.23871	4.99021e-20	5.10879e-18	yes	up	Histone H4 [Source:UniProtKB/TrEMBL;Acc:A0A077RYQ1]	GO:0006352;GO:0006334;GO:0009414;GO:0009579;GO:0005730;GO:0005634;GO:0000786;GO:0005774;GO:0005886;GO:0005694;GO:0005829;GO:0009506;GO:0009507;GO:0003677;GO:004698	BP:DNA-templated transcription, initiation;BP:nucleosome assembly;BP:response to water deprivation;CC:thylakoid;CC:nucleolus;CC:nucleus;CC:nucleosome;CC:vacuolar membrane;CC:plasma membrane;CC:chromosome;CC:cytosol;CC:plasmodesma;CC:chloroplast;MF:DNA binding;MF:protein heterodimerization activity;	K11254	H4	------	------	------	------	XP_020147506.2	LOW QUALITY PROTEIN: histone H4, partial [Aegilops tauschii subsp. strangulata]	sp|P62785|H41_WHEAT;	Histone H4 variant TH011 OS=Triticum aestivum OX=4565 PE=3 SV=2;	PF15511.8;PF02969.19;PF15630.8;PF00125.26	CENP-T_C;TAF;CENP-S;Histone	Centromere kinetochore component CENP-T histone fold;TATA box binding protein associated factor;CENP-S protein;Core histone H2A/H2B/H3/H4
TraesCS1A02G360200	250.103	68.0367	3.686	1.88188	1.96954e-69	1.35588e-66	yes	up	Histone H3 [Source:UniProtKB/TrEMBL;Acc:A0A077RTJ8]	GO:0005634;GO:0005694;GO:0000786;GO:0003677;GO:004698	CC:nucleus;CC:chromosome;CC:nucleosome;MF:DNA binding;MF:protein heterodimerization activity;	K11253	H3	------	------	------	------	KAF8704946.1	hypothetical protein HU200_031190 [Digitaria exilis]	sp|P68429|H32_MEDSA;	Histone H3.2 OS=Medicago sativa OX=3879 GN=H3-1.1 PE=1 SV=2;	PF00125.26;PF15511.8;PF15630.8	Histone;CENP-T_C;CENP-S	Core histone H2A/H2B/H3/H4;Centromere kinetochore component CENP-T histone fold;CENP-S protein
TraesCS1A02G361600	213.847	59.2667	3.592	1.84484	3.70358e-36	6.84563e-34	yes	up	Histone H2B [Source:UniProtKB/TrEMBL;Acc:A0A341NUB2]	GO:0006334;GO:0005634;GO:0000786;GO:0046982;GO:000367	BP:nucleosome assembly;CC:nucleus;CC:nucleosome;MF:protein heterodimerization activity;MF:DNA binding;	K11252	H2B	------	------	------	------	XP_037424337.1	histone H2B.2-like [Triticum dicoccoides]	sp|P05621|H2B2_WHEAT;	Histone H2B.2 OS=Triticum aestivum OX=4565 PE=1 SV=2;	PF00125.26;PF00808.25	Histone;CBFD_NFYB_HMF	Core histone H2A/H2B/H3/H4;Histone-like transcription factor
TraesCS1A02G361700	170.837	54.9367	3.109	1.63629	1.68456e-38	3.4232e-36	yes	up	Histone H3 [Source:UniProtKB/TrEMBL;Acc:D8L9K7]	GO:0005634;GO:0005694;GO:0000786;GO:0003677;GO:004698	CC:nucleus;CC:chromosome;CC:nucleosome;MF:DNA binding;MF:protein heterodimerization activity;	K11253	H3	------	------	COG2036	B:Chromatin structure and dynamics	XP_037414924.1	histone H3.2-like [Triticum dicoccoides]	sp|P68429|H32_MEDSA;	Histone H3.2 OS=Medicago sativa OX=3879 GN=H3-1.1 PE=1 SV=2;	PF00125.26;PF15511.8;PF15630.8;PF15715.7	Histone;CENP-T_C;CENP-S;PAF	Core histone H2A/H2B/H3/H4;Centromere kinetochore component CENP-T histone fold;CENP-S protein;PCNA-associated factor histone like domain
TraesCS1A02G361900	144.84	44.1667	3.271	1.70985	2.05903e-38	4.13436e-36	yes	up	Histone H3 [Source:UniProtKB/TrEMBL;Acc:A0A077RTJ8]	GO:0005634;GO:0005694;GO:0000786;GO:0003677;GO:004698	CC:nucleus;CC:chromosome;CC:nucleosome;MF:DNA binding;MF:protein heterodimerization activity;	K11253	H3	------	------	COG2036	B:Chromatin structure and dynamics	CAB3472133.1	unnamed protein product [Digitaria exilis]	sp|P68429|H32_MEDSA;	Histone H3.2 OS=Medicago sativa OX=3879 GN=H3-1.1 PE=1 SV=2;	PF00125.26;PF15511.8;PF15630.8	Histone;CENP-T_C;CENP-S	Core histone H2A/H2B/H3/H4;Centromere kinetochore component CENP-T histone fold;CENP-S protein
TraesCS1A02G363000	99.66	36.38	2.729	1.44831	5.00749e-16	4.02185e-14	yes	up	Histone H4 [Source:UniProtKB/TrEMBL;Acc:A0A077RYQ1]	GO:0009414;GO:0006886;GO:0018298;GO:0009765;GO:0090114;GO:0006334;GO:0006352;GO:0016192;GO:0005789;GO:0000786;GO:0009579;GO:0009536;GO:0005730;GO:0005634;GO:0005774;GO:0005694;GO:0009535;GO:0005886;GO:0030126;GO:0009506;GO:0009507;GO:0009522;GO:0009523;GO:0000139;GO:0030127;GO:0005829;GO:0003677;GO:0005198;GO:0046872;GO:0005524;GO:0016168;GO:004698	BP:response to water deprivation;BP:intracellular protein transport;BP:protein-chromophore linkage;BP:photosynthesis, light harvesting;BP:COPII-coated vesicle budding;BP:nucleosome assembly;BP:DNA-templated transcription, initiation;BP:vesicle-mediated transport;CC:endoplasmic reticulum membrane;CC:nucleosome;CC:thylakoid;CC:plastid;CC:nucleolus;CC:nucleus;CC:vacuolar membrane;CC:chromosome;CC:ch…	K11254;K11253	H4;H3	------	------	------	------	XP_020147506.2	LOW QUALITY PROTEIN: histone H4, partial [Aegilops tauschii subsp. strangulata]	sp|P62785|H41_WHEAT;	Histone H4 variant TH011 OS=Triticum aestivum OX=4565 PE=3 SV=2;	PF15511.8;PF02969.19;PF15630.8;PF00125.26	CENP-T_C;TAF;CENP-S;Histone	Centromere kinetochore component CENP-T histone fold;TATA box binding protein associated factor;CENP-S protein;Core histone H2A/H2B/H3/H4
TraesCS1A02G365400	2.18333	1.00333	2.213	1.14593	0.00123582	0.0119501	yes	up	-	GO:0009834;GO:0045492;GO:0032259;GO:0005794;GO:0016021;GO:0000139;GO:000816	BP:plant-type secondary cell wall biogenesis;BP:xylan biosynthetic process;BP:methylation;CC:Golgi apparatus;CC:integral component of membrane;CC:Golgi membrane;MF:methyltransferase activity;	------	------	------	------	ENOG410YBH8	S:Function unknown	XP_037424578.1	probable methyltransferase At1g27930 [Triticum dicoccoides]	sp|Q9C7F9|MT127_ARATH;	Probable methyltransferase At1g27930 OS=Arabidopsis thaliana OX=3702 GN=At1g27930 PE=1 SV=1;	PF04669.15	Polysacc_synt_4	Polysaccharide biosynthesis
TraesCS1A02G367700	4.18667	1.25333	3.442	1.78328	0.000114522	0.00159207	yes	up	-	GO:001602	CC:integral component of membrane;	------	------	------	------	------	------	EMS53675.1	hypothetical protein TRIUR3_07666 [Triticum urartu]	------	------	------	------	------
TraesCS1A02G367900	430.13	125.307	3.499	1.80708	5.64506e-69	3.8085e-66	yes	up	Histone H2B [Source:UniProtKB/TrEMBL;Acc:A0A0C4BIL4]	GO:0006334;GO:0005634;GO:0000786;GO:0005694;GO:0003677;GO:004698	BP:nucleosome assembly;CC:nucleus;CC:nucleosome;CC:chromosome;MF:DNA binding;MF:protein heterodimerization activity;	K11252	H2B	------	------	------	------	XP_020180105.1	histone H2B.2 [Aegilops tauschii subsp. strangulata]	sp|P05621|H2B2_WHEAT;	Histone H2B.2 OS=Triticum aestivum OX=4565 PE=1 SV=2;	PF00125.26;PF00808.25	Histone;CBFD_NFYB_HMF	Core histone H2A/H2B/H3/H4;Histone-like transcription factor
TraesCS1A02G368000	58.9967	19.7633	2.962	1.56647	2.58971e-19	2.52482e-17	yes	up	Histone H2B [Source:UniProtKB/TrEMBL;Acc:A0A0C4BIL4]	GO:0006334;GO:0005634;GO:0000786;GO:0005694;GO:0003677;GO:004698	BP:nucleosome assembly;CC:nucleus;CC:nucleosome;CC:chromosome;MF:DNA binding;MF:protein heterodimerization activity;	K11252	H2B	------	------	------	------	XP_020180105.1	histone H2B.2 [Aegilops tauschii subsp. strangulata]	sp|P05621|H2B2_WHEAT;	Histone H2B.2 OS=Triticum aestivum OX=4565 PE=1 SV=2;	PF00125.26;PF00808.25	Histone;CBFD_NFYB_HMF	Core histone H2A/H2B/H3/H4;Histone-like transcription factor
TraesCS1A02G370300	1.38667	0.51	2.73	1.44883	8.63524e-06	0.000165132	yes	up	-	GO:0006468;GO:0016021;GO:0004674;GO:0005515;GO:0004672;GO:000552	BP:protein phosphorylation;CC:integral component of membrane;MF:protein serine/threonine kinase activity;MF:protein binding;MF:protein kinase activity;MF:ATP binding;	------	------	------	------	COG0515	T:Signal transduction mechanisms	XP_037424928.1	putative leucine-rich repeat receptor-like serine/threonine-protein kinase At2g19230 [Triticum dicoccoides]	sp|C0LGG4|Y1518_ARATH;	Probable LRR receptor-like serine/threonine-protein kinase At1g51860 OS=Arabidopsis thaliana OX=3702 GN=At1g51860 PE=2 SV=2;	PF12819.9;PF07714.19;PF00069.27;PF13855.8;PF12799.9	Malectin_like;PK_Tyr_Ser-Thr;Pkinase;LRR_8;LRR_4	Malectin-like domain;Protein tyrosine and serine/threonine kinase;Protein kinase domain;Leucine rich repeat;Leucine Rich repeats
TraesCS1A02G385600	3.76333	1.48333	2.555	1.35326	6.42626e-08	1.95295e-06	yes	up	-	GO:0055114;GO:0016021;GO:004687	BP:oxidation-reduction process;CC:integral component of membrane;MF:metal ion binding;	------	------	------	------	ENOG410XR70	S:Function unknown	KAF6986195.1	hypothetical protein CFC21_003982 [Triticum aestivum]	sp|Q9M363|B561I_ARATH;	Cytochrome b561 and DOMON domain-containing protein At3g61750 OS=Arabidopsis thaliana OX=3702 GN=At3g61750 PE=3 SV=1;	PF03351.19;PF03188.18	DOMON;Cytochrom_B561	DOMON domain;Eukaryotic cytochrome b561
TraesCS1A02G388600	40.75	14.88	2.756	1.46276	1.25977e-29	1.88035e-27	yes	up	Histone H2B [Source:UniProtKB/TrEMBL;Acc:W4ZPQ9]	GO:0006334;GO:0005634;GO:0000786;GO:0016021;GO:0003677;GO:004698	BP:nucleosome assembly;CC:nucleus;CC:nucleosome;CC:integral component of membrane;MF:DNA binding;MF:protein heterodimerization activity;	K11252	H2B	------	------	------	------	TKW10628.1	hypothetical protein SEVIR_6G178300v2 [Setaria viridis]	sp|P05621|H2B2_WHEAT;	Histone H2B.2 OS=Triticum aestivum OX=4565 PE=1 SV=2;	PF00125.26;PF00808.25	Histone;CBFD_NFYB_HMF	Core histone H2A/H2B/H3/H4;Histone-like transcription factor
TraesCS1A02G424000	1.13667	0.366667	3.088	1.62685	0.000251901	0.00312922	yes	up	Glycosyltransferase [Source:UniProtKB/TrEMBL;Acc:A0A1D5RS38]	GO:0016758;GO:000819	MF:transferase activity, transferring hexosyl groups;MF:UDP-glycosyltransferase activity;	------	------	------	------	COG1819	S:Function unknown	KAF6986640.1	hypothetical protein CFC21_004367 [Triticum aestivum]	sp|Q9LK73|U88A1_ARATH;	UDP-glycosyltransferase 88A1 OS=Arabidopsis thaliana OX=3702 GN=UGT88A1 PE=2 SV=1;	PF00201.20	UDPGT	UDP-glucoronosyl and UDP-glucosyl transferase
TraesCS1A02G430200	2.06	0.993333	2.093	1.06588	0.000573906	0.00629681	yes	up	-	GO:0016887;GO:000552	MF:ATPase activity;MF:ATP binding;	K08900	BCS1	------	------	COG0465	O:Posttranslational modification, protein turnover, chaperones	XP_037479683.1	AAA-ATPase At3g50940-like [Triticum dicoccoides]	sp|Q8VZG2|HSR4_ARATH;	Protein HYPER-SENSITIVITY-RELATED 4 OS=Arabidopsis thaliana OX=3702 GN=HSR4 PE=2 SV=1;	PF14363.8;PF00004.31;PF05496.14;PF05673.15;PF13191.8	AAA_assoc;AAA;RuvB_N;DUF815;AAA_16	Domain associated at C-terminal with AAA;ATPase family associated with various cellular activities;Holliday junction DNA helicase RuvB P-loop domain;Protein of unknown function;AAA ATPase domain
TraesCS1A02G435200	0.966667	0.123333	7.686	2.94223	0.00538715	0.0391606	yes	up	-	GO:0016021;GO:000550	CC:integral component of membrane;MF:calcium ion binding;	------	------	------	------	COG5126;COG5126;COG5126	D:Cell cycle control, cell division, chromosome partitioning;T:Signal transduction mechanisms;Z:Cytoskeleton	KAF6986771.1	hypothetical protein CFC21_004490 [Triticum aestivum]	sp|Q9SU00|CML2_ARATH;	Calmodulin-like protein 2 OS=Arabidopsis thaliana OX=3702 GN=CML2 PE=2 SV=1;	PF00036.34;PF13202.8;PF13405.8;PF13833.8;PF13499.8	EF-hand_1;EF-hand_5;EF-hand_6;EF-hand_8;EF-hand_7	EF hand;EF hand;EF-hand domain;EF-hand domain pair;EF-hand domain pair
TraesCS1B02G012100	0.736667	0.306667	2.395	1.25987	0.00258046	0.0217284	yes	up	-	GO:0005524;GO:004353	MF:ATP binding;MF:ADP binding;	------	------	------	------	COG4886	S:Function unknown	KAF6987056.1	hypothetical protein CFC21_004734 [Triticum aestivum]	sp|Q7XA39|RGA4_SOLBU;	Putative disease resistance protein RGA4 OS=Solanum bulbocastanum OX=147425 GN=RGA4 PE=2 SV=1;	PF00931.24;PF18052.3;PF12799.9;PF05729.14;PF13855.8;PF13401.8	NB-ARC;Rx_N;LRR_4;NACHT;LRR_8;AAA_22	NB-ARC domain;Rx N-terminal domain;Leucine Rich repeats;NACHT domain;Leucine rich repeat;AAA domain
TraesCS1B02G015800	159.127	69.1367	2.301	1.20203	1.43077e-25	1.86348e-23	yes	up	Dirigent protein [Source:UniProtKB/TrEMBL;Acc:A0A1D5SJJ4]	GO:0048046;GO:003024	CC:apoplast;MF:carbohydrate binding;	------	------	------	------	ENOG410ZS5G	S:Function unknown	KAF6987092.1	hypothetical protein CFC21_004770 [Triticum aestivum]	------	------	PF03018.16	Dirigent	Dirigent-like protein
TraesCS1B02G017300	20.4967	2.23	9.262	3.21137	3.35961e-57	1.48144e-54	yes	up	-	GO:000551	MF:protein binding;	------	------	------	------	COG4886;ENOG410YB0Y	S:Function unknown;	KAF6987110.1	hypothetical protein CFC21_004787 [Triticum aestivum]	sp|Q9M5J8|PGIP2_ARATH;	Polygalacturonase inhibitor 2 OS=Arabidopsis thaliana OX=3702 GN=PGIP2 PE=2 SV=2;	PF13855.8;PF12799.9;PF08263.14	LRR_8;LRR_4;LRRNT_2	Leucine rich repeat;Leucine Rich repeats;Leucine rich repeat N-terminal domain
TraesCS1B02G036000	195.833	92.2833	2.127	1.08881	2.80747e-29	4.15371e-27	yes	up	Dirigent protein [Source:UniProtKB/TrEMBL;Acc:A0A1D5SL09]	GO:0048046;GO:003024	CC:apoplast;MF:carbohydrate binding;	------	------	------	------	ENOG410ZS5G	S:Function unknown	KAF6987326.1	hypothetical protein CFC21_004981 [Triticum aestivum]	------	------	PF03018.16	Dirigent	Dirigent-like protein
TraesCS1B02G039800	2.09	0.706667	2.902	1.537	1.44997e-06	3.35588e-05	yes	up	-	GO:0006468;GO:0016021;GO:0004674;GO:0005515;GO:0004672;GO:000552	BP:protein phosphorylation;CC:integral component of membrane;MF:protein serine/threonine kinase activity;MF:protein binding;MF:protein kinase activity;MF:ATP binding;	------	------	------	------	COG0515	T:Signal transduction mechanisms	KAF6987363.1	hypothetical protein CFC21_005017 [Triticum aestivum]	sp|Q9FZB1|Y5188_ARATH;	Probable LRR receptor-like serine/threonine-protein kinase At1g51880 OS=Arabidopsis thaliana OX=3702 GN=At1g51880 PE=2 SV=1;	PF12819.9;PF07714.19;PF00069.27;PF13855.8;PF12799.9	Malectin_like;PK_Tyr_Ser-Thr;Pkinase;LRR_8;LRR_4	Malectin-like domain;Protein tyrosine and serine/threonine kinase;Protein kinase domain;Leucine rich repeat;Leucine Rich repeats
TraesCS1B02G042800	5.81	0.54	10.473	3.38859	5.49028e-10	2.36682e-08	yes	up	-	------	------	------	------	------	------	------	------	KAF7063067.1	hypothetical protein CFC21_069599 [Triticum aestivum]	------	------	------	------	------
TraesCS1B02G048900	321.303	69.4167	4.511	2.17356	2.07773e-24	2.58628e-22	yes	up	Histone H2A [Source:UniProtKB/TrEMBL;Acc:A0A1D5SL73]	GO:0006342;GO:0005634;GO:0000786;GO:0003677;GO:004698	BP:chromatin silencing;CC:nucleus;CC:nucleosome;MF:DNA binding;MF:protein heterodimerization activity;	K11251	H2A	------	------	COG5262	B:Chromatin structure and dynamics	VAH12823.1	unnamed protein product [Triticum turgidum subsp. durum]	sp|P02277|H2A3_WHEAT;	Histone H2A.2.2 OS=Triticum aestivum OX=4565 PE=1 SV=1;	PF16211.7;PF00125.26;PF00808.25	Histone_H2A_C;Histone;CBFD_NFYB_HMF	C-terminus of histone H2A;Core histone H2A/H2B/H3/H4;Histone-like transcription factor
TraesCS1B02G049100	511.89	107.81	4.777	2.25601	1.35533e-83	1.30627e-80	yes	up	Histone H2A [Source:UniProtKB/TrEMBL;Acc:W5A8H1]	GO:0006342;GO:0005634;GO:0000786;GO:0003677;GO:004698	BP:chromatin silencing;CC:nucleus;CC:nucleosome;MF:DNA binding;MF:protein heterodimerization activity;	K11251	H2A	------	------	COG5262	B:Chromatin structure and dynamics	XP_037448049.1	histone H2A.2.1-like [Triticum dicoccoides]	sp|P02276|H2A2_WHEAT;	Histone H2A.2.1 OS=Triticum aestivum OX=4565 PE=1 SV=1;	PF16211.7;PF00125.26;PF00808.25	Histone_H2A_C;Histone;CBFD_NFYB_HMF	C-terminus of histone H2A;Core histone H2A/H2B/H3/H4;Histone-like transcription factor
TraesCS1B02G138700	1.80667	0.783333	2.314	1.21067	0.00015865	0.00209216	yes	up	-	GO:0016758;GO:000819	MF:transferase activity, transferring hexosyl groups;MF:UDP-glycosyltransferase activity;	------	------	------	------	COG1819	S:Function unknown	XP_020201287.1	UDP-glycosyltransferase 75C1 [Aegilops tauschii subsp. strangulata]	sp|K4CWS6|U75C1_SOLLC;	UDP-glycosyltransferase 75C1 OS=Solanum lycopersicum OX=4081 GN=UGT75C1 PE=1 SV=1;	PF00201.20	UDPGT	UDP-glucoronosyl and UDP-glucosyl transferase
TraesCS1B02G139800	4.11333	2.05	2.019	1.01387	0.00158037	0.0146256	yes	up	-	GO:001602	CC:integral component of membrane;	------	------	------	------	ENOG410YZAJ	S:Function unknown	XP_037457702.1	60S ribosomal protein L18a-like protein [Triticum dicoccoides]	------	------	------	------	------
TraesCS1B02G197600	2.6	1.07333	2.412	1.27027	0.00142833	0.0134661	yes	up	Actin-depolymerizing factor 6 [Source:Projected from Arabidopsis thaliana (AT2G31200) UniProtKB/Swiss-Prot;Acc:Q9ZSK2]	GO:0030042;GO:0005737;GO:0015629;GO:0003779;GO:005101	BP:actin filament depolymerization;CC:cytoplasm;CC:actin cytoskeleton;MF:actin binding;MF:actin filament binding;	K05765	CFL	------	------	ENOG41122P5	S:Function unknown	XP_020147190.2	actin-depolymerizing factor 10 [Aegilops tauschii subsp. strangulata]	sp|Q337A5|ADF10_ORYSJ;	Actin-depolymerizing factor 10 OS=Oryza sativa subsp. japonica OX=39947 GN=ADF10 PE=2 SV=1;	PF00241.22	Cofilin_ADF	Cofilin/tropomyosin-type actin-binding protein
TraesCS1B02G204100	7.02333	2.97	2.38	1.25104	0.00131256	0.0125554	yes	up	-	GO:0046658;GO:0016021;GO:0005507;GO:001649	CC:anchored component of plasma membrane;CC:integral component of membrane;MF:copper ion binding;MF:oxidoreductase activity;	------	------	------	------	COG2132	Q:Secondary metabolites biosynthesis, transport and catabolism	XP_037464932.1	monocopper oxidase-like protein SKU5 [Triticum dicoccoides]	sp|Q9SU40|SKU5_ARATH;	Monocopper oxidase-like protein SKU5 OS=Arabidopsis thaliana OX=3702 GN=SKU5 PE=1 SV=1;	PF00394.24;PF07732.17;PF07731.16	Cu-oxidase;Cu-oxidase_3;Cu-oxidase_2	Multicopper oxidase;Multicopper oxidase;Multicopper oxidase
TraesCS1B02G208800	4.00333	1.86	2.296	1.1994	0.00116839	0.0114109	yes	up	-	GO:001602	CC:integral component of membrane;	------	------	------	------	------	------	KAF6989723.1	hypothetical protein CFC21_007024 [Triticum aestivum]	------	------	------	------	------
TraesCS1B02G221600	12.66	4.23667	3	1.58504	1.56746e-08	5.39266e-07	yes	up	Histone H4 [Source:UniProtKB/TrEMBL;Acc:A0A077RYQ1]	GO:0006352;GO:0006334;GO:0009414;GO:0016192;GO:0006886;GO:0009579;GO:0000139;GO:0009536;GO:0005730;GO:0030126;GO:0005634;GO:0000786;GO:0005774;GO:0005886;GO:0005694;GO:0005829;GO:0009506;GO:0009507;GO:0005198;GO:0003677;GO:004698	BP:DNA-templated transcription, initiation;BP:nucleosome assembly;BP:response to water deprivation;BP:vesicle-mediated transport;BP:intracellular protein transport;CC:thylakoid;CC:Golgi membrane;CC:plastid;CC:nucleolus;CC:COPI vesicle coat;CC:nucleus;CC:nucleosome;CC:vacuolar membrane;CC:plasma membrane;CC:chromosome;CC:cytosol;CC:plasmodesma;CC:chloroplast;MF:structural molecule activity;MF:DNA …	K11254	H4	------	------	COG2036	B:Chromatin structure and dynamics	XP_037446040.1	uncharacterized protein LOC119315577 [Triticum dicoccoides]	sp|P62785|H41_WHEAT;	Histone H4 variant TH011 OS=Triticum aestivum OX=4565 PE=3 SV=2;	PF15511.8;PF02969.19;PF15630.8;PF00125.26	CENP-T_C;TAF;CENP-S;Histone	Centromere kinetochore component CENP-T histone fold;TATA box binding protein associated factor;CENP-S protein;Core histone H2A/H2B/H3/H4
TraesCS1B02G225200	1.56	0.743333	2.082	1.05811	0.00656894	0.0457898	yes	up	-	GO:0051225;GO:0005737;GO:0005880;GO:000801	BP:spindle assembly;CC:cytoplasm;CC:nuclear microtubule;MF:microtubule binding;	------	------	------	------	ENOG410YP4H	S:Function unknown	KAF6989644.1	hypothetical protein CFC21_006955 [Triticum aestivum]	sp|Q1PE51|QWRF7_ARATH;	QWRF motif-containing protein 7 OS=Arabidopsis thaliana OX=3702 GN=QWRF7 PE=2 SV=1;	PF04484.14	QWRF	QWRF family
TraesCS1B02G234800	5.33333	2.13	2.535	1.34214	1.451e-08	5.015e-07	yes	up	GATA transcription factor [Source:UniProtKB/TrEMBL;Acc:A0A1D5SAU4]	GO:0030154;GO:0006355;GO:0045893;GO:0005634;GO:0043565;GO:0003700;GO:000827	BP:cell differentiation;BP:regulation of transcription, DNA-templated;BP:positive regulation of transcription, DNA-templated;CC:nucleus;MF:sequence-specific DNA binding;MF:transcription factor activity, sequence-specific DNA binding;MF:zinc ion binding;	------	------	------	------	COG5641	K:Transcription	VAH18228.1	unnamed protein product [Triticum turgidum subsp. durum]	sp|O49743|GATA4_ARATH;	GATA transcription factor 4 OS=Arabidopsis thaliana OX=3702 GN=GATA4 PE=2 SV=1;	PF00320.29	GATA	GATA zinc finger
TraesCS1B02G240100	2.25	0.993333	2.277	1.18734	0.000239776	0.00299458	yes	up	-	GO:0006633;GO:0016021;GO:0046872;GO:0016702;GO:000431	BP:fatty acid biosynthetic process;CC:integral component of membrane;MF:metal ion binding;MF:oxidoreductase activity, acting on single donors with incorporation of molecular oxygen, incorporation of two atoms of oxygen;MF:3-oxoacyl-[acyl-carrier-protein] synthase activity;	------	------	------	------	ENOG41106J6	S:Function unknown	XP_037468095.1	glycine-rich cell wall structural protein-like [Triticum dicoccoides]	------	------	------	------	------
TraesCS1B02G242700	2.43333	1.19667	2.072	1.05119	0.00421831	0.0322156	yes	up	-	GO:001602	CC:integral component of membrane;	------	------	------	------	ENOG41121N2	O:Posttranslational modification, protein turnover, chaperones	XP_037468334.1	RING-H2 finger protein ATL2-like [Triticum dicoccoides]	sp|Q9XF63|ATL3_ARATH;	RING-H2 finger protein ATL3 OS=Arabidopsis thaliana OX=3702 GN=ATL3 PE=2 SV=1;	PF13639.8;PF17123.7;PF13923.8;PF12678.9;PF00097.27;PF12861.9;PF14634.8;PF13920.8	zf-RING_2;zf-RING_11;zf-C3HC4_2;zf-rbx1;zf-C3HC4;zf-ANAPC11;zf-RING_5;zf-C3HC4_3	Ring finger domain;RING-like zinc finger;Zinc finger, C3HC4 type;RING-H2 zinc finger domain;Zinc finger, C3HC4 type;Anaphase-promoting complex subunit 11 RING-H2 finger;zinc-RING finger domain;Zinc finger, C3HC4 type
TraesCS1B02G244900	82.2167	30.91	2.667	1.41517	8.67682e-31	1.35821e-28	yes	up	Histone H2B [Source:UniProtKB/TrEMBL;Acc:A0A341P2T8]	GO:0006334;GO:0005634;GO:0000786;GO:0005694;GO:0003677;GO:004698	BP:nucleosome assembly;CC:nucleus;CC:nucleosome;CC:chromosome;MF:DNA binding;MF:protein heterodimerization activity;	K11252	H2B	------	------	ENOG4111NV5	B:Chromatin structure and dynamics	XP_037410122.1	histone H2B.1-like [Triticum dicoccoides]	sp|A2YWI3|H2B2_ORYSI;	Histone H2B.2 OS=Oryza sativa subsp. indica OX=39946 GN=H2B.2 PE=3 SV=1;	PF00125.26;PF00808.25	Histone;CBFD_NFYB_HMF	Core histone H2A/H2B/H3/H4;Histone-like transcription factor
TraesCS1B02G245000	45.82	13.7833	3.326	1.73379	5.62104e-40	1.19254e-37	yes	up	Histone H3.2 [Source:UniProtKB/Swiss-Prot;Acc:P68428]	GO:0005634;GO:0005694;GO:0000786;GO:0003677;GO:004698	CC:nucleus;CC:chromosome;CC:nucleosome;MF:DNA binding;MF:protein heterodimerization activity;	K11253	H3	------	------	COG2036	B:Chromatin structure and dynamics	XP_004512510.2	LOW QUALITY PROTEIN: histone H3.2 [Cicer arietinum]	sp|P68429|H32_MEDSA;	Histone H3.2 OS=Medicago sativa OX=3879 GN=H3-1.1 PE=1 SV=2;	PF00125.26;PF15511.8;PF15630.8	Histone;CENP-T_C;CENP-S	Core histone H2A/H2B/H3/H4;Centromere kinetochore component CENP-T histone fold;CENP-S protein
TraesCS1B02G245200	181.233	55.91	3.258	1.70415	8.39133e-66	5.19385e-63	yes	up	Histone H3.2 [Source:UniProtKB/Swiss-Prot;Acc:P68428]	GO:0005634;GO:0005694;GO:0000786;GO:0003677;GO:004698	CC:nucleus;CC:chromosome;CC:nucleosome;MF:DNA binding;MF:protein heterodimerization activity;	K11253	H3	------	------	COG2036	B:Chromatin structure and dynamics	XP_012702890.1	histone H3-like centromeric protein CSE4 [Setaria italica]	sp|P68429|H32_MEDSA;	Histone H3.2 OS=Medicago sativa OX=3879 GN=H3-1.1 PE=1 SV=2;	PF00125.26;PF15511.8;PF15630.8	Histone;CENP-T_C;CENP-S	Core histone H2A/H2B/H3/H4;Centromere kinetochore component CENP-T histone fold;CENP-S protein
TraesCS1B02G245300	36.59	16.4333	2.222	1.152	9.58776e-14	6.41078e-12	yes	up	Histone H2B [Source:UniProtKB/TrEMBL;Acc:A0A341P2T8]	GO:0006334;GO:0005634;GO:0000786;GO:0005694;GO:0003677;GO:004698	BP:nucleosome assembly;CC:nucleus;CC:nucleosome;CC:chromosome;MF:DNA binding;MF:protein heterodimerization activity;	K11252	H2B	------	------	ENOG4111NV5	B:Chromatin structure and dynamics	KAF7001942.1	hypothetical protein CFC21_017494 [Triticum aestivum]	sp|A2YWI3|H2B2_ORYSI;	Histone H2B.2 OS=Oryza sativa subsp. indica OX=39946 GN=H2B.2 PE=3 SV=1;	PF00125.26;PF00808.25	Histone;CBFD_NFYB_HMF	Core histone H2A/H2B/H3/H4;Histone-like transcription factor
TraesCS1B02G252600	1.68333	0.61	2.796	1.48346	2.01887e-06	4.52387e-05	yes	up	-	GO:0016021;GO:0016020;GO:0042626;GO:0140359;GO:0016887;GO:000552	CC:integral component of membrane;CC:membrane;MF:ATPase activity, coupled to transmembrane movement of substances;MF:ABC-type transmembrane transporter activity;MF:ATPase activity;MF:ATP binding;	------	------	------	------	COG1131	V:Defense mechanisms	KAF6995658.1	hypothetical protein CFC21_012118 [Triticum aestivum]	sp|Q3E9B8|AB23G_ARATH;	ABC transporter G family member 23 OS=Arabidopsis thaliana OX=3702 GN=ABCG23 PE=2 SV=1;	PF01061.26;PF00005.29;PF13304.8;PF19055.2;PF12698.9;PF13401.8	ABC2_membrane;ABC_tran;AAA_21;ABC2_membrane_7;ABC2_membrane_3;AAA_22	ABC-2 type transporter;ABC transporter;AAA domain, putative AbiEii toxin, Type IV TA system;ABC-2 type transporter;ABC-2 family transporter protein;AAA domain
TraesCS1B02G264600	0.763333	0.223333	3.452	1.78749	9.73953e-05	0.00138475	yes	up	-	GO:1902600;GO:0016021;GO:0016020;GO:0009678;GO:000442	BP:hydrogen ion transmembrane transport;CC:integral component of membrane;CC:membrane;MF:hydrogen-translocating pyrophosphatase activity;MF:inorganic diphosphatase activity;	K23025	AVP	------	------	COG3808	C:Energy production and conversion	KAF6990132.1	hypothetical protein CFC21_007372 [Triticum aestivum]	sp|Q06572|AVP_HORVU;	Pyrophosphate-energized vacuolar membrane proton pump OS=Hordeum vulgare OX=4513 PE=2 SV=2;	PF03030.18	H_PPase	Inorganic H+ pyrophosphatase
TraesCS1B02G264700	1.98333	0.986667	2.041	1.02942	0.00074956	0.00787692	yes	up	-	GO:001602	CC:integral component of membrane;	------	------	------	------	ENOG410YEMY	S:Function unknown	KAF6990131.1	hypothetical protein CFC21_007371 [Triticum aestivum]	sp|Q9SD53|Y3720_ARATH;	UPF0481 protein At3g47200 OS=Arabidopsis thaliana OX=3702 GN=At3g47200 PE=2 SV=1;	PF03140.17	DUF247	Plant protein of unknown function
TraesCS1B02G272200	5.76667	2.70333	2.129	1.09049	2.30232e-10	1.0481e-08	yes	up	MLO-like protein [Source:UniProtKB/TrEMBL;Acc:A0A341P7D1]	GO:0006952;GO:0009607;GO:0016021;GO:000551	BP:defense response;BP:response to biotic stimulus;CC:integral component of membrane;MF:calmodulin binding;	K08472	MLO	------	------	ENOG410ZUVB	D:Cell cycle control, cell division, chromosome partitioning	KAF6990216.1	hypothetical protein CFC21_007445 [Triticum aestivum]	sp|O49621|MLO1_ARATH;	MLO-like protein 1 OS=Arabidopsis thaliana OX=3702 GN=MLO1 PE=1 SV=1;	PF03094.17	Mlo	Mlo family
TraesCS1B02G276200	68.8233	25.6433	2.687	1.42578	3.22282e-19	3.1285e-17	yes	up	-	GO:0010951;GO:0005576;GO:000486	BP:negative regulation of endopeptidase activity;CC:extracellular region;MF:serine-type endopeptidase inhibitor activity;	------	------	------	------	ENOG411070C	S:Function unknown	XP_037439381.1	uncharacterized protein LOC119307405 [Triticum dicoccoides]	------	------	------	------	------
TraesCS1B02G281400	7.13	3.27333	2.202	1.13879	5.07631e-07	1.29579e-05	yes	up	-	GO:001602	CC:integral component of membrane;	------	------	------	------	ENOG41120RW	S:Function unknown	XP_037474211.1	calcium homeostasis endoplasmic reticulum protein-like [Triticum dicoccoides]	sp|A2RVU1|MWL1_ARATH;	Protein MODIFYING WALL LIGNIN-1 OS=Arabidopsis thaliana OX=3702 GN=MWL1 PE=1 SV=2;	PF06749.14	DUF1218	Protein of unknown function
TraesCS1B02G283700	77.57	24.2667	3.213	1.68396	5.02501e-37	9.68622e-35	yes	up	Histone H3 [Source:UniProtKB/TrEMBL;Acc:D8L9K7]	GO:0005634;GO:0005694;GO:0000786;GO:0003677;GO:004698	CC:nucleus;CC:chromosome;CC:nucleosome;MF:DNA binding;MF:protein heterodimerization activity;	K11253	H3	------	------	COG2036	B:Chromatin structure and dynamics	KAF8733139.1	hypothetical protein HU200_015512 [Digitaria exilis]	sp|P68429|H32_MEDSA;	Histone H3.2 OS=Medicago sativa OX=3879 GN=H3-1.1 PE=1 SV=2;	PF00125.26;PF15511.8;PF15630.8;PF15715.7	Histone;CENP-T_C;CENP-S;PAF	Core histone H2A/H2B/H3/H4;Centromere kinetochore component CENP-T histone fold;CENP-S protein;PCNA-associated factor histone like domain
TraesCS1B02G285400	0.8	0.2	4.014	2.0052	0.00127542	0.0122609	yes	up	-	GO:0005975;GO:000455	BP:carbohydrate metabolic process;MF:hydrolase activity, hydrolyzing O-glycosyl compounds;	------	------	------	------	ENOG410YA4N	G:Carbohydrate transport and metabolism	XP_037471564.1	glucan endo-1,3-beta-glucosidase 14-like [Triticum dicoccoides]	sp|Q9ZQG9|E1314_ARATH;	Glucan endo-1,3-beta-glucosidase 14 OS=Arabidopsis thaliana OX=3702 GN=At2g27500 PE=2 SV=2;	PF00332.20	Glyco_hydro_17	Glycosyl hydrolases family 17
TraesCS1B02G297100	59.1967	26.93	2.193	1.13293	3.70694e-18	3.43063e-16	yes	up	Histone H4 [Source:UniProtKB/TrEMBL;Acc:A0A077RYQ1]	GO:0006352;GO:0006334;GO:0009414;GO:0009579;GO:0005730;GO:0005634;GO:0000786;GO:0005774;GO:0005886;GO:0005694;GO:0005829;GO:0009506;GO:0009507;GO:0003677;GO:004698	BP:DNA-templated transcription, initiation;BP:nucleosome assembly;BP:response to water deprivation;CC:thylakoid;CC:nucleolus;CC:nucleus;CC:nucleosome;CC:vacuolar membrane;CC:plasma membrane;CC:chromosome;CC:cytosol;CC:plasmodesma;CC:chloroplast;MF:DNA binding;MF:protein heterodimerization activity;	K11254	H4	------	------	COG2036	B:Chromatin structure and dynamics	VAH20012.1	unnamed protein product [Triticum turgidum subsp. durum]	sp|P62785|H41_WHEAT;	Histone H4 variant TH011 OS=Triticum aestivum OX=4565 PE=3 SV=2;	PF15511.8;PF02969.19;PF15630.8;PF00125.26	CENP-T_C;TAF;CENP-S;Histone	Centromere kinetochore component CENP-T histone fold;TATA box binding protein associated factor;CENP-S protein;Core histone H2A/H2B/H3/H4
TraesCS1B02G297200	214.3	53.5533	4.013	2.00455	9.85116e-57	4.3157e-54	yes	up	Histone H4 [Source:UniProtKB/TrEMBL;Acc:A0A077RYQ1]	GO:0009414;GO:0018298;GO:0009765;GO:0016192;GO:0006334;GO:0006352;GO:0006886;GO:0005829;GO:0000786;GO:0009579;GO:0009536;GO:0005730;GO:0005634;GO:0005774;GO:0005694;GO:0009535;GO:0005886;GO:0030126;GO:0009506;GO:0009507;GO:0009522;GO:0009523;GO:0000139;GO:0003677;GO:0005198;GO:0005524;GO:0016168;GO:004698	BP:response to water deprivation;BP:protein-chromophore linkage;BP:photosynthesis, light harvesting;BP:vesicle-mediated transport;BP:nucleosome assembly;BP:DNA-templated transcription, initiation;BP:intracellular protein transport;CC:cytosol;CC:nucleosome;CC:thylakoid;CC:plastid;CC:nucleolus;CC:nucleus;CC:vacuolar membrane;CC:chromosome;CC:chloroplast thylakoid membrane;CC:plasma membrane;CC:COPI…	K11254	H4	------	------	COG2036	B:Chromatin structure and dynamics	VAH20019.1	unnamed protein product [Triticum turgidum subsp. durum]	sp|P62785|H41_WHEAT;	Histone H4 variant TH011 OS=Triticum aestivum OX=4565 PE=3 SV=2;	PF15511.8;PF02969.19;PF15630.8;PF00125.26	CENP-T_C;TAF;CENP-S;Histone	Centromere kinetochore component CENP-T histone fold;TATA box binding protein associated factor;CENP-S protein;Core histone H2A/H2B/H3/H4
TraesCS1B02G299000	0.946667	0.293333	3.177	1.66777	0.00296978	0.0243691	yes	up	-	GO:0005615;GO:000486	CC:extracellular space;MF:serine-type endopeptidase inhibitor activity;	K13963	SERPINB	------	------	COG4826	O:Posttranslational modification, protein turnover, chaperones	KAF6990540.1	hypothetical protein CFC21_007715 [Triticum aestivum]	sp|Q5NBM0|SPZ12_ORYSJ;	Putative serpin-Z12 OS=Oryza sativa subsp. japonica OX=39947 GN=Os01g0267300 PE=3 SV=1;	PF00079.22	Serpin	Serpin
TraesCS1B02G301000	43.34	11	3.946	1.98056	3.75212e-47	1.03323e-44	yes	up	Histone H4 variant TH011 [Source:UniProtKB/Swiss-Prot;Acc:P62785]	GO:0006352;GO:0006334;GO:0009414;GO:0009579;GO:0005730;GO:0005634;GO:0000786;GO:0005774;GO:0005886;GO:0005694;GO:0005829;GO:0009506;GO:0009507;GO:0003677;GO:004698	BP:DNA-templated transcription, initiation;BP:nucleosome assembly;BP:response to water deprivation;CC:thylakoid;CC:nucleolus;CC:nucleus;CC:nucleosome;CC:vacuolar membrane;CC:plasma membrane;CC:chromosome;CC:cytosol;CC:plasmodesma;CC:chloroplast;MF:DNA binding;MF:protein heterodimerization activity;	K11254;K11253	H4;H3	------	------	COG2036	B:Chromatin structure and dynamics	VAH08308.1	unnamed protein product [Triticum turgidum subsp. durum]	sp|P62785|H41_WHEAT;	Histone H4 variant TH011 OS=Triticum aestivum OX=4565 PE=3 SV=2;	PF15511.8;PF02969.19;PF15630.8;PF00125.26	CENP-T_C;TAF;CENP-S;Histone	Centromere kinetochore component CENP-T histone fold;TATA box binding protein associated factor;CENP-S protein;Core histone H2A/H2B/H3/H4
TraesCS1B02G301100	157.363	39.6767	3.967	1.98798	1.17764e-38	2.40032e-36	yes	up	Histone H4 [Source:UniProtKB/TrEMBL;Acc:A0A077RYQ1]	GO:0006352;GO:0006334;GO:0009414;GO:0009579;GO:0005730;GO:0005634;GO:0000786;GO:0005774;GO:0005886;GO:0005694;GO:0005829;GO:0009506;GO:0009507;GO:0003677;GO:004698	BP:DNA-templated transcription, initiation;BP:nucleosome assembly;BP:response to water deprivation;CC:thylakoid;CC:nucleolus;CC:nucleus;CC:nucleosome;CC:vacuolar membrane;CC:plasma membrane;CC:chromosome;CC:cytosol;CC:plasmodesma;CC:chloroplast;MF:DNA binding;MF:protein heterodimerization activity;	K11254	H4	------	------	COG2036	B:Chromatin structure and dynamics	XP_021864638.1	uncharacterized protein LOC110803438 [Spinacia oleracea]	sp|P62785|H41_WHEAT;	Histone H4 variant TH011 OS=Triticum aestivum OX=4565 PE=3 SV=2;	PF15511.8;PF02969.19;PF15630.8;PF00125.26	CENP-T_C;TAF;CENP-S;Histone	Centromere kinetochore component CENP-T histone fold;TATA box binding protein associated factor;CENP-S protein;Core histone H2A/H2B/H3/H4
TraesCS1B02G304700	112.73	33.2933	3.392	1.76223	2.86154e-39	5.92198e-37	yes	up	Histone H4 [Source:UniProtKB/TrEMBL;Acc:A0A077RYQ1]	GO:0006334;GO:0009414;GO:0009579;GO:0005730;GO:0005634;GO:0000786;GO:0005774;GO:0005886;GO:0005694;GO:0005829;GO:0009506;GO:0009507;GO:0003677;GO:004698	BP:nucleosome assembly;BP:response to water deprivation;CC:thylakoid;CC:nucleolus;CC:nucleus;CC:nucleosome;CC:vacuolar membrane;CC:plasma membrane;CC:chromosome;CC:cytosol;CC:plasmodesma;CC:chloroplast;MF:DNA binding;MF:protein heterodimerization activity;	K11253	H3	------	------	COG2036	B:Chromatin structure and dynamics	VAH01920.1	unnamed protein product [Triticum turgidum subsp. durum]	sp|P62785|H41_WHEAT;	Histone H4 variant TH011 OS=Triticum aestivum OX=4565 PE=3 SV=2;	PF15511.8;PF02969.19;PF15630.8;PF00125.26	CENP-T_C;TAF;CENP-S;Histone	Centromere kinetochore component CENP-T histone fold;TATA box binding protein associated factor;CENP-S protein;Core histone H2A/H2B/H3/H4
TraesCS1B02G315900	1.96333	0.883333	2.116	1.08147	0.00193296	0.0171885	yes	up	Protein DETOXIFICATION [Source:UniProtKB/TrEMBL;Acc:A0A1D5SAU6]	GO:0055085;GO:0042908;GO:0016021;GO:0016020;GO:0110165;GO:0015297;GO:0015238;GO:004291	BP:transmembrane transport;BP:xenobiotic transport;CC:integral component of membrane;CC:membrane;CC:cellular anatomical entity;MF:antiporter activity;MF:drug transmembrane transporter activity;MF:xenobiotic transporter activity;	------	------	------	------	COG0534	V:Defense mechanisms	KAF6990722.1	hypothetical protein CFC21_007887 [Triticum aestivum]	sp|Q9SYD6|DTX42_ARATH;	Protein DETOXIFICATION 42 OS=Arabidopsis thaliana OX=3702 GN=DTX42 PE=2 SV=2;	PF01554.20;PF14667.8	MatE;Polysacc_synt_C	MatE;Polysaccharide biosynthesis C-terminal domain
TraesCS1B02G335100	1.71333	0.353333	4.875	2.28528	0.000840194	0.00868728	yes	up	-	GO:0006355;GO:0006351;GO:0005634;GO:0003700;GO:000367	BP:regulation of transcription, DNA-templated;BP:transcription, DNA-templated;CC:nucleus;MF:transcription factor activity, sequence-specific DNA binding;MF:DNA binding;	------	------	------	------	ENOG411074H	K:Transcription	KAF6990936.1	hypothetical protein CFC21_008079 [Triticum aestivum]	sp|Q8GUW4|DRE1B_ORYSI;	Dehydration-responsive element-binding protein 1B OS=Oryza sativa subsp. indica OX=39946 GN=DREB1B PE=2 SV=1;	PF00847.22	AP2	AP2 domain
TraesCS1B02G337400	5.39	1.04	5.095	2.34907	7.12872e-16	5.69842e-14	yes	up	-	GO:0009658;GO:0010438;GO:0010439;GO:0009579;GO:0009536;GO:000551	BP:chloroplast organization;BP:cellular response to sulfur starvation;BP:regulation of glucosinolate biosynthetic process;CC:thylakoid;CC:plastid;MF:protein binding;	------	------	------	------	ENOG410YFAS	S:Function unknown	KAF6990959.1	hypothetical protein CFC21_008103 [Triticum aestivum]	sp|Q8GXU5|SDI1_ARATH;	Protein SULFUR DEFICIENCY-INDUCED 1 OS=Arabidopsis thaliana OX=3702 GN=SDI1 PE=2 SV=1;	PF13181.8;PF07719.19;PF00515.30;PF13424.8;PF13176.8;PF13432.8;PF13374.8;PF14559.8;PF12895.9	TPR_8;TPR_2;TPR_1;TPR_12;TPR_7;TPR_16;TPR_10;TPR_19;ANAPC3	Tetratricopeptide repeat;Tetratricopeptide repeat;Tetratricopeptide repeat;Tetratricopeptide repeat;Tetratricopeptide repeat;Tetratricopeptide repeat;Tetratricopeptide repeat;Tetratricopeptide repeat;Anaphase-promoting complex, cyclosome, subunit 3
TraesCS1B02G350800	31.95	11.9167	2.688	1.42636	7.94687e-05	0.00115923	yes	up	-	GO:0046872;GO:0005344;GO:0019825;GO:002003	MF:metal ion binding;MF:oxygen transporter activity;MF:oxygen binding;MF:heme binding;	------	------	------	------	COG1017;COG1018	C:Energy production and conversion;	KAF6991123.1	hypothetical protein CFC21_008240 [Triticum aestivum]	sp|Q42831|HBL_HORVU;	Non-symbiotic hemoglobin OS=Hordeum vulgare OX=4513 GN=HB PE=1 SV=1;	PF00042.24	Globin	Globin
TraesCS1B02G357400	134.42	43.9067	3.069	1.61783	1.87916e-53	7.10387e-51	yes	up	Histone H2A [Source:UniProtKB/TrEMBL;Acc:A0A1D5SBG8]	GO:0005634;GO:0000786;GO:0003677;GO:004698	CC:nucleus;CC:nucleosome;MF:DNA binding;MF:protein heterodimerization activity;	K11251	H2A	------	------	COG5262	B:Chromatin structure and dynamics	XP_037472977.1	histone H2A.1-like [Triticum dicoccoides]	sp|P02275|H2A1_WHEAT;	Histone H2A.1 OS=Triticum aestivum OX=4565 GN=H2A-9 PE=1 SV=2;	PF16211.7;PF00125.26;PF00808.25	Histone_H2A_C;Histone;CBFD_NFYB_HMF	C-terminus of histone H2A;Core histone H2A/H2B/H3/H4;Histone-like transcription factor
TraesCS1B02G357600	164.353	42.6133	3.863	1.94954	1.20483e-46	3.23844e-44	yes	up	Histone H2B [Source:UniProtKB/TrEMBL;Acc:A0A341P6E9]	GO:0006334;GO:0005634;GO:0000786;GO:0016021;GO:0003677;GO:004698	BP:nucleosome assembly;CC:nucleus;CC:nucleosome;CC:integral component of membrane;MF:DNA binding;MF:protein heterodimerization activity;	K11252	H2B	------	------	ENOG41107MI;ENOG4111NV5	S:Function unknown;B:Chromatin structure and dynamics	XP_037448609.1	histone H2B.2-like [Triticum dicoccoides]	sp|P05621|H2B2_WHEAT;	Histone H2B.2 OS=Triticum aestivum OX=4565 PE=1 SV=2;	PF00125.26;PF00808.25	Histone;CBFD_NFYB_HMF	Core histone H2A/H2B/H3/H4;Histone-like transcription factor
TraesCS1B02G358100	6.97667	2.28667	3.066	1.61635	5.10983e-06	0.00010365	yes	up	-	GO:0006468;GO:0016021;GO:0004674;GO:0005515;GO:0004672;GO:000552	BP:protein phosphorylation;CC:integral component of membrane;MF:protein serine/threonine kinase activity;MF:protein binding;MF:protein kinase activity;MF:ATP binding;	------	------	------	------	COG0515	T:Signal transduction mechanisms	XP_037472981.1	putative leucine-rich repeat receptor-like protein kinase At2g19210 [Triticum dicoccoides]	sp|C0LGG6|Y5189_ARATH;	Probable LRR receptor-like protein kinase At1g51890 OS=Arabidopsis thaliana OX=3702 GN=At1g51890 PE=1 SV=2;	PF12819.9;PF07714.19;PF00069.27;PF13855.8;PF12799.9;PF15872.7	Malectin_like;PK_Tyr_Ser-Thr;Pkinase;LRR_8;LRR_4;SRTM1	Malectin-like domain;Protein tyrosine and serine/threonine kinase;Protein kinase domain;Leucine rich repeat;Leucine Rich repeats;Serine-rich and transmembrane domain-containing protein 1
TraesCS1B02G375900	272.083	80.52	3.394	1.76316	1.23013e-60	5.92799e-58	yes	up	Histone H3.2 [Source:UniProtKB/Swiss-Prot;Acc:P68428]	GO:0005634;GO:0005694;GO:0000786;GO:0003677;GO:004698	CC:nucleus;CC:chromosome;CC:nucleosome;MF:DNA binding;MF:protein heterodimerization activity;	K11253	H3	------	------	COG2036	B:Chromatin structure and dynamics	KAF8704946.1	hypothetical protein HU200_031190 [Digitaria exilis]	sp|P68429|H32_MEDSA;	Histone H3.2 OS=Medicago sativa OX=3879 GN=H3-1.1 PE=1 SV=2;	PF00125.26;PF15511.8;PF15630.8	Histone;CENP-T_C;CENP-S	Core histone H2A/H2B/H3/H4;Centromere kinetochore component CENP-T histone fold;CENP-S protein
TraesCS1B02G376300	180.543	49.8	3.635	1.86176	1.36296e-55	5.67614e-53	yes	up	Histone H3 [Source:UniProtKB/TrEMBL;Acc:D8L9K7]	GO:0005634;GO:0005694;GO:0000786;GO:0003677;GO:004698	CC:nucleus;CC:chromosome;CC:nucleosome;MF:DNA binding;MF:protein heterodimerization activity;	K11253	H3	------	------	COG2036	B:Chromatin structure and dynamics	XP_040935322.1	uncharacterized protein LOC121203319 [Gossypium hirsutum]	sp|P68429|H32_MEDSA;	Histone H3.2 OS=Medicago sativa OX=3879 GN=H3-1.1 PE=1 SV=2;	PF00125.26;PF15511.8;PF15630.8;PF15715.7	Histone;CENP-T_C;CENP-S;PAF	Core histone H2A/H2B/H3/H4;Centromere kinetochore component CENP-T histone fold;CENP-S protein;PCNA-associated factor histone like domain
TraesCS1B02G376400	44.45	11.7	3.814	1.93124	4.67777e-40	9.95553e-38	yes	up	Histone H4 [Source:UniProtKB/TrEMBL;Acc:A0A077RYQ1]	GO:0006352;GO:0006334;GO:0009414;GO:0009579;GO:0005730;GO:0005634;GO:0000786;GO:0005774;GO:0005886;GO:0005694;GO:0005829;GO:0009506;GO:0009507;GO:0003677;GO:004698	BP:DNA-templated transcription, initiation;BP:nucleosome assembly;BP:response to water deprivation;CC:thylakoid;CC:nucleolus;CC:nucleus;CC:nucleosome;CC:vacuolar membrane;CC:plasma membrane;CC:chromosome;CC:cytosol;CC:plasmodesma;CC:chloroplast;MF:DNA binding;MF:protein heterodimerization activity;	K11254;K11253	H4;H3	------	------	COG2036	B:Chromatin structure and dynamics	VAH20019.1	unnamed protein product [Triticum turgidum subsp. durum]	sp|P62785|H41_WHEAT;	Histone H4 variant TH011 OS=Triticum aestivum OX=4565 PE=3 SV=2;	PF15511.8;PF02969.19;PF15630.8;PF00125.26	CENP-T_C;TAF;CENP-S;Histone	Centromere kinetochore component CENP-T histone fold;TATA box binding protein associated factor;CENP-S protein;Core histone H2A/H2B/H3/H4
TraesCS1B02G376500	86.34	28.8067	3.01	1.58968	3.08395e-42	7.05295e-40	yes	up	Histone H3 [Source:UniProtKB/TrEMBL;Acc:A0A341P8W3]	GO:0000786;GO:0046982;GO:000367	CC:nucleosome;MF:protein heterodimerization activity;MF:DNA binding;	K11253	H3	------	------	ENOG41104XS;COG2036	S:Function unknown;B:Chromatin structure and dynamics	RCV33606.1	hypothetical protein SETIT_7G095400v2 [Setaria italica]	sp|P68429|H32_MEDSA;	Histone H3.2 OS=Medicago sativa OX=3879 GN=H3-1.1 PE=1 SV=2;	PF00125.26;PF15511.8;PF15630.8	Histone;CENP-T_C;CENP-S	Core histone H2A/H2B/H3/H4;Centromere kinetochore component CENP-T histone fold;CENP-S protein
TraesCS1B02G376700	211.46	58.74	3.61	1.85182	1.86833e-47	5.29617e-45	yes	up	Histone H3 [Source:UniProtKB/TrEMBL;Acc:A0A077RTJ8]	GO:0005634;GO:0005694;GO:0000786;GO:0003677;GO:004698	CC:nucleus;CC:chromosome;CC:nucleosome;MF:DNA binding;MF:protein heterodimerization activity;	K11253	H3	------	------	COG2036	B:Chromatin structure and dynamics	KAF8704946.1	hypothetical protein HU200_031190 [Digitaria exilis]	sp|P68429|H32_MEDSA;	Histone H3.2 OS=Medicago sativa OX=3879 GN=H3-1.1 PE=1 SV=2;	PF00125.26;PF15511.8;PF15630.8	Histone;CENP-T_C;CENP-S	Core histone H2A/H2B/H3/H4;Centromere kinetochore component CENP-T histone fold;CENP-S protein
TraesCS1B02G378300	252.33	75.26	3.341	1.74017	2.95256e-41	6.44651e-39	yes	up	Histone H2B [Source:UniProtKB/TrEMBL;Acc:A0A096UKE9]	GO:0006334;GO:0005634;GO:0000786;GO:0005694;GO:0003677;GO:004698	BP:nucleosome assembly;CC:nucleus;CC:nucleosome;CC:chromosome;MF:DNA binding;MF:protein heterodimerization activity;	K11252	H2B	------	------	------	------	KAF6991425.1	hypothetical protein CFC21_008511 [Triticum aestivum]	sp|P05621|H2B2_WHEAT;	Histone H2B.2 OS=Triticum aestivum OX=4565 PE=1 SV=2;	PF00125.26;PF00808.25	Histone;CBFD_NFYB_HMF	Core histone H2A/H2B/H3/H4;Histone-like transcription factor
TraesCS1B02G378400	226.37	64.72	3.497	1.80605	1.63594e-47	4.65698e-45	yes	up	Histone H3 [Source:UniProtKB/TrEMBL;Acc:A0A077RTJ8]	GO:0005634;GO:0005694;GO:0000786;GO:0003677;GO:004698	CC:nucleus;CC:chromosome;CC:nucleosome;MF:DNA binding;MF:protein heterodimerization activity;	K11253	H3	------	------	COG2036	B:Chromatin structure and dynamics	XP_022154562.1	uncharacterized protein LOC111021800 [Momordica charantia]	sp|P68429|H32_MEDSA;	Histone H3.2 OS=Medicago sativa OX=3879 GN=H3-1.1 PE=1 SV=2;	PF00125.26;PF15511.8;PF15630.8	Histone;CENP-T_C;CENP-S	Core histone H2A/H2B/H3/H4;Centromere kinetochore component CENP-T histone fold;CENP-S protein
TraesCS1B02G378500	55.41	18.3967	2.996	1.58324	6.97657e-09	2.55805e-07	yes	up	Histone H4 variant TH011 [Source:UniProtKB/Swiss-Prot;Acc:P62785]	GO:0006352;GO:0006334;GO:0009414;GO:0009579;GO:0005730;GO:0005634;GO:0000786;GO:0005774;GO:0005886;GO:0005694;GO:0005829;GO:0009506;GO:0009507;GO:0046872;GO:0003677;GO:004698	BP:DNA-templated transcription, initiation;BP:nucleosome assembly;BP:response to water deprivation;CC:thylakoid;CC:nucleolus;CC:nucleus;CC:nucleosome;CC:vacuolar membrane;CC:plasma membrane;CC:chromosome;CC:cytosol;CC:plasmodesma;CC:chloroplast;MF:metal ion binding;MF:DNA binding;MF:protein heterodimerization activity;	K11254	H4	------	------	------	------	KAG4994989.1	hypothetical protein JHK86_031816 [Glycine max]	sp|P62785|H41_WHEAT;	Histone H4 variant TH011 OS=Triticum aestivum OX=4565 PE=3 SV=2;	PF15511.8;PF02969.19;PF15630.8;PF00125.26	CENP-T_C;TAF;CENP-S;Histone	Centromere kinetochore component CENP-T histone fold;TATA box binding protein associated factor;CENP-S protein;Core histone H2A/H2B/H3/H4
TraesCS1B02G378600	125.643	30.3933	4.106	2.03779	7.5673e-35	1.36507e-32	yes	up	Histone H3.2 [Source:UniProtKB/Swiss-Prot;Acc:P68428]	GO:0005634;GO:0005694;GO:0000786;GO:0003677;GO:004698	CC:nucleus;CC:chromosome;CC:nucleosome;MF:DNA binding;MF:protein heterodimerization activity;	K11253	H3	------	------	COG2036	B:Chromatin structure and dynamics	XP_022154562.1	uncharacterized protein LOC111021800 [Momordica charantia]	sp|P68429|H32_MEDSA;	Histone H3.2 OS=Medicago sativa OX=3879 GN=H3-1.1 PE=1 SV=2;	PF00125.26;PF15511.8;PF15630.8	Histone;CENP-T_C;CENP-S	Core histone H2A/H2B/H3/H4;Centromere kinetochore component CENP-T histone fold;CENP-S protein
TraesCS1B02G378700	123.583	37.39	3.319	1.7306	3.57418e-37	6.94915e-35	yes	up	Histone H3 [Source:UniProtKB/TrEMBL;Acc:A0A077RTJ8]	GO:0005634;GO:0005694;GO:0000786;GO:0003677;GO:004698	CC:nucleus;CC:chromosome;CC:nucleosome;MF:DNA binding;MF:protein heterodimerization activity;	K11253	H3	------	------	COG2036	B:Chromatin structure and dynamics	EOA34158.1	hypothetical protein CARUB_v10021660mg, partial [Capsella rubella]	sp|P68429|H32_MEDSA;	Histone H3.2 OS=Medicago sativa OX=3879 GN=H3-1.1 PE=1 SV=2;	PF00125.26;PF15511.8;PF15630.8	Histone;CENP-T_C;CENP-S	Core histone H2A/H2B/H3/H4;Centromere kinetochore component CENP-T histone fold;CENP-S protein
TraesCS1B02G380200	122.36	33.15	3.699	1.88706	1.2268e-39	2.57042e-37	yes	up	Histone H4 [Source:UniProtKB/TrEMBL;Acc:A0A077RYQ1]	GO:0006352;GO:0006334;GO:0009414;GO:0009579;GO:0005730;GO:0005634;GO:0000786;GO:0005774;GO:0005886;GO:0005694;GO:0005829;GO:0009506;GO:0009507;GO:0003677;GO:004698	BP:DNA-templated transcription, initiation;BP:nucleosome assembly;BP:response to water deprivation;CC:thylakoid;CC:nucleolus;CC:nucleus;CC:nucleosome;CC:vacuolar membrane;CC:plasma membrane;CC:chromosome;CC:cytosol;CC:plasmodesma;CC:chloroplast;MF:DNA binding;MF:protein heterodimerization activity;	K11254	H4	------	------	COG2036	B:Chromatin structure and dynamics	VAH20019.1	unnamed protein product [Triticum turgidum subsp. durum]	sp|P62785|H41_WHEAT;	Histone H4 variant TH011 OS=Triticum aestivum OX=4565 PE=3 SV=2;	PF15511.8;PF02969.19;PF15630.8;PF00125.26	CENP-T_C;TAF;CENP-S;Histone	Centromere kinetochore component CENP-T histone fold;TATA box binding protein associated factor;CENP-S protein;Core histone H2A/H2B/H3/H4
TraesCS1B02G386200	180.007	55.1233	3.279	1.7132	2.65798e-50	8.30202e-48	yes	up	Histone H2B [Source:UniProtKB/TrEMBL;Acc:W5A7K6]	GO:0006334;GO:0005634;GO:0000786;GO:0005694;GO:0003677;GO:004698	BP:nucleosome assembly;CC:nucleus;CC:nucleosome;CC:chromosome;MF:DNA binding;MF:protein heterodimerization activity;	K11252	H2B	------	------	------	------	XP_037448609.1	histone H2B.2-like [Triticum dicoccoides]	sp|P05621|H2B2_WHEAT;	Histone H2B.2 OS=Triticum aestivum OX=4565 PE=1 SV=2;	PF00125.26;PF00808.25	Histone;CBFD_NFYB_HMF	Core histone H2A/H2B/H3/H4;Histone-like transcription factor
TraesCS1B02G386400	156.873	50.5233	3.121	1.64195	1.23809e-52	4.35045e-50	yes	up	Histone H2B [Source:UniProtKB/TrEMBL;Acc:A0A0C4BIL4]	GO:0006334;GO:0005634;GO:0000786;GO:0005694;GO:0003677;GO:004698	BP:nucleosome assembly;CC:nucleus;CC:nucleosome;CC:chromosome;MF:DNA binding;MF:protein heterodimerization activity;	K11252	H2B	------	------	------	------	XP_020195670.1	histone H2B.2-like [Aegilops tauschii subsp. strangulata]	sp|P05621|H2B2_WHEAT;	Histone H2B.2 OS=Triticum aestivum OX=4565 PE=1 SV=2;	PF00125.26;PF00808.25	Histone;CBFD_NFYB_HMF	Core histone H2A/H2B/H3/H4;Histone-like transcription factor
TraesCS1B02G386500	193.34	54.2033	3.536	1.82208	1.68221e-43	4.08244e-41	yes	up	Histone H2B [Source:UniProtKB/TrEMBL;Acc:W5A637]	GO:0006334;GO:0005634;GO:0000786;GO:0003677;GO:004698	BP:nucleosome assembly;CC:nucleus;CC:nucleosome;MF:DNA binding;MF:protein heterodimerization activity;	K11252	H2B	------	------	------	------	KAF6991510.1	hypothetical protein CFC21_008587 [Triticum aestivum]	sp|P05621|H2B2_WHEAT;	Histone H2B.2 OS=Triticum aestivum OX=4565 PE=1 SV=2;	PF00125.26;PF00808.25	Histone;CBFD_NFYB_HMF	Core histone H2A/H2B/H3/H4;Histone-like transcription factor
TraesCS1B02G386600	180.74	61.4833	2.935	1.55319	8.54486e-32	1.37587e-29	yes	up	Histone H2B [Source:UniProtKB/TrEMBL;Acc:A0A096UK77]	GO:0006334;GO:0005634;GO:0000786;GO:0003677;GO:004698	BP:nucleosome assembly;CC:nucleus;CC:nucleosome;MF:DNA binding;MF:protein heterodimerization activity;	K11252	H2B	------	------	------	------	XP_037473223.1	histone H2B.2-like [Triticum dicoccoides]	sp|P05621|H2B2_WHEAT;	Histone H2B.2 OS=Triticum aestivum OX=4565 PE=1 SV=2;	PF00125.26;PF00808.25	Histone;CBFD_NFYB_HMF	Core histone H2A/H2B/H3/H4;Histone-like transcription factor
TraesCS1B02G386700	36.48	12.36	2.961	1.5663	6.03426e-28	8.58876e-26	yes	up	Histone H2B [Source:UniProtKB/TrEMBL;Acc:W5A7K6]	GO:0006334;GO:0005634;GO:0000786;GO:0005694;GO:0003677;GO:004698	BP:nucleosome assembly;CC:nucleus;CC:nucleosome;CC:chromosome;MF:DNA binding;MF:protein heterodimerization activity;	K11252	H2B	------	------	------	------	XP_037425992.1	histone H2B.2-like [Triticum dicoccoides]	sp|P05621|H2B2_WHEAT;	Histone H2B.2 OS=Triticum aestivum OX=4565 PE=1 SV=2;	PF00125.26;PF00808.25	Histone;CBFD_NFYB_HMF	Core histone H2A/H2B/H3/H4;Histone-like transcription factor
TraesCS1B02G387100	174.85	67.6133	2.493	1.31799	5.2736e-05	0.000809346	yes	up	Histone H2B [Source:UniProtKB/TrEMBL;Acc:A0A341YEF9]	GO:0006334;GO:0005634;GO:0000786;GO:0005694;GO:0003677;GO:004698	BP:nucleosome assembly;CC:nucleus;CC:nucleosome;CC:chromosome;MF:DNA binding;MF:protein heterodimerization activity;	K11252	H2B	------	------	ENOG4111NV5	B:Chromatin structure and dynamics	XP_003568875.1	histone H2B.1 [Brachypodium distachyon]	sp|P05621|H2B2_WHEAT;	Histone H2B.2 OS=Triticum aestivum OX=4565 PE=1 SV=2;	PF00125.26	Histone	Core histone H2A/H2B/H3/H4
TraesCS1B02G389300	3.27667	1.32667	2.54	1.34508	5.09381e-11	2.5494e-09	yes	up	-	GO:0006468;GO:0016021;GO:0004674;GO:0005515;GO:0004672;GO:000552	BP:protein phosphorylation;CC:integral component of membrane;MF:protein serine/threonine kinase activity;MF:protein binding;MF:protein kinase activity;MF:ATP binding;	------	------	------	------	COG0515	T:Signal transduction mechanisms	KAF6991538.1	hypothetical protein CFC21_008616 [Triticum aestivum]	sp|C0LGG4|Y1518_ARATH;	Probable LRR receptor-like serine/threonine-protein kinase At1g51860 OS=Arabidopsis thaliana OX=3702 GN=At1g51860 PE=2 SV=2;	PF12819.9;PF07714.19;PF00069.27;PF13855.8;PF12799.9	Malectin_like;PK_Tyr_Ser-Thr;Pkinase;LRR_8;LRR_4	Malectin-like domain;Protein tyrosine and serine/threonine kinase;Protein kinase domain;Leucine rich repeat;Leucine Rich repeats
TraesCS1B02G413900	4.55333	2.21333	2.072	1.05108	9.30113e-06	0.000175921	yes	up	-	GO:0016021;GO:0016020;GO:0008375;GO:001675	CC:integral component of membrane;CC:membrane;MF:acetylglucosaminyltransferase activity;MF:transferase activity, transferring glycosyl groups;	------	------	------	------	ENOG410YEMA	S:Function unknown	KAF6991819.1	hypothetical protein CFC21_008868 [Triticum aestivum]	sp|Q65XS5|BC10_ORYSJ;	Glycosyltransferase BC10 OS=Oryza sativa subsp. japonica OX=39947 GN=BC10 PE=1 SV=1;	PF02485.23	Branch	Core-2/I-Branching enzyme
TraesCS1B02G418500	0.596667	0.263333	2.297	1.19979	0.00396652	0.0306793	yes	up	Glutamate receptor [Source:UniProtKB/TrEMBL;Acc:A0A341PAA0]	GO:0016021;GO:0016020;GO:0005886;GO:0004930;GO:0038023;GO:001527	CC:integral component of membrane;CC:membrane;CC:plasma membrane;MF:G-protein coupled receptor activity;MF:signaling receptor activity;MF:ligand-gated ion channel activity;	K05387	GRIP	------	------	ENOG410XQQV	S:Function unknown	KAF6991869.1	hypothetical protein CFC21_008919 [Triticum aestivum]	sp|Q9SW97|GLR35_ARATH;	Glutamate receptor 3.5 OS=Arabidopsis thaliana OX=3702 GN=GLR3.5 PE=2 SV=2;	PF01094.30;PF00060.28;PF13458.8;PF00497.22;PF10613.11	ANF_receptor;Lig_chan;Peripla_BP_6;SBP_bac_3;Lig_chan-Glu_bd	Receptor family ligand binding region;Ligand-gated ion channel;Periplasmic binding protein;Bacterial extracellular solute-binding proteins, family 3;Ligated ion channel L-glutamate- and glycine-binding site
TraesCS1B02G454200	1.38667	0.63	2.23	1.15718	0.00129566	0.0124201	yes	up	-	GO:0005975;GO:0042973;GO:000455	BP:carbohydrate metabolic process;MF:glucan endo-1,3-beta-D-glucosidase activity;MF:hydrolase activity, hydrolyzing O-glycosyl compounds;	------	------	------	------	ENOG41107PB	S:Function unknown	KAF6992286.1	hypothetical protein CFC21_009292 [Triticum aestivum]	sp|Q9FJU9|E1313_ARATH;	Glucan endo-1,3-beta-glucosidase 13 OS=Arabidopsis thaliana OX=3702 GN=At5g56590 PE=2 SV=1;	PF00332.20	Glyco_hydro_17	Glycosyl hydrolases family 17
TraesCS1B02G454500	0.923333	0.186667	4.872	2.28453	9.32766e-06	0.000176294	yes	up	-	GO:0005975;GO:0042973;GO:000455	BP:carbohydrate metabolic process;MF:glucan endo-1,3-beta-D-glucosidase activity;MF:hydrolase activity, hydrolyzing O-glycosyl compounds;	------	------	------	------	ENOG41107PB	S:Function unknown	KAF6992288.1	hypothetical protein CFC21_009294 [Triticum aestivum]	sp|Q9FJU9|E1313_ARATH;	Glucan endo-1,3-beta-glucosidase 13 OS=Arabidopsis thaliana OX=3702 GN=At5g56590 PE=2 SV=1;	PF00332.20;PF07983.15	Glyco_hydro_17;X8	Glycosyl hydrolases family 17;X8 domain
TraesCS1B02G466100	1.47	0.133333	10.028	3.3259	0.00493885	0.0365819	yes	up	-	GO:0006979;GO:000486	BP:response to oxidative stress;MF:serine-type endopeptidase inhibitor activity;	------	------	------	------	ENOG410Z7Y9	S:Function unknown	XP_020187356.2	uncharacterized protein LOC109773064 [Aegilops tauschii subsp. strangulata]	------	------	PF02428.17	Prot_inhib_II	Potato type II proteinase inhibitor family
TraesCS1B02G466900	3.45	1.05333	3.31	1.72668	3.88987e-15	2.96769e-13	yes	up	-	GO:0006952;GO:0005524;GO:004353	BP:defense response;MF:ATP binding;MF:ADP binding;	------	------	------	------	COG4886	S:Function unknown	VAH23721.1	unnamed protein product [Triticum turgidum subsp. durum]	sp|Q9SX38|DRL4_ARATH;	Putative disease resistance protein At1g50180 OS=Arabidopsis thaliana OX=3702 GN=At1g50180 PE=3 SV=2;	PF00931.24;PF18052.3;PF13401.8	NB-ARC;Rx_N;AAA_22	NB-ARC domain;Rx N-terminal domain;AAA domain
TraesCS1D02G006600	1.41667	0.533333	2.652	1.40688	0.00106821	0.0105867	yes	up	Dirigent protein [Source:UniProtKB/TrEMBL;Acc:A0A341PAT8]	GO:0048046;GO:003024	CC:apoplast;MF:carbohydrate binding;	------	------	------	------	ENOG41105GF	S:Function unknown	KAF6992633.1	hypothetical protein CFC21_009611 [Triticum aestivum]	sp|A2WMH2|GOS9_ORYSI;	Protein GOS9 OS=Oryza sativa subsp. indica OX=39946 GN=GOS9 PE=2 SV=1;	PF01419.19;PF03018.16	Jacalin;Dirigent	Jacalin-like lectin domain;Dirigent-like protein
TraesCS1D02G010800	24.84	3.25	7.665	2.93837	7.00067e-51	2.29275e-48	yes	up	-	GO:000551	MF:protein binding;	------	------	------	------	COG4886;ENOG410YB0Y	S:Function unknown;	KAF6992772.1	hypothetical protein CFC21_009735 [Triticum aestivum]	sp|Q9M5J9|PGIP1_ARATH;	Polygalacturonase inhibitor 1 OS=Arabidopsis thaliana OX=3702 GN=PGIP1 PE=1 SV=1;	PF13855.8;PF12799.9;PF08263.14	LRR_8;LRR_4;LRRNT_2	Leucine rich repeat;Leucine Rich repeats;Leucine rich repeat N-terminal domain
TraesCS1D02G015400	1.03667	0.47	2.231	1.15801	0.00373669	0.0292251	yes	up	-	GO:0006468;GO:0016310;GO:0016021;GO:0016020;GO:0016301;GO:0030247;GO:0000166;GO:0016740;GO:0004672;GO:000552	BP:protein phosphorylation;BP:phosphorylation;CC:integral component of membrane;CC:membrane;MF:kinase activity;MF:polysaccharide binding;MF:nucleotide binding;MF:transferase activity;MF:protein kinase activity;MF:ATP binding;	------	------	------	------	COG0515	T:Signal transduction mechanisms	KAF6992820.1	hypothetical protein CFC21_009780 [Triticum aestivum]	sp|P93604|LRK10_WHEAT;	Rust resistance kinase Lr10 OS=Triticum aestivum OX=4565 GN=LRK10 PE=2 SV=1;	PF00069.27;PF07714.19;PF13947.8	Pkinase;PK_Tyr_Ser-Thr;GUB_WAK_bind	Protein kinase domain;Protein tyrosine and serine/threonine kinase;Wall-associated receptor kinase galacturonan-binding
TraesCS1D02G020400	0.733333	0.163333	4.682	2.22713	0.00101281	0.010132	yes	up	-	GO:0016021;GO:0004497;GO:0016705;GO:0005506;GO:002003	CC:integral component of membrane;MF:monooxygenase activity;MF:oxidoreductase activity, acting on paired donors, with incorporation or reduction of molecular oxygen;MF:iron ion binding;MF:heme binding;	------	------	------	------	COG2124	Q:Secondary metabolites biosynthesis, transport and catabolism	KAF6992884.1	hypothetical protein CFC21_009838 [Triticum aestivum]	sp|A0A0N9HT29|C71BE_SINHE;	Desmethyl-deoxy-podophyllotoxin synthase OS=Sinopodophyllum hexandrum OX=93608 GN=CYP71BE54 PE=1 SV=1;	PF00067.24	p450	Cytochrome P450
TraesCS1D02G021900	27.9733	8.87667	3.231	1.69191	2.45771e-13	1.57317e-11	yes	up	-	GO:0005576;GO:000486	CC:extracellular region;MF:serine-type endopeptidase inhibitor activity;	------	------	------	------	ENOG41107F6	S:Function unknown	KAF6992897.1	hypothetical protein CFC21_009851 [Triticum aestivum]	sp|P81713|IBB3_WHEAT;	Bowman-Birk type trypsin inhibitor OS=Triticum aestivum OX=4565 PE=1 SV=1;	PF00228.22	Bowman-Birk_leg	Bowman-Birk serine protease inhibitor family
TraesCS1D02G033200	1.42667	0.653333	2.212	1.14523	9.49771e-05	0.0013554	yes	up	-	GO:0006468;GO:0016021;GO:0004674;GO:0005515;GO:0004672;GO:000552	BP:protein phosphorylation;CC:integral component of membrane;MF:protein serine/threonine kinase activity;MF:protein binding;MF:protein kinase activity;MF:ATP binding;	------	------	------	------	COG0515	T:Signal transduction mechanisms	KAF6993023.1	hypothetical protein CFC21_009970 [Triticum aestivum]	sp|C0LGG4|Y1518_ARATH;	Probable LRR receptor-like serine/threonine-protein kinase At1g51860 OS=Arabidopsis thaliana OX=3702 GN=At1g51860 PE=2 SV=2;	PF12819.9;PF07714.19;PF00069.27;PF13855.8;PF12799.9	Malectin_like;PK_Tyr_Ser-Thr;Pkinase;LRR_8;LRR_4	Malectin-like domain;Protein tyrosine and serine/threonine kinase;Protein kinase domain;Leucine rich repeat;Leucine Rich repeats
TraesCS1D02G039800	312.25	67.5267	4.644	2.21539	5.30776e-131	9.18188e-128	yes	up	Histone H2A [Source:UniProtKB/TrEMBL;Acc:A0A1D6RH60]	GO:0006342;GO:0005634;GO:0000786;GO:0003677;GO:004698	BP:chromatin silencing;CC:nucleus;CC:nucleosome;MF:DNA binding;MF:protein heterodimerization activity;	K11251	H2A	------	------	COG5262	B:Chromatin structure and dynamics	XP_020173237.1	histone H2A.2.2 [Aegilops tauschii subsp. strangulata]	sp|P02277|H2A3_WHEAT;	Histone H2A.2.2 OS=Triticum aestivum OX=4565 PE=1 SV=1;	PF16211.7;PF00125.26;PF00808.25	Histone_H2A_C;Histone;CBFD_NFYB_HMF	C-terminus of histone H2A;Core histone H2A/H2B/H3/H4;Histone-like transcription factor
TraesCS1D02G039900	345.61	68.18	5.094	2.34882	1.73361e-134	3.07788e-131	yes	up	Histone H2A [Source:UniProtKB/TrEMBL;Acc:A0A1D5T4B8]	GO:0006342;GO:0005634;GO:0000786;GO:0003677;GO:004698	BP:chromatin silencing;CC:nucleus;CC:nucleosome;MF:DNA binding;MF:protein heterodimerization activity;	K11251	H2A	------	------	COG5262	B:Chromatin structure and dynamics	XP_020173249.1	histone H2A.2.1 [Aegilops tauschii subsp. strangulata]	sp|P02276|H2A2_WHEAT;	Histone H2A.2.1 OS=Triticum aestivum OX=4565 PE=1 SV=1;	PF16211.7;PF00125.26;PF00808.25	Histone_H2A_C;Histone;CBFD_NFYB_HMF	C-terminus of histone H2A;Core histone H2A/H2B/H3/H4;Histone-like transcription factor
TraesCS1D02G041500	0.906667	0.0833333	10.98	3.45682	5.5325e-05	0.000843325	yes	up	-	------	------	------	------	------	------	COG5048	S:Function unknown	XP_020201500.1	zinc finger protein ZAT12 [Aegilops tauschii subsp. strangulata]	sp|Q681X4|ZAT5_ARATH;	Zinc finger protein ZAT5 OS=Arabidopsis thaliana OX=3702 GN=ZAT5 PE=2 SV=1;	PF13912.8;PF13894.8;PF00096.28	zf-C2H2_6;zf-C2H2_4;zf-C2H2	C2H2-type zinc finger;C2H2-type zinc finger;Zinc finger, C2H2 type
TraesCS1D02G041600	0.383333	0.03	14.177	3.82547	0.00302467	0.0247019	yes	up	-	GO:000367	MF:nucleic acid binding;	------	------	------	------	COG5048	S:Function unknown	KAF6993146.1	hypothetical protein CFC21_010077 [Triticum aestivum]	sp|Q9SLD4|ZAT11_ARATH;	Zinc finger protein ZAT11 OS=Arabidopsis thaliana OX=3702 GN=ZAT11 PE=2 SV=1;	PF13912.8;PF13894.8;PF00096.28	zf-C2H2_6;zf-C2H2_4;zf-C2H2	C2H2-type zinc finger;C2H2-type zinc finger;Zinc finger, C2H2 type
TraesCS1D02G050600	42.5033	8.44	5.039	2.33322	5.40955e-10	2.33351e-08	yes	up	Dirigent protein [Source:UniProtKB/TrEMBL;Acc:A0A341PE93]	GO:0048046;GO:003024	CC:apoplast;MF:carbohydrate binding;	------	------	------	------	ENOG410ZS5G;ENOG41118E8	S:Function unknown;	KAF6993253.1	hypothetical protein CFC21_010170 [Triticum aestivum]	------	------	PF03018.16	Dirigent	Dirigent-like protein
TraesCS1D02G050700	8.22	0.956667	8.932	3.15896	2.13951e-13	1.37864e-11	yes	up	Dirigent protein [Source:UniProtKB/TrEMBL;Acc:A0A341PEN2]	GO:0048046;GO:003024	CC:apoplast;MF:carbohydrate binding;	------	------	------	------	ENOG410ZS5G;ENOG41118E8	S:Function unknown;	KAF6993252.1	hypothetical protein CFC21_010169 [Triticum aestivum]	------	------	PF03018.16	Dirigent	Dirigent-like protein
TraesCS1D02G050800	13.4967	2.48333	5.448	2.44581	4.8132e-15	3.62015e-13	yes	up	Dirigent protein [Source:UniProtKB/TrEMBL;Acc:A0A341PCC1]	GO:0048046;GO:003024	CC:apoplast;MF:carbohydrate binding;	------	------	------	------	ENOG410ZS5G;ENOG41118E8	S:Function unknown;	KAF6993255.1	hypothetical protein CFC21_010172 [Triticum aestivum]	------	------	PF03018.16	Dirigent	Dirigent-like protein
TraesCS1D02G052700	10.1667	3.48333	2.917	1.54451	1.30442e-15	1.02929e-13	yes	up	Bidirectional sugar transporter SWEET [Source:UniProtKB/TrEMBL;Acc:W5ALR7]	GO:0008643;GO:0016021;GO:0005886;GO:005111	BP:carbohydrate transport;CC:integral component of membrane;CC:plasma membrane;MF:sugar transmembrane transporter activity;	K15382	SLC50A, SWEET	------	------	ENOG4111M4R	U:Intracellular trafficking, secretion, and vesicular transport	KAF6993282.1	hypothetical protein CFC21_010197 [Triticum aestivum]	sp|B8BKP4|SWT14_ORYSI;	Bidirectional sugar transporter SWEET14 OS=Oryza sativa subsp. indica OX=39946 GN=SWEET14 PE=2 SV=1;	PF03083.18;PF04193.16	MtN3_slv;PQ-loop	Sugar efflux transporter for intercellular exchange;PQ loop repeat
TraesCS1D02G053800	14.66	3.38333	4.352	2.12173	1.08391e-27	1.52348e-25	yes	up	Bacterial-type ATP binding cassette (ABC) transporter, Al toleranc [Source: Projected from Oryza sativa (Os05g0119000)]	GO:0010044;GO:0012506;GO:0016021;GO:0005887;GO:0005886;GO:000546	BP:response to aluminum ion;CC:vesicle membrane;CC:integral component of membrane;CC:integral component of plasma membrane;CC:plasma membrane;MF:UDP-glucose transmembrane transporter activity;	K02069	STAR2, fetB	------	------	COG0390	S:Function unknown	XP_020164097.1	UPF0014 membrane protein STAR2 [Aegilops tauschii subsp. strangulata]	sp|Q5W7C1|STAR2_ORYSJ;	UPF0014 membrane protein STAR2 OS=Oryza sativa subsp. japonica OX=39947 GN=STAR2 PE=1 SV=1;	PF03649.15	UPF0014	Uncharacterised protein family
TraesCS1D02G069900	5.70333	2.30667	2.449	1.29197	4.62473e-05	0.000721583	yes	up	-	------	------	------	------	------	------	ENOG41104TT	S:Function unknown	XP_020148921.1	uncharacterized protein At4g08330, chloroplastic [Aegilops tauschii subsp. strangulata]	sp|Q9STN5|Y4833_ARATH;	Uncharacterized protein At4g08330, chloroplastic OS=Arabidopsis thaliana OX=3702 GN=At4g08330 PE=1 SV=1;	PF01641.20	SelR	SelR domain
TraesCS1D02G116800	5.09667	2.46333	2.063	1.04443	0.000514877	0.0057397	yes	up	-	GO:0016021;GO:000551	CC:integral component of membrane;MF:protein binding;	------	------	------	------	ENOG41116YB	S:Function unknown	XP_020180778.1	embryo-specific protein ATS3A [Aegilops tauschii subsp. strangulata]	sp|Q681K2|ATS3A_ARATH;	Embryo-specific protein ATS3A OS=Arabidopsis thaliana OX=3702 GN=ATS3A PE=1 SV=1;	PF06232.13	ATS3	Embryo-specific protein 3,
TraesCS1D02G163600	7.66	3.37667	2.149	1.10353	1.67436e-05	0.000294711	yes	up	-	GO:0030001;GO:004687	BP:metal ion transport;MF:metal ion binding;	------	------	------	------	ENOG410YWNB	S:Function unknown	EMS60046.1	hypothetical protein TRIUR3_21393 [Triticum urartu]	sp|O03982|HIP39_ARATH;	Heavy metal-associated isoprenylated plant protein 39 OS=Arabidopsis thaliana OX=3702 GN=HIPP39 PE=2 SV=1;	PF00403.28	HMA	Heavy-metal-associated domain
TraesCS1D02G186600	3.76667	1.58667	2.824	1.49772	9.68316e-05	0.00137791	yes	up	-	GO:0030042;GO:0005737;GO:0015629;GO:0003779;GO:005101	BP:actin filament depolymerization;CC:cytoplasm;CC:actin cytoskeleton;MF:actin binding;MF:actin filament binding;	K05765	CFL	------	------	ENOG41122P5	S:Function unknown	KAF6994999.1	hypothetical protein CFC21_011581 [Triticum aestivum]	sp|Q337A5|ADF10_ORYSJ;	Actin-depolymerizing factor 10 OS=Oryza sativa subsp. japonica OX=39947 GN=ADF10 PE=2 SV=1;	PF00241.22	Cofilin_ADF	Cofilin/tropomyosin-type actin-binding protein
TraesCS1D02G204700	52.5567	15.7633	3.348	1.74324	1.45174e-29	2.16211e-27	yes	up	Histone H4 variant TH011 [Source:UniProtKB/Swiss-Prot;Acc:P62785]	GO:0006334;GO:0009414;GO:0009579;GO:0005730;GO:0005634;GO:0000786;GO:0005774;GO:0005886;GO:0005694;GO:0005829;GO:0009506;GO:0009507;GO:0003677;GO:004698	BP:nucleosome assembly;BP:response to water deprivation;CC:thylakoid;CC:nucleolus;CC:nucleus;CC:nucleosome;CC:vacuolar membrane;CC:plasma membrane;CC:chromosome;CC:cytosol;CC:plasmodesma;CC:chloroplast;MF:DNA binding;MF:protein heterodimerization activity;	K11254;K11253	H4;H3	------	------	COG2036	B:Chromatin structure and dynamics	XP_020162652.2	histone H4 [Aegilops tauschii subsp. strangulata]	sp|P62785|H41_WHEAT;	Histone H4 variant TH011 OS=Triticum aestivum OX=4565 PE=3 SV=2;	PF15511.8;PF02969.19;PF15630.8;PF00125.26	CENP-T_C;TAF;CENP-S;Histone	Centromere kinetochore component CENP-T histone fold;TATA box binding protein associated factor;CENP-S protein;Core histone H2A/H2B/H3/H4
TraesCS1D02G210400	2.01667	0.553333	3.627	1.85868	0.000152194	0.00202175	yes	up	-	GO:0016021;GO:000588	CC:integral component of membrane;CC:plasma membrane;	------	------	------	------	ENOG410YPRU	S:Function unknown	KAF6995305.1	hypothetical protein CFC21_011827 [Triticum aestivum]	sp|Q8VZ13|Y1816_ARATH;	Uncharacterized protein At1g08160 OS=Arabidopsis thaliana OX=3702 GN=At1g08160 PE=2 SV=1;	PF03168.15	LEA_2	Late embryogenesis abundant protein
TraesCS1D02G212600	1.84667	0	30.495	4.93052	0.00246149	0.0209047	yes	up	-	------	------	------	------	------	------	ENOG410YT61;ENOG411244F	S:Function unknown;	KAF6989444.1	hypothetical protein CFC21_006776 [Triticum aestivum]	------	------	------	------	------
TraesCS1D02G213400	91.9467	35.38	2.559	1.35579	1.10479e-08	3.8922e-07	yes	up	-	------	------	------	------	------	------	ENOG410YSDK	S:Function unknown	XP_020184491.1	cortical cell-delineating protein [Aegilops tauschii subsp. strangulata]	sp|Q01595|CCDP_MAIZE;	Cortical cell-delineating protein OS=Zea mays OX=4577 PE=2 SV=1;	PF14547.8	Hydrophob_seed	Hydrophobic seed protein
TraesCS1D02G214500	60.4333	24.1033	2.506	1.32548	2.18471e-17	1.9343e-15	yes	up	-	------	------	------	------	------	------	ENOG4111BE6	S:Function unknown	XP_020173947.1	putative glycine-rich cell wall structural protein 1 [Aegilops tauschii subsp. strangulata]	sp|Q01595|CCDP_MAIZE;	Cortical cell-delineating protein OS=Zea mays OX=4577 PE=2 SV=1;	PF14547.8;PF00234.24	Hydrophob_seed;Tryp_alpha_amyl	Hydrophobic seed protein;Protease inhibitor/seed storage/LTP family
TraesCS1D02G223200	4.02667	1.54	2.644	1.40274	1.69672e-08	5.79893e-07	yes	up	GATA transcription factor [Source:UniProtKB/TrEMBL;Acc:A0A1D5SRH8]	GO:0030154;GO:0006355;GO:0045893;GO:0005634;GO:0043565;GO:0003700;GO:000827	BP:cell differentiation;BP:regulation of transcription, DNA-templated;BP:positive regulation of transcription, DNA-templated;CC:nucleus;MF:sequence-specific DNA binding;MF:transcription factor activity, sequence-specific DNA binding;MF:zinc ion binding;	------	------	------	------	COG5641	K:Transcription	KAF6995457.1	hypothetical protein CFC21_011954 [Triticum aestivum]	sp|O49743|GATA4_ARATH;	GATA transcription factor 4 OS=Arabidopsis thaliana OX=3702 GN=GATA4 PE=2 SV=1;	PF00320.29	GATA	GATA zinc finger
TraesCS1D02G227400	3.92333	1.25333	3.089	1.62704	3.45251e-07	9.07037e-06	yes	up	-	GO:0006633;GO:0046872;GO:0016702;GO:000431	BP:fatty acid biosynthetic process;MF:metal ion binding;MF:oxidoreductase activity, acting on single donors with incorporation of molecular oxygen, incorporation of two atoms of oxygen;MF:3-oxoacyl-[acyl-carrier-protein] synthase activity;	------	------	------	------	ENOG41106J6	S:Function unknown	KAF6995507.1	hypothetical protein CFC21_011997 [Triticum aestivum]	------	------	------	------	------
TraesCS1D02G233300	56.1633	24.82	2.283	1.19121	5.26938e-11	2.62947e-09	yes	up	Histone H2B [Source:UniProtKB/TrEMBL;Acc:A0A341PIY6]	GO:0006334;GO:0005634;GO:0000786;GO:0046982;GO:000367	BP:nucleosome assembly;CC:nucleus;CC:nucleosome;MF:protein heterodimerization activity;MF:DNA binding;	K11252	H2B	------	------	ENOG4111NV5	B:Chromatin structure and dynamics	KAF7001942.1	hypothetical protein CFC21_017494 [Triticum aestivum]	sp|A2YWI3|H2B2_ORYSI;	Histone H2B.2 OS=Oryza sativa subsp. indica OX=39946 GN=H2B.2 PE=3 SV=1;	PF00125.26;PF00808.25	Histone;CBFD_NFYB_HMF	Core histone H2A/H2B/H3/H4;Histone-like transcription factor
TraesCS1D02G253200	1.31667	0.66	2.017	1.01241	0.00158909	0.0146813	yes	up	-	GO:1902600;GO:0016021;GO:0016020;GO:0009678;GO:000442	BP:hydrogen ion transmembrane transport;CC:integral component of membrane;CC:membrane;MF:hydrogen-translocating pyrophosphatase activity;MF:inorganic diphosphatase activity;	K23025	AVP	------	------	COG3808	C:Energy production and conversion	KAF6995820.1	hypothetical protein CFC21_012260 [Triticum aestivum]	sp|Q06572|AVP_HORVU;	Pyrophosphate-energized vacuolar membrane proton pump OS=Hordeum vulgare OX=4513 PE=2 SV=2;	PF03030.18	H_PPase	Inorganic H+ pyrophosphatase
TraesCS1D02G261900	162.817	49.5133	3.3	1.72263	1.82915e-54	7.25914e-52	yes	up	Histone H3 [Source:UniProtKB/TrEMBL;Acc:A0A077RTJ8]	GO:0005634;GO:0005694;GO:0000786;GO:0003677;GO:004698	CC:nucleus;CC:chromosome;CC:nucleosome;MF:DNA binding;MF:protein heterodimerization activity;	K11253	H3	------	------	COG2036	B:Chromatin structure and dynamics	KJB27089.1	hypothetical protein B456_004G277300 [Gossypium raimondii]	sp|P68429|H32_MEDSA;	Histone H3.2 OS=Medicago sativa OX=3879 GN=H3-1.1 PE=1 SV=2;	PF00125.26;PF15511.8;PF15630.8	Histone;CENP-T_C;CENP-S	Core histone H2A/H2B/H3/H4;Centromere kinetochore component CENP-T histone fold;CENP-S protein
TraesCS1D02G262000	50.35	13.5733	3.701	1.88802	1.10808e-27	1.55421e-25	yes	up	Histone H4 variant TH011 [Source:UniProtKB/Swiss-Prot;Acc:P62785]	GO:0006352;GO:0006334;GO:0009414;GO:0009579;GO:0016021;GO:0005730;GO:0005634;GO:0000786;GO:0005774;GO:0005886;GO:0005694;GO:0005829;GO:0009506;GO:0009507;GO:0003677;GO:004698	BP:DNA-templated transcription, initiation;BP:nucleosome assembly;BP:response to water deprivation;CC:thylakoid;CC:integral component of membrane;CC:nucleolus;CC:nucleus;CC:nucleosome;CC:vacuolar membrane;CC:plasma membrane;CC:chromosome;CC:cytosol;CC:plasmodesma;CC:chloroplast;MF:DNA binding;MF:protein heterodimerization activity;	K11254;K11253	H4;H3	------	------	------	------	XP_020147506.2	LOW QUALITY PROTEIN: histone H4, partial [Aegilops tauschii subsp. strangulata]	sp|P62785|H41_WHEAT;	Histone H4 variant TH011 OS=Triticum aestivum OX=4565 PE=3 SV=2;	PF15511.8;PF02969.19;PF15630.8;PF00125.26	CENP-T_C;TAF;CENP-S;Histone	Centromere kinetochore component CENP-T histone fold;TATA box binding protein associated factor;CENP-S protein;Core histone H2A/H2B/H3/H4
TraesCS1D02G264600	2.09667	0.506667	4.177	2.06257	0.00599974	0.0426936	yes	up	-	GO:0006468;GO:0046777;GO:0016021;GO:0005886;GO:0004674;GO:0004672;GO:000552	BP:protein phosphorylation;BP:protein autophosphorylation;CC:integral component of membrane;CC:plasma membrane;MF:protein serine/threonine kinase activity;MF:protein kinase activity;MF:ATP binding;	------	------	------	------	COG0515	T:Signal transduction mechanisms	XP_020166619.1	probable receptor-like protein kinase At1g11050 [Aegilops tauschii subsp. strangulata]	sp|O04086|Y1105_ARATH;	Probable receptor-like protein kinase At1g11050 OS=Arabidopsis thaliana OX=3702 GN=At1g11050 PE=2 SV=1;	PF00069.27;PF07714.19;PF19160.2	Pkinase;PK_Tyr_Ser-Thr;SPARK	Protein kinase domain;Protein tyrosine and serine/threonine kinase;SPARK
TraesCS1D02G274300	112.257	33.4133	3.368	1.75184	9.31141e-27	1.25641e-24	yes	up	Histone H3.2 [Source:UniProtKB/Swiss-Prot;Acc:P68428]	GO:0005634;GO:0005694;GO:0000786;GO:0003677;GO:004698	CC:nucleus;CC:chromosome;CC:nucleosome;MF:DNA binding;MF:protein heterodimerization activity;	K11253	H3	------	------	COG2036	B:Chromatin structure and dynamics	XP_022154562.1	uncharacterized protein LOC111021800 [Momordica charantia]	sp|P68429|H32_MEDSA;	Histone H3.2 OS=Medicago sativa OX=3879 GN=H3-1.1 PE=1 SV=2;	PF00125.26;PF15511.8;PF15630.8	Histone;CENP-T_C;CENP-S	Core histone H2A/H2B/H3/H4;Centromere kinetochore component CENP-T histone fold;CENP-S protein
TraesCS1D02G275700	0.943333	0.173333	5.313	2.40963	7.20016e-05	0.00106481	yes	up	-	GO:0005975;GO:000455	BP:carbohydrate metabolic process;MF:hydrolase activity, hydrolyzing O-glycosyl compounds;	------	------	------	------	ENOG410YA4N	G:Carbohydrate transport and metabolism	KAF6996106.1	hypothetical protein CFC21_012493 [Triticum aestivum]	sp|Q9ZQG9|E1314_ARATH;	Glucan endo-1,3-beta-glucosidase 14 OS=Arabidopsis thaliana OX=3702 GN=At2g27500 PE=2 SV=2;	PF00332.20	Glyco_hydro_17	Glycosyl hydrolases family 17
TraesCS1D02G286600	69.7167	28.7567	2.426	1.27874	2.03713e-17	1.806e-15	yes	up	Histone H4 [Source:UniProtKB/TrEMBL;Acc:A0A077RYQ1]	GO:0009414;GO:0018298;GO:0009765;GO:0016192;GO:0006334;GO:0006886;GO:0005829;GO:0000786;GO:0009579;GO:0009536;GO:0005730;GO:0005634;GO:0005774;GO:0005694;GO:0009535;GO:0005886;GO:0030126;GO:0009506;GO:0009507;GO:0009522;GO:0009523;GO:0000139;GO:0003677;GO:0005198;GO:0005524;GO:0016168;GO:004698	BP:response to water deprivation;BP:protein-chromophore linkage;BP:photosynthesis, light harvesting;BP:vesicle-mediated transport;BP:nucleosome assembly;BP:intracellular protein transport;CC:cytosol;CC:nucleosome;CC:thylakoid;CC:plastid;CC:nucleolus;CC:nucleus;CC:vacuolar membrane;CC:chromosome;CC:chloroplast thylakoid membrane;CC:plasma membrane;CC:COPI vesicle coat;CC:plasmodesma;CC:chloroplast…	K11254	H4	------	------	------	------	XP_037476633.1	uncharacterized protein LOC119354027 [Triticum dicoccoides]	sp|P62785|H41_WHEAT;	Histone H4 variant TH011 OS=Triticum aestivum OX=4565 PE=3 SV=2;	PF15511.8;PF02969.19;PF15630.8;PF00125.26	CENP-T_C;TAF;CENP-S;Histone	Centromere kinetochore component CENP-T histone fold;TATA box binding protein associated factor;CENP-S protein;Core histone H2A/H2B/H3/H4
TraesCS1D02G286700	235.267	66.0333	3.571	1.83638	1.88479e-53	7.10387e-51	yes	up	Histone H4 [Source:UniProtKB/TrEMBL;Acc:A0A077RYQ1]	GO:0006334;GO:0009414;GO:0009579;GO:0005730;GO:0005634;GO:0000786;GO:0005774;GO:0005886;GO:0005694;GO:0005829;GO:0009506;GO:0009507;GO:0003677;GO:004698	BP:nucleosome assembly;BP:response to water deprivation;CC:thylakoid;CC:nucleolus;CC:nucleus;CC:nucleosome;CC:vacuolar membrane;CC:plasma membrane;CC:chromosome;CC:cytosol;CC:plasmodesma;CC:chloroplast;MF:DNA binding;MF:protein heterodimerization activity;	K11254	H4	------	------	COG2036	B:Chromatin structure and dynamics	VAH20019.1	unnamed protein product [Triticum turgidum subsp. durum]	sp|P62785|H41_WHEAT;	Histone H4 variant TH011 OS=Triticum aestivum OX=4565 PE=3 SV=2;	PF15511.8;PF02969.19;PF15630.8;PF00125.26	CENP-T_C;TAF;CENP-S;Histone	Centromere kinetochore component CENP-T histone fold;TATA box binding protein associated factor;CENP-S protein;Core histone H2A/H2B/H3/H4
TraesCS1D02G290000	99.2867	26.08	3.8	1.9261	2.07229e-44	5.14005e-42	yes	up	Histone H4 [Source:UniProtKB/TrEMBL;Acc:A0A077RYQ1]	GO:0006334;GO:0009414;GO:0009579;GO:0005730;GO:0005634;GO:0000786;GO:0005774;GO:0005886;GO:0005694;GO:0005829;GO:0009506;GO:0009507;GO:0003677;GO:004698	BP:nucleosome assembly;BP:response to water deprivation;CC:thylakoid;CC:nucleolus;CC:nucleus;CC:nucleosome;CC:vacuolar membrane;CC:plasma membrane;CC:chromosome;CC:cytosol;CC:plasmodesma;CC:chloroplast;MF:DNA binding;MF:protein heterodimerization activity;	K11254;K11253	H4;H3	------	------	COG2036	B:Chromatin structure and dynamics	VAH01920.1	unnamed protein product [Triticum turgidum subsp. durum]	sp|P62785|H41_WHEAT;	Histone H4 variant TH011 OS=Triticum aestivum OX=4565 PE=3 SV=2;	PF15511.8;PF02969.19;PF15630.8;PF00125.26	CENP-T_C;TAF;CENP-S;Histone	Centromere kinetochore component CENP-T histone fold;TATA box binding protein associated factor;CENP-S protein;Core histone H2A/H2B/H3/H4
TraesCS1D02G290100	18.4233	7.58667	2.445	1.28994	5.19122e-11	2.59238e-09	yes	up	Histone H4 [Source:UniProtKB/TrEMBL;Acc:A0A077RYQ1]	GO:0006334;GO:0009414;GO:0009579;GO:0005730;GO:0005634;GO:0000786;GO:0005774;GO:0005886;GO:0005694;GO:0005829;GO:0009506;GO:0009507;GO:0003677;GO:004698	BP:nucleosome assembly;BP:response to water deprivation;CC:thylakoid;CC:nucleolus;CC:nucleus;CC:nucleosome;CC:vacuolar membrane;CC:plasma membrane;CC:chromosome;CC:cytosol;CC:plasmodesma;CC:chloroplast;MF:DNA binding;MF:protein heterodimerization activity;	K11254;K11253	H4;H3	------	------	COG2036	B:Chromatin structure and dynamics	VAH20019.1	unnamed protein product [Triticum turgidum subsp. durum]	sp|P62785|H41_WHEAT;	Histone H4 variant TH011 OS=Triticum aestivum OX=4565 PE=3 SV=2;	PF15511.8;PF02969.19;PF15630.8;PF00125.26	CENP-T_C;TAF;CENP-S;Histone	Centromere kinetochore component CENP-T histone fold;TATA box binding protein associated factor;CENP-S protein;Core histone H2A/H2B/H3/H4
TraesCS1D02G290200	119.243	32.0733	3.704	1.88899	8.42915e-38	1.67259e-35	yes	up	Histone H4 [Source:UniProtKB/TrEMBL;Acc:A0A077RYQ1]	GO:0006334;GO:0009414;GO:0009579;GO:0005730;GO:0005634;GO:0000786;GO:0005774;GO:0005886;GO:0005694;GO:0005829;GO:0009506;GO:0009507;GO:0003677;GO:004698	BP:nucleosome assembly;BP:response to water deprivation;CC:thylakoid;CC:nucleolus;CC:nucleus;CC:nucleosome;CC:vacuolar membrane;CC:plasma membrane;CC:chromosome;CC:cytosol;CC:plasmodesma;CC:chloroplast;MF:DNA binding;MF:protein heterodimerization activity;	K11254;K11253	H4;H3	------	------	COG2036	B:Chromatin structure and dynamics	XP_020166659.2	histone H4 [Aegilops tauschii subsp. strangulata]	sp|P62785|H41_WHEAT;	Histone H4 variant TH011 OS=Triticum aestivum OX=4565 PE=3 SV=2;	PF15511.8;PF02969.19;PF15630.8;PF00125.26	CENP-T_C;TAF;CENP-S;Histone	Centromere kinetochore component CENP-T histone fold;TATA box binding protein associated factor;CENP-S protein;Core histone H2A/H2B/H3/H4
TraesCS1D02G294000	8.71	2.99	2.686	1.42545	7.60046e-14	5.138e-12	yes	up	-	GO:0030001;GO:0071577;GO:0055085;GO:0016021;GO:0016020;GO:0005886;GO:0005385;GO:004687	BP:metal ion transport;BP:zinc II ion transmembrane transport;BP:transmembrane transport;CC:integral component of membrane;CC:membrane;CC:plasma membrane;MF:zinc ion transmembrane transporter activity;MF:metal ion transmembrane transporter activity;	K14709	SLC39A1_2_3, ZIP1_2_3	------	------	ENOG4111GP2	P:Inorganic ion transport and metabolism	KAF6996322.1	hypothetical protein CFC21_012669 [Triticum aestivum]	sp|Q0DHE3|ZIP9_ORYSJ;	Zinc transporter 9 OS=Oryza sativa subsp. japonica OX=39947 GN=ZIP9 PE=3 SV=3;	PF02535.24	Zip	ZIP Zinc transporter
TraesCS1D02G304800	11.1933	3.83	2.909	1.54031	1.95719e-05	0.00033814	yes	up	Protein DETOXIFICATION [Source:UniProtKB/TrEMBL;Acc:A0A1D5SZN2]	GO:0055085;GO:0042908;GO:0016021;GO:0016020;GO:0110165;GO:0015297;GO:0015238;GO:004291	BP:transmembrane transport;BP:xenobiotic transport;CC:integral component of membrane;CC:membrane;CC:cellular anatomical entity;MF:antiporter activity;MF:drug transmembrane transporter activity;MF:xenobiotic transporter activity;	------	------	------	------	COG0534	V:Defense mechanisms	KAF7018967.1	hypothetical protein CFC21_032201 [Triticum aestivum]	sp|Q9SYD6|DTX42_ARATH;	Protein DETOXIFICATION 42 OS=Arabidopsis thaliana OX=3702 GN=DTX42 PE=2 SV=2;	PF01554.20;PF14667.8	MatE;Polysacc_synt_C	MatE;Polysaccharide biosynthesis C-terminal domain
TraesCS1D02G325300	4.56667	1.68333	2.724	1.44549	2.04792e-07	5.6368e-06	yes	up	-	GO:0009658;GO:0010438;GO:0010439;GO:0009579;GO:0009536;GO:000551	BP:chloroplast organization;BP:cellular response to sulfur starvation;BP:regulation of glucosinolate biosynthetic process;CC:thylakoid;CC:plastid;MF:protein binding;	------	------	------	------	ENOG410YFAS	S:Function unknown	KAF6996697.1	hypothetical protein CFC21_013008 [Triticum aestivum]	sp|Q8GXU5|SDI1_ARATH;	Protein SULFUR DEFICIENCY-INDUCED 1 OS=Arabidopsis thaliana OX=3702 GN=SDI1 PE=2 SV=1;	PF13181.8;PF07719.19;PF00515.30;PF13424.8;PF13176.8;PF13374.8;PF13432.8;PF12895.9	TPR_8;TPR_2;TPR_1;TPR_12;TPR_7;TPR_10;TPR_16;ANAPC3	Tetratricopeptide repeat;Tetratricopeptide repeat;Tetratricopeptide repeat;Tetratricopeptide repeat;Tetratricopeptide repeat;Tetratricopeptide repeat;Tetratricopeptide repeat;Anaphase-promoting complex, cyclosome, subunit 3
TraesCS1D02G325900	21.4733	8.94333	2.409	1.26831	6.4281e-06	0.000127178	yes	up	-	------	------	------	------	------	------	ENOG411146M	S:Function unknown	KAF6996703.1	hypothetical protein CFC21_013014 [Triticum aestivum]	------	------	------	------	------
TraesCS1D02G326200	14.5733	6.70667	2.193	1.13296	1.42255e-08	4.92424e-07	yes	up	-	------	------	------	------	------	------	------	------	KAF6996705.1	hypothetical protein CFC21_013016 [Triticum aestivum]	------	------	------	------	------
TraesCS1D02G328700	3.57333	1.24333	2.892	1.5322	2.34065e-05	0.000396869	yes	up	-	GO:0016021;GO:0008061;GO:003024	CC:integral component of membrane;MF:chitin binding;MF:carbohydrate binding;	------	------	------	------	ENOG410XXV4;ENOG41117D3	S:Function unknown;	KAF6996730.1	hypothetical protein CFC21_013042 [Triticum aestivum]	sp|P15312|AGI_HORVU;	Root-specific lectin OS=Hordeum vulgare OX=4513 PE=1 SV=1;	PF00187.21	Chitin_bind_1	Chitin recognition protein
TraesCS1D02G331800	60.3667	22.8367	2.606	1.38211	4.99459e-09	1.87724e-07	yes	up	-	------	------	------	------	------	------	ENOG410YSDK	S:Function unknown	XP_020193768.1	cortical cell-delineating protein [Aegilops tauschii subsp. strangulata]	sp|Q01595|CCDP_MAIZE;	Cortical cell-delineating protein OS=Zea mays OX=4577 PE=2 SV=1;	PF14547.8;PF14368.8	Hydrophob_seed;LTP_2	Hydrophobic seed protein;Probable lipid transfer
TraesCS1D02G331900	161.097	64.82	2.477	1.30879	9.72502e-06	0.000183066	yes	up	-	------	------	------	------	------	------	ENOG410YSDK;ENOG41105Z0	S:Function unknown;	XP_020193769.2	cortical cell-delineating protein [Aegilops tauschii subsp. strangulata]	sp|Q01595|CCDP_MAIZE;	Cortical cell-delineating protein OS=Zea mays OX=4577 PE=2 SV=1;	PF14547.8;PF14368.8	Hydrophob_seed;LTP_2	Hydrophobic seed protein;Probable lipid transfer
TraesCS1D02G346700	5.17667	1.76667	2.985	1.57794	3.43096e-19	3.32576e-17	yes	up	-	GO:0006468;GO:0016021;GO:0004674;GO:0005515;GO:0004672;GO:000552	BP:protein phosphorylation;CC:integral component of membrane;MF:protein serine/threonine kinase activity;MF:protein binding;MF:protein kinase activity;MF:ATP binding;	------	------	------	------	COG0515	T:Signal transduction mechanisms	KAF6996937.1	hypothetical protein CFC21_013211 [Triticum aestivum]	sp|O65924|Y2921_ARATH;	Putative leucine-rich repeat receptor-like protein kinase At2g19210 OS=Arabidopsis thaliana OX=3702 GN=At2g19210 PE=1 SV=1;	PF12819.9;PF07714.19;PF00069.27;PF13855.8;PF12799.9	Malectin_like;PK_Tyr_Ser-Thr;Pkinase;LRR_8;LRR_4	Malectin-like domain;Protein tyrosine and serine/threonine kinase;Protein kinase domain;Leucine rich repeat;Leucine Rich repeats
TraesCS1D02G360300	0.156667	0	35.215	5.13812	0.00105555	0.0104895	yes	up	-	GO:0006468;GO:0048544;GO:0016021;GO:0005524;GO:0004672;GO:0004713;GO:0106311;GO:010631	BP:protein phosphorylation;BP:recognition of pollen;CC:integral component of membrane;MF:ATP binding;MF:protein kinase activity;MF:protein tyrosine kinase activity;MF:old GO;MF:old GO;	------	------	------	------	COG0515	T:Signal transduction mechanisms	KAF6997087.1	hypothetical protein CFC21_013341 [Triticum aestivum]	sp|P17801|KPRO_MAIZE;	Putative receptor protein kinase ZmPK1 OS=Zea mays OX=4577 GN=PK1 PE=2 SV=2;	PF01453.26;PF00954.22;PF00069.27;PF07714.19;PF08276.13	B_lectin;S_locus_glycop;Pkinase;PK_Tyr_Ser-Thr;PAN_2	D-mannose binding lectin;S-locus glycoprotein domain;Protein kinase domain;Protein tyrosine and serine/threonine kinase;PAN-like domain
TraesCS1D02G360600	4.25	1.89	2.271	1.18327	1.50425e-10	7.04274e-09	yes	up	Serine/threonine-protein kinase [Source:UniProtKB/TrEMBL;Acc:A0A1D5T0C4]	GO:0006468;GO:0048544;GO:0016021;GO:0004674;GO:0106311;GO:0004672;GO:0106310;GO:000552	BP:protein phosphorylation;BP:recognition of pollen;CC:integral component of membrane;MF:protein serine/threonine kinase activity;MF:old GO;MF:protein kinase activity;MF:old GO;MF:ATP binding;	------	------	------	------	COG0515	T:Signal transduction mechanisms	KAF6997089.1	hypothetical protein CFC21_013344 [Triticum aestivum]	sp|P17801|KPRO_MAIZE;	Putative receptor protein kinase ZmPK1 OS=Zea mays OX=4577 GN=PK1 PE=2 SV=2;	PF00069.27;PF07714.19;PF01453.26;PF00954.22;PF08276.13;PF12260.10	Pkinase;PK_Tyr_Ser-Thr;B_lectin;S_locus_glycop;PAN_2;PIP49_C	Protein kinase domain;Protein tyrosine and serine/threonine kinase;D-mannose binding lectin;S-locus glycoprotein domain;PAN-like domain;Protein-kinase domain of FAM69
TraesCS1D02G364200	162.537	44.8267	3.624	1.85746	1.45466e-42	3.3725e-40	yes	up	Histone H3 [Source:UniProtKB/TrEMBL;Acc:A0A077RTJ8]	GO:0005634;GO:0005694;GO:0000786;GO:0003677;GO:004698	CC:nucleus;CC:chromosome;CC:nucleosome;MF:DNA binding;MF:protein heterodimerization activity;	K11253	H3	------	------	COG2036	B:Chromatin structure and dynamics	KAF8704946.1	hypothetical protein HU200_031190 [Digitaria exilis]	sp|P68429|H32_MEDSA;	Histone H3.2 OS=Medicago sativa OX=3879 GN=H3-1.1 PE=1 SV=2;	PF00125.26;PF15511.8;PF15630.8	Histone;CENP-T_C;CENP-S	Core histone H2A/H2B/H3/H4;Centromere kinetochore component CENP-T histone fold;CENP-S protein
TraesCS1D02G364400	111.053	31.69	3.511	1.81171	1.47392e-47	4.21353e-45	yes	up	Histone H4 variant TH011 [Source:UniProtKB/Swiss-Prot;Acc:P62785]	GO:0090114;GO:0006334;GO:0009414;GO:0006352;GO:0006886;GO:0009579;GO:0016021;GO:0005730;GO:0005789;GO:0005634;GO:0000786;GO:0005774;GO:0030127;GO:0005886;GO:0005694;GO:0005829;GO:0009506;GO:0009507;GO:0046872;GO:0003677;GO:004698	BP:COPII-coated vesicle budding;BP:nucleosome assembly;BP:response to water deprivation;BP:DNA-templated transcription, initiation;BP:intracellular protein transport;CC:thylakoid;CC:integral component of membrane;CC:nucleolus;CC:endoplasmic reticulum membrane;CC:nucleus;CC:nucleosome;CC:vacuolar membrane;CC:COPII vesicle coat;CC:plasma membrane;CC:chromosome;CC:cytosol;CC:plasmodesma;CC:chloropla…	K11254	H4	------	------	------	------	XP_020147506.2	LOW QUALITY PROTEIN: histone H4, partial [Aegilops tauschii subsp. strangulata]	sp|P62785|H41_WHEAT;	Histone H4 variant TH011 OS=Triticum aestivum OX=4565 PE=3 SV=2;	PF15511.8;PF02969.19;PF15630.8;PF00125.26	CENP-T_C;TAF;CENP-S;Histone	Centromere kinetochore component CENP-T histone fold;TATA box binding protein associated factor;CENP-S protein;Core histone H2A/H2B/H3/H4
TraesCS1D02G364600	248.977	68.7767	3.632	1.86065	6.30699e-64	3.45941e-61	yes	up	Histone H3 [Source:UniProtKB/TrEMBL;Acc:A0A077RTJ8]	GO:0005634;GO:0005694;GO:0000786;GO:0003677;GO:004698	CC:nucleus;CC:chromosome;CC:nucleosome;MF:DNA binding;MF:protein heterodimerization activity;	K11253	H3	------	------	COG2036	B:Chromatin structure and dynamics	CAB3472133.1	unnamed protein product [Digitaria exilis]	sp|P68429|H32_MEDSA;	Histone H3.2 OS=Medicago sativa OX=3879 GN=H3-1.1 PE=1 SV=2;	PF00125.26;PF15511.8;PF15630.8	Histone;CENP-T_C;CENP-S	Core histone H2A/H2B/H3/H4;Centromere kinetochore component CENP-T histone fold;CENP-S protein
TraesCS1D02G366300	572.977	174.273	3.301	1.72307	3.27384e-73	2.62944e-70	yes	up	Histone H2B [Source:UniProtKB/TrEMBL;Acc:A0A0C4BIL4]	GO:0006334;GO:0005634;GO:0000786;GO:0005694;GO:0003677;GO:004698	BP:nucleosome assembly;CC:nucleus;CC:nucleosome;CC:chromosome;MF:DNA binding;MF:protein heterodimerization activity;	K11252	H2B	------	------	------	------	EMS53674.1	Histone H2B.2 [Triticum urartu]	sp|P05621|H2B2_WHEAT;	Histone H2B.2 OS=Triticum aestivum OX=4565 PE=1 SV=2;	PF00125.26;PF00808.25	Histone;CBFD_NFYB_HMF	Core histone H2A/H2B/H3/H4;Histone-like transcription factor
TraesCS1D02G366400	175.73	52.6467	3.344	1.74152	8.97092e-38	1.76968e-35	yes	up	Histone H3 [Source:UniProtKB/TrEMBL;Acc:A0A077RTJ8]	GO:0005634;GO:0005694;GO:0000786;GO:0003677;GO:004698	CC:nucleus;CC:chromosome;CC:nucleosome;MF:DNA binding;MF:protein heterodimerization activity;	K11253	H3	------	------	COG2036	B:Chromatin structure and dynamics	XP_022154562.1	uncharacterized protein LOC111021800 [Momordica charantia]	sp|P68429|H32_MEDSA;	Histone H3.2 OS=Medicago sativa OX=3879 GN=H3-1.1 PE=1 SV=2;	PF00125.26;PF15511.8;PF15630.8	Histone;CENP-T_C;CENP-S	Core histone H2A/H2B/H3/H4;Centromere kinetochore component CENP-T histone fold;CENP-S protein
TraesCS1D02G366500	20.8567	6.69667	3.115	1.63946	4.25038e-16	3.44245e-14	yes	up	Histone H4 [Source:UniProtKB/TrEMBL;Acc:A0A077RYQ1]	GO:0090114;GO:0006334;GO:0009414;GO:0006352;GO:0006886;GO:0009579;GO:0005730;GO:0005789;GO:0005634;GO:0000786;GO:0005774;GO:0030127;GO:0005886;GO:0005694;GO:0005829;GO:0009506;GO:0009507;GO:0046872;GO:0003677;GO:004698	BP:COPII-coated vesicle budding;BP:nucleosome assembly;BP:response to water deprivation;BP:DNA-templated transcription, initiation;BP:intracellular protein transport;CC:thylakoid;CC:nucleolus;CC:endoplasmic reticulum membrane;CC:nucleus;CC:nucleosome;CC:vacuolar membrane;CC:COPII vesicle coat;CC:plasma membrane;CC:chromosome;CC:cytosol;CC:plasmodesma;CC:chloroplast;MF:metal ion binding;MF:DNA bin…	K11254;K11253	H4;H3	------	------	------	------	RYR11711.1	hypothetical protein Ahy_B04g069232 isoform C [Arachis hypogaea]	sp|P62785|H41_WHEAT;	Histone H4 variant TH011 OS=Triticum aestivum OX=4565 PE=3 SV=2;	PF15511.8;PF02969.19;PF15630.8;PF00125.26	CENP-T_C;TAF;CENP-S;Histone	Centromere kinetochore component CENP-T histone fold;TATA box binding protein associated factor;CENP-S protein;Core histone H2A/H2B/H3/H4
TraesCS1D02G366600	115.047	31.8233	3.629	1.85958	9.83019e-62	4.91262e-59	yes	up	Histone H3 [Source:UniProtKB/TrEMBL;Acc:A0A077RTJ8]	GO:0005634;GO:0005694;GO:0000786;GO:0003677;GO:004698	CC:nucleus;CC:chromosome;CC:nucleosome;MF:DNA binding;MF:protein heterodimerization activity;	K11253	H3	------	------	COG2036	B:Chromatin structure and dynamics	TVT97857.1	hypothetical protein EJB05_56869, partial [Eragrostis curvula]	sp|P68429|H32_MEDSA;	Histone H3.2 OS=Medicago sativa OX=3879 GN=H3-1.1 PE=1 SV=2;	PF00125.26;PF15511.8;PF15630.8	Histone;CENP-T_C;CENP-S	Core histone H2A/H2B/H3/H4;Centromere kinetochore component CENP-T histone fold;CENP-S protein
TraesCS1D02G368000	103.913	28.5733	3.646	1.86645	1.18193e-50	3.83365e-48	yes	up	Histone H4 [Source:UniProtKB/TrEMBL;Acc:A0A077RYQ1]	GO:0009414;GO:0018298;GO:0009765;GO:0016192;GO:0006334;GO:0006352;GO:0006886;GO:0005829;GO:0000786;GO:0009579;GO:0009536;GO:0005730;GO:0005634;GO:0005774;GO:0005694;GO:0009535;GO:0005886;GO:0030126;GO:0009506;GO:0009507;GO:0009522;GO:0009523;GO:0000139;GO:0003677;GO:0005198;GO:0005524;GO:0016168;GO:004698	BP:response to water deprivation;BP:protein-chromophore linkage;BP:photosynthesis, light harvesting;BP:vesicle-mediated transport;BP:nucleosome assembly;BP:DNA-templated transcription, initiation;BP:intracellular protein transport;CC:cytosol;CC:nucleosome;CC:thylakoid;CC:plastid;CC:nucleolus;CC:nucleus;CC:vacuolar membrane;CC:chromosome;CC:chloroplast thylakoid membrane;CC:plasma membrane;CC:COPI…	K11254	H4	------	------	------	------	XP_015078589.1	uncharacterized protein LOC107022503 [Solanum pennellii]	sp|P62785|H41_WHEAT;	Histone H4 variant TH011 OS=Triticum aestivum OX=4565 PE=3 SV=2;	PF15511.8;PF02969.19;PF15630.8;PF00125.26	CENP-T_C;TAF;CENP-S;Histone	Centromere kinetochore component CENP-T histone fold;TATA box binding protein associated factor;CENP-S protein;Core histone H2A/H2B/H3/H4
TraesCS1D02G373800	176.627	56.9467	3.113	1.63814	8.04815e-55	3.232e-52	yes	up	Histone H2B [Source:UniProtKB/TrEMBL;Acc:W5A7K6]	GO:0006334;GO:0016021;GO:0005634;GO:0000786;GO:0005694;GO:0003677;GO:004698	BP:nucleosome assembly;CC:integral component of membrane;CC:nucleus;CC:nucleosome;CC:chromosome;MF:DNA binding;MF:protein heterodimerization activity;	K11252	H2B	------	------	ENOG4111NV5	B:Chromatin structure and dynamics	TKW10628.1	hypothetical protein SEVIR_6G178300v2 [Setaria viridis]	sp|P05621|H2B2_WHEAT;	Histone H2B.2 OS=Triticum aestivum OX=4565 PE=1 SV=2;	PF00125.26;PF00808.25	Histone;CBFD_NFYB_HMF	Core histone H2A/H2B/H3/H4;Histone-like transcription factor
TraesCS1D02G373900	162.07	41.1067	3.928	1.97391	3.10184e-41	6.75061e-39	yes	up	Histone H2B [Source:UniProtKB/TrEMBL;Acc:W5A7K6]	GO:0006334;GO:0005634;GO:0000786;GO:0005694;GO:0003677;GO:004698	BP:nucleosome assembly;CC:nucleus;CC:nucleosome;CC:chromosome;MF:DNA binding;MF:protein heterodimerization activity;	K11252	H2B	------	------	------	------	XP_020195670.1	histone H2B.2-like [Aegilops tauschii subsp. strangulata]	sp|P05621|H2B2_WHEAT;	Histone H2B.2 OS=Triticum aestivum OX=4565 PE=1 SV=2;	PF00125.26;PF00808.25	Histone;CBFD_NFYB_HMF	Core histone H2A/H2B/H3/H4;Histone-like transcription factor
TraesCS1D02G396600	74.6	31.3967	2.38	1.25075	9.57039e-23	1.11709e-20	yes	up	Histone H2B [Source:UniProtKB/TrEMBL;Acc:A0A341PRS4]	GO:0006334;GO:0005634;GO:0000786;GO:0046982;GO:000367	BP:nucleosome assembly;CC:nucleus;CC:nucleosome;MF:protein heterodimerization activity;MF:DNA binding;	K11252	H2B	------	------	ENOG4111NV5	B:Chromatin structure and dynamics	XP_037448609.1	histone H2B.2-like [Triticum dicoccoides]	sp|P05621|H2B2_WHEAT;	Histone H2B.2 OS=Triticum aestivum OX=4565 PE=1 SV=2;	PF00125.26;PF00808.25	Histone;CBFD_NFYB_HMF	Core histone H2A/H2B/H3/H4;Histone-like transcription factor
TraesCS1D02G413900	0.426667	0	31.758	4.98906	0.00174367	0.0157819	yes	up	-	GO:0055085;GO:0016021;GO:0022857;GO:001529	BP:transmembrane transport;CC:integral component of membrane;MF:transmembrane transporter activity;MF:symporter activity;	K03444	ERD6, ESL1	------	------	ENOG410XNQK	G:Carbohydrate transport and metabolism	KAF6997663.1	hypothetical protein CFC21_013867 [Triticum aestivum]	sp|Q93YP9|ERDL4_ARATH;	Sugar transporter ERD6-like 4 OS=Arabidopsis thaliana OX=3702 GN=At1g19450 PE=2 SV=1;	PF00083.26	Sugar_tr	Sugar
TraesCS1D02G431300	0.63	0.0533333	12.265	3.61649	5.16263e-06	0.000104595	yes	up	-	GO:0005975;GO:0042973;GO:000455	BP:carbohydrate metabolic process;MF:glucan endo-1,3-beta-D-glucosidase activity;MF:hydrolase activity, hydrolyzing O-glycosyl compounds;	------	------	------	------	ENOG41107PB	S:Function unknown	KAF6997868.1	hypothetical protein CFC21_014039 [Triticum aestivum]	sp|Q9FJU9|E1313_ARATH;	Glucan endo-1,3-beta-glucosidase 13 OS=Arabidopsis thaliana OX=3702 GN=At5g56590 PE=2 SV=1;	PF00332.20;PF07983.15	Glyco_hydro_17;X8	Glycosyl hydrolases family 17;X8 domain
TraesCS2A02G012500	0.846667	0.193333	4.408	2.14016	8.60536e-08	2.54524e-06	yes	up	-	GO:0006468;GO:0016021;GO:0005524;GO:0005515;GO:000467	BP:protein phosphorylation;CC:integral component of membrane;MF:ATP binding;MF:protein binding;MF:protein kinase activity;	------	------	------	------	COG4886	S:Function unknown	KAF6998294.1	hypothetical protein CFC21_014422 [Triticum aestivum]	sp|Q1MX30|XA21_ORYSI;	Receptor kinase-like protein Xa21 OS=Oryza sativa subsp. indica OX=39946 GN=XA21 PE=1 SV=1;	PF00069.27;PF13855.8;PF07714.19;PF12799.9;PF08263.14	Pkinase;LRR_8;PK_Tyr_Ser-Thr;LRR_4;LRRNT_2	Protein kinase domain;Leucine rich repeat;Protein tyrosine and serine/threonine kinase;Leucine Rich repeats;Leucine rich repeat N-terminal domain
TraesCS2A02G033900	7.69667	0.816667	9.384	3.23024	4.6025e-30	7.00931e-28	yes	up	Dirigent protein [Source:UniProtKB/TrEMBL;Acc:A0A1D5TLP8]	GO:0048046;GO:003024	CC:apoplast;MF:carbohydrate binding;	------	------	------	------	ENOG410ZS5G;ENOG41118E8	S:Function unknown;	KAF6998551.1	hypothetical protein CFC21_014666 [Triticum aestivum]	sp|Q5U9T2|LECH_HORVU;	Horcolin OS=Hordeum vulgare OX=4513 PE=3 SV=1;	PF01419.19;PF03018.16	Jacalin;Dirigent	Jacalin-like lectin domain;Dirigent-like protein
TraesCS2A02G037100	15.3467	7.54	2.034	1.02406	2.51123e-12	1.46687e-10	yes	up	-	GO:0006508;GO:0004252;GO:000823	BP:proteolysis;MF:serine-type endopeptidase activity;MF:serine-type peptidase activity;	------	------	------	------	COG1404;COG4886	O:Posttranslational modification, protein turnover, chaperones;S:Function unknown	KAF6998583.1	hypothetical protein CFC21_014696 [Triticum aestivum]	sp|Q9ZSP5|AIR3_ARATH;	Subtilisin-like protease SBT5.3 OS=Arabidopsis thaliana OX=3702 GN=AIR3 PE=2 SV=1;	PF00082.24;PF17766.3;PF02225.24	Peptidase_S8;fn3_6;PA	Subtilase family;Fibronectin type-III domain;PA domain
TraesCS2A02G048000	5.01333	0.46	9.217	3.2043	4.39663e-07	1.13345e-05	yes	up	-	------	------	------	------	------	------	ENOG411049Q	S:Function unknown	KAF6998716.1	hypothetical protein CFC21_014808 [Triticum aestivum]	------	------	------	------	------
TraesCS2A02G061200	0.38	0	29.908	4.90244	0.00246811	0.0209504	yes	up	Dirigent protein [Source:UniProtKB/TrEMBL;Acc:A0A341PXI5]	GO:0048046;GO:003024	CC:apoplast;MF:carbohydrate binding;	------	------	------	------	ENOG41106P1;ENOG41118E8;ENOG4111KSN	S:Function unknown;	KAF6998898.1	hypothetical protein CFC21_014980 [Triticum aestivum]	sp|A2WMH2|GOS9_ORYSI;	Protein GOS9 OS=Oryza sativa subsp. indica OX=39946 GN=GOS9 PE=2 SV=1;	PF03018.16;PF01419.19	Dirigent;Jacalin	Dirigent-like protein;Jacalin-like lectin domain
TraesCS2A02G101800	0.916667	0.38	2.418	1.27388	0.00674858	0.0467502	yes	up	-	------	------	------	------	------	------	ENOG410YRN6;ENOG4111FUQ	S:Function unknown;	VAH26309.1	unnamed protein product [Triticum turgidum subsp. durum]	sp|Q10M12|40C1_ORYSJ;	Ricin B-like lectin R40C1 OS=Oryza sativa subsp. japonica OX=39947 GN=R40C1 PE=1 SV=1;	PF14200.8	RicinB_lectin_2	Ricin-type beta-trefoil lectin domain-like
TraesCS2A02G104800	1.42667	0.606667	2.431	1.28161	0.00229808	0.0197859	yes	up	-	GO:0006355;GO:0005634;GO:0003700;GO:004356	BP:regulation of transcription, DNA-templated;CC:nucleus;MF:transcription factor activity, sequence-specific DNA binding;MF:sequence-specific DNA binding;	------	------	------	------	ENOG4110522	K:Transcription	KAF6999352.1	hypothetical protein CFC21_015395 [Triticum aestivum]	sp|Q9LY00|WRK70_ARATH;	Probable WRKY transcription factor 70 OS=Arabidopsis thaliana OX=3702 GN=WRKY70 PE=1 SV=1;	PF03106.17	WRKY	WRKY DNA -binding domain
TraesCS2A02G113800	0.793333	0.0233333	28.87	4.85151	0.000664186	0.00712336	yes	up	-	------	------	------	------	------	------	ENOG410YJE2	S:Function unknown	XP_037481253.1	protein LURP-one-related 11-like [Triticum dicoccoides]	sp|Q9LUM1|LOR11_ARATH;	Protein LURP-one-related 11 OS=Arabidopsis thaliana OX=3702 GN=At3g14260 PE=2 SV=1;	PF04525.14	LOR	LURP-one-related
TraesCS2A02G115300	4.02	1.82667	2.196	1.13506	8.04773e-05	0.00117242	yes	up	-	------	------	------	------	------	------	ENOG41115GJ	S:Function unknown	XP_037475869.1	protein SRC2-like [Triticum dicoccoides]	sp|O04133|SRC2_SOYBN;	Protein SRC2 OS=Glycine max OX=3847 GN=SRC2 PE=2 SV=1;	PF00168.32	C2	C2 domain
TraesCS2A02G115400	3.17	1.43	2.231	1.15743	1.58842e-07	4.48011e-06	yes	up	-	------	------	------	------	------	------	ENOG41115GJ;ENOG41107PZ	S:Function unknown;	VAH26663.1	unnamed protein product [Triticum turgidum subsp. durum]	sp|O04133|SRC2_SOYBN;	Protein SRC2 OS=Glycine max OX=3847 GN=SRC2 PE=2 SV=1;	PF00168.32	C2	C2 domain
TraesCS2A02G118600	8.41	3.98667	2.115	1.08074	4.89761e-08	1.53115e-06	yes	up	-	GO:001678	MF:hydrolase activity, acting on ester bonds;	------	------	------	------	ENOG410ZH2N	S:Function unknown	XP_037475912.1	GDSL esterase/lipase At2g23540-like [Triticum dicoccoides]	sp|O80470|GDL38_ARATH;	GDSL esterase/lipase At2g23540 OS=Arabidopsis thaliana OX=3702 GN=At2g23540 PE=2 SV=1;	PF00657.24	Lipase_GDSL	GDSL-like Lipase/Acylhydrolase
TraesCS2A02G129200	16.74	4.61667	3.646	1.86621	1.2141e-19	1.20634e-17	yes	up	-	------	------	------	------	------	------	ENOG410ZM6Q;ENOG410XR70	S:Function unknown;	XP_037475991.1	cytochrome b561 and DOMON domain-containing protein At5g47530-like [Triticum dicoccoides]	sp|Q9FGK4|B561J_ARATH;	Cytochrome b561 and DOMON domain-containing protein At5g47530 OS=Arabidopsis thaliana OX=3702 GN=At5g47530 PE=2 SV=1;	PF04526.15	DUF568	Protein of unknown function
TraesCS2A02G130900	0.74	0.143333	5.123	2.35692	3.8785e-05	0.000617722	yes	up	-	GO:0006508;GO:0016021;GO:000419	BP:proteolysis;CC:integral component of membrane;MF:aspartic-type endopeptidase activity;	------	------	------	------	ENOG410XNV7	O:Posttranslational modification, protein turnover, chaperones	XP_037475999.1	aspartyl protease AED3-like [Triticum dicoccoides]	sp|Q6F4N5|AP25_ORYSJ;	Aspartyl protease 25 OS=Oryza sativa subsp. japonica OX=39947 GN=AP25 PE=2 SV=1;	PF14543.8;PF14541.8;PF00026.25	TAXi_N;TAXi_C;Asp	Xylanase inhibitor N-terminal;Xylanase inhibitor C-terminal;Eukaryotic aspartyl protease
TraesCS2A02G140300	0.226667	0	37.297	5.22101	0.000992683	0.00996675	yes	up	-	GO:000819	MF:UDP-glycosyltransferase activity;	K08237	E2.4.1.218	------	------	COG1819	S:Function unknown	XP_037481313.1	hydroquinone glucosyltransferase-like [Triticum dicoccoides]	sp|Q9AR73|HQGT_RAUSE;	Hydroquinone glucosyltransferase OS=Rauvolfia serpentina OX=4060 GN=AS PE=1 SV=1;	PF00201.20	UDPGT	UDP-glucoronosyl and UDP-glucosyl transferase
TraesCS2A02G143200	0.28	0	40.053	5.32385	0.000664303	0.00712336	yes	up	-	GO:001678	MF:hydrolase activity;	------	------	------	------	COG0657	I:Lipid transport and metabolism	XP_037476102.1	probable carboxylesterase 18 [Triticum dicoccoides]	sp|Q9LT10|CXE18_ARATH;	Probable carboxylesterase 18 OS=Arabidopsis thaliana OX=3702 GN=CXE18 PE=1 SV=1;	PF07859.15;PF00135.30	Abhydrolase_3;COesterase	alpha/beta hydrolase fold;Carboxylesterase family
TraesCS2A02G144700	46.3567	8.82333	5.101	2.35078	0.000396478	0.00460789	yes	up	-	GO:0000917;GO:0006355;GO:0010468;GO:0005737;GO:0016020;GO:0005887;GO:0005634;GO:0016787;GO:0008955;GO:0008658;GO:0003676;GO:000367	BP:barrier septum assembly;BP:regulation of transcription, DNA-templated;BP:regulation of gene expression;CC:cytoplasm;CC:membrane;CC:integral component of plasma membrane;CC:nucleus;MF:hydrolase activity;MF:peptidoglycan glycosyltransferase activity;MF:penicillin binding;MF:nucleic acid binding;MF:DNA binding;	K03704	cspA	------	------	COG1278	K:Transcription	KAF6999818.1	hypothetical protein CFC21_015792 [Triticum aestivum]	sp|Q83RI9|CSPC_SHIFL;	Cold shock-like protein CspC OS=Shigella flexneri OX=623 GN=cspC PE=3 SV=3;	PF00313.24	CSD	'Cold-shock' DNA-binding domain
TraesCS2A02G162200	5.08667	1.43	3.531	1.81998	4.64026e-06	9.51549e-05	yes	up	-	------	------	------	------	------	------	ENOG410ZEVS	S:Function unknown	VAH27848.1	unnamed protein product [Triticum turgidum subsp. durum]	------	------	------	------	------
TraesCS2A02G166600	18.05	1.22333	14.244	3.83229	3.03781e-47	8.4341e-45	yes	up	-	GO:0009409;GO:004275	BP:response to cold;BP:regulation of circadian rhythm;	------	------	------	------	ENOG410ZP1W;COG5126;COG5126;COG5126	S:Function unknown;D:Cell cycle control, cell division, chromosome partitioning;T:Signal transduction mechanisms;Z:Cytoskeleton	XP_037476350.1	uncharacterized protein LOC119353778 [Triticum dicoccoides]	------	------	------	------	------
TraesCS2A02G176000	2.35	1.11667	2.14	1.09761	9.32937e-08	2.73421e-06	yes	up	-	GO:005151	BP:regulation of monopolar cell growth;	------	------	------	------	ENOG4110732	S:Function unknown	XP_037476465.1	protein LONGIFOLIA 1-like [Triticum dicoccoides]	sp|Q9LF24|LNG1_ARATH;	Protein LONGIFOLIA 1 OS=Arabidopsis thaliana OX=3702 GN=LNG1 PE=1 SV=1;	PF14309.8	DUF4378	Domain of unknown function
TraesCS2A02G177800	10.3667	4.91333	2.127	1.08906	0.000187958	0.00242091	yes	up	-	------	------	------	------	------	------	ENOG41103WJ	S:Function unknown	KAF7000184.1	hypothetical protein CFC21_016130 [Triticum aestivum]	------	------	------	------	------
TraesCS2A02G177900	26.54	11.85	2.262	1.17769	2.11439e-11	1.10667e-09	yes	up	-	------	------	------	------	------	------	ENOG41103WJ	S:Function unknown	KAF7000185.1	hypothetical protein CFC21_016131 [Triticum aestivum]	------	------	------	------	------
TraesCS2A02G178100	11.1367	4.25667	2.628	1.39412	2.92383e-07	7.82463e-06	yes	up	-	------	------	------	------	------	------	------	------	VAH28236.1	unnamed protein product [Triticum turgidum subsp. durum]	------	------	------	------	------
TraesCS2A02G178200	12.6567	3.75667	3.312	1.72786	1.73134e-07	4.83272e-06	yes	up	-	------	------	------	------	------	------	ENOG41103WJ	S:Function unknown	XP_037476489.1	protein PELPK1-like [Triticum dicoccoides]	------	------	------	------	------
TraesCS2A02G179300	29.7167	14.94	2.005	1.0035	7.37685e-12	4.09282e-10	yes	up	-	------	------	------	------	------	------	ENOG410ZMDY	S:Function unknown	KAF7066988.1	hypothetical protein CFC21_072906 [Triticum aestivum]	------	------	------	------	------
TraesCS2A02G187100	3.63333	1.37667	2.625	1.39235	3.12502e-06	6.70801e-05	yes	up	-	------	------	------	------	------	------	ENOG41103M1	S:Function unknown	XP_037476563.1	involucrin-like [Triticum dicoccoides]	------	------	------	------	------
TraesCS2A02G210400	10.8233	5.21333	2.089	1.06282	0.000655674	0.0070439	yes	up	-	GO:0009833;GO:0030244;GO:0071555;GO:0016021;GO:0016020;GO:0005886;GO:0005802;GO:0051753;GO:001676	BP:plant-type primary cell wall biogenesis;BP:cellulose biosynthetic process;BP:cell wall organization;CC:integral component of membrane;CC:membrane;CC:plasma membrane;CC:trans-Golgi network;MF:mannan synthase activity;MF:cellulose synthas;	K20923	CSLF	------	------	COG1215	M:Cell wall/membrane/envelope biogenesis	KAF7000545.1	hypothetical protein CFC21_016432 [Triticum aestivum]	sp|Q6ZF85|CSLF3_ORYSJ;	Probable mixed-linked glucan synthase 3 OS=Oryza sativa subsp. japonica OX=39947 GN=CSLF3 PE=3 SV=1;	PF03552.16	Cellulose_synt	Cellulose synthase
TraesCS2A02G214700	145.457	61.3833	2.382	1.25223	9.30164e-30	1.39765e-27	yes	up	Histone H2A [Source:UniProtKB/TrEMBL;Acc:A0A341PYW3]	GO:0006342;GO:0005634;GO:0000786;GO:0005694;GO:0003677;GO:004698	BP:chromatin silencing;CC:nucleus;CC:nucleosome;CC:chromosome;MF:DNA binding;MF:protein heterodimerization activity;	K11251	H2A	------	------	COG5262	B:Chromatin structure and dynamics	KAF7000616.1	hypothetical protein CFC21_016480 [Triticum aestivum]	sp|A2YMC5|H2A1_ORYSI;	Probable histone H2A.1 OS=Oryza sativa subsp. indica OX=39946 GN=OsI_26380 PE=3 SV=2;	PF16211.7;PF00125.26;PF00808.25	Histone_H2A_C;Histone;CBFD_NFYB_HMF	C-terminus of histone H2A;Core histone H2A/H2B/H3/H4;Histone-like transcription factor
TraesCS2A02G249800	2.14667	0.96	2.303	1.20346	0.00242119	0.0206162	yes	up	-	------	------	------	------	------	------	ENOG4112B7A	S:Function unknown	XP_037477125.1	uncharacterized protein LOC119354511 [Triticum dicoccoides]	sp|Q72NX1|RIMP_LEPIC;	Ribosome maturation factor RimP OS=Leptospira interrogans serogroup Icterohaemorrhagiae serovar copenhageni;	------	------	------
TraesCS2A02G256300	1.00667	0.47	2.159	1.11031	0.00316283	0.025619	yes	up	-	------	------	------	------	------	------	ENOG41103XX;ENOG410Y9JN	S:Function unknown;	KAF7001201.1	hypothetical protein CFC21_016915 [Triticum aestivum]	------	------	------	------	------
TraesCS2A02G299100	83.5367	31.49	2.658	1.41023	1.60362e-32	2.67797e-30	yes	up	-	GO:0005634;GO:0000786;GO:0003677;GO:004698	CC:nucleus;CC:nucleosome;MF:DNA binding;MF:protein heterodimerization activity;	K11253	H3	------	------	COG2036	B:Chromatin structure and dynamics	KAF8704946.1	hypothetical protein HU200_031190 [Digitaria exilis]	sp|P68429|H32_MEDSA;	Histone H3.2 OS=Medicago sativa OX=3879 GN=H3-1.1 PE=1 SV=2;	PF00125.26;PF15511.8;PF15630.8	Histone;CENP-T_C;CENP-S	Core histone H2A/H2B/H3/H4;Centromere kinetochore component CENP-T histone fold;CENP-S protein
TraesCS2A02G301500	3.36333	0.583333	5.751	2.52381	1.35997e-08	4.71489e-07	yes	up	-	------	------	------	------	------	------	ENOG410Y1IV	S:Function unknown	VAH32366.1	unnamed protein product [Triticum turgidum subsp. durum]	------	------	PF02496.18	ABA_WDS	ABA/WDS induced protein
TraesCS2A02G312400	64.4433	23.89	2.67	1.41687	9.80118e-12	5.34557e-10	yes	up	-	GO:0006334;GO:0005634;GO:0000786;GO:0046982;GO:000367	BP:nucleosome assembly;CC:nucleus;CC:nucleosome;MF:protein heterodimerization activity;MF:DNA binding;	K11252	H2B	------	------	ENOG4111NV5	B:Chromatin structure and dynamics	KAF7001942.1	hypothetical protein CFC21_017494 [Triticum aestivum]	sp|A2YWI3|H2B2_ORYSI;	Histone H2B.2 OS=Oryza sativa subsp. indica OX=39946 GN=H2B.2 PE=3 SV=1;	PF00125.26;PF00808.25	Histone;CBFD_NFYB_HMF	Core histone H2A/H2B/H3/H4;Histone-like transcription factor
TraesCS2A02G339100	0.593333	0.03	19.789	4.30664	0.000435265	0.00497553	yes	up	-	GO:0006865;GO:0016021;GO:000588	BP:amino acid transport;CC:integral component of membrane;CC:plasma membrane;	K15015	SLC32A, VGAT	------	------	COG0814	E:Amino acid transport and metabolism	VAH33095.1	unnamed protein product [Triticum turgidum subsp. durum]	sp|F4J1Q9|AVT1I_ARATH;	Amino acid transporter AVT1I OS=Arabidopsis thaliana OX=3702 GN=AVT1I PE=3 SV=1;	PF01490.20	Aa_trans	Transmembrane amino acid transporter protein
TraesCS2A02G379300	14.1767	5.45667	2.606	1.38196	7.06494e-06	0.000138438	yes	up	-	------	------	------	------	------	------	ENOG4111NXS	S:Function unknown	KAF7002698.1	hypothetical protein CFC21_018143 [Triticum aestivum]	------	------	------	------	------
TraesCS2A02G389000	59.57	29.7933	2.01	1.00718	1.97101e-26	2.63841e-24	yes	up	Multiprotein bridging factor 1 [Source:UniProtKB/TrEMBL;Acc:C1K737]	GO:0005634;GO:0043565;GO:000367	CC:nucleus;MF:sequence-specific DNA binding;MF:DNA binding;	K03627	MBF1	------	------	COG1813	K:Transcription	XP_020150831.1	multiprotein-bridging factor 1a [Aegilops tauschii subsp. strangulata]	sp|Q9SJI8|MBF1A_ARATH;	Multiprotein-bridging factor 1a OS=Arabidopsis thaliana OX=3702 GN=MBF1A PE=2 SV=1;	PF08523.12;PF01381.24	MBF1;HTH_3	Multiprotein bridging factor 1;Helix-turn-helix
TraesCS2A02G397400	2.30333	0.76	3.151	1.65575	0.00125636	0.0121134	yes	up	-	GO:0006334;GO:0005634;GO:0000786;GO:000367	BP:nucleosome assembly;CC:nucleus;CC:nucleosome;MF:DNA binding;	K11275	H1_5	------	------	ENOG410XWIM	S:Function unknown	XP_037478793.1	histone H1-like [Triticum dicoccoides]	sp|P40267|H1_SOLPN;	Histone H1 OS=Solanum pennellii OX=28526 PE=2 SV=1;	PF00538.21	Linker_histone	linker histone H1 and H5 family
TraesCS2A02G397600	152.907	37.1467	4.13	2.04606	1.27659e-83	1.24821e-80	yes	up	-	GO:0016584;GO:0031936;GO:0030261;GO:0045910;GO:0006334;GO:0005634;GO:0000786;GO:0005694;GO:0031492;GO:0003677;GO:000369	BP:nucleosome positioning;BP:negative regulation of chromatin silencing;BP:chromosome condensation;BP:negative regulation of DNA recombination;BP:nucleosome assembly;CC:nucleus;CC:nucleosome;CC:chromosome;MF:nucleosomal DNA binding;MF:DNA binding;MF:double-stranded DNA binding;	K11275	H1_5	------	------	ENOG410XWIM	S:Function unknown	KAF7002914.1	hypothetical protein CFC21_018320 [Triticum aestivum]	sp|P40267|H1_SOLPN;	Histone H1 OS=Solanum pennellii OX=28526 PE=2 SV=1;	PF00538.21	Linker_histone	linker histone H1 and H5 family
TraesCS2A02G397700	62.9967	18.0267	4.156	2.05523	1.66781e-56	7.21287e-54	yes	up	-	GO:0006334;GO:0005634;GO:0000786;GO:000367	BP:nucleosome assembly;CC:nucleus;CC:nucleosome;MF:DNA binding;	K11275	H1_5	------	------	ENOG410XWIM	S:Function unknown	KAF7002916.1	hypothetical protein CFC21_018321 [Triticum aestivum]	sp|P40267|H1_SOLPN;	Histone H1 OS=Solanum pennellii OX=28526 PE=2 SV=1;	PF00538.21	Linker_histone	linker histone H1 and H5 family
TraesCS2A02G416300	17.19	5.63	3.052	1.60972	9.23525e-08	2.7137e-06	yes	up	Histone H4 [Source:UniProtKB/TrEMBL;Acc:A0A077RYQ1]	GO:0006352;GO:0006334;GO:0009414;GO:0009579;GO:0005730;GO:0005634;GO:0000786;GO:0005774;GO:0005886;GO:0005694;GO:0005829;GO:0009506;GO:0009507;GO:0003677;GO:004698	BP:DNA-templated transcription, initiation;BP:nucleosome assembly;BP:response to water deprivation;CC:thylakoid;CC:nucleolus;CC:nucleus;CC:nucleosome;CC:vacuolar membrane;CC:plasma membrane;CC:chromosome;CC:cytosol;CC:plasmodesma;CC:chloroplast;MF:DNA binding;MF:protein heterodimerization activity;	K11254	H4	------	------	COG2036	B:Chromatin structure and dynamics	XP_037480688.1	histone H4-like [Triticum dicoccoides]	sp|P62785|H41_WHEAT;	Histone H4 variant TH011 OS=Triticum aestivum OX=4565 PE=3 SV=2;	PF15511.8;PF02969.19;PF15630.8;PF00125.26	CENP-T_C;TAF;CENP-S;Histone	Centromere kinetochore component CENP-T histone fold;TATA box binding protein associated factor;CENP-S protein;Core histone H2A/H2B/H3/H4
TraesCS2A02G417700	22.01	7.98	2.793	1.48179	1.32095e-05	0.000238925	yes	up	Histone H4 [Source:UniProtKB/TrEMBL;Acc:A0A077RYQ1]	GO:0006352;GO:0006334;GO:0009414;GO:0009579;GO:0005730;GO:0005634;GO:0000786;GO:0005774;GO:0005886;GO:0005694;GO:0005829;GO:0009506;GO:0009507;GO:0003677;GO:004698	BP:DNA-templated transcription, initiation;BP:nucleosome assembly;BP:response to water deprivation;CC:thylakoid;CC:nucleolus;CC:nucleus;CC:nucleosome;CC:vacuolar membrane;CC:plasma membrane;CC:chromosome;CC:cytosol;CC:plasmodesma;CC:chloroplast;MF:DNA binding;MF:protein heterodimerization activity;	K11254	H4	------	------	COG2036	B:Chromatin structure and dynamics	XP_037480688.1	histone H4-like [Triticum dicoccoides]	sp|P62785|H41_WHEAT;	Histone H4 variant TH011 OS=Triticum aestivum OX=4565 PE=3 SV=2;	PF15511.8;PF02969.19;PF15630.8;PF00125.26	CENP-T_C;TAF;CENP-S;Histone	Centromere kinetochore component CENP-T histone fold;TATA box binding protein associated factor;CENP-S protein;Core histone H2A/H2B/H3/H4
TraesCS2A02G426300	0.796667	0.176667	4.468	2.1597	0.000595692	0.00649991	yes	up	-	GO:001602	CC:integral component of membrane;	------	------	------	------	ENOG41112Z1	S:Function unknown	XP_037474552.1	UPF0481 protein At3g47200-like [Triticum dicoccoides]	sp|Q9SD53|Y3720_ARATH;	UPF0481 protein At3g47200 OS=Arabidopsis thaliana OX=3702 GN=At3g47200 PE=2 SV=1;	PF03140.17	DUF247	Plant protein of unknown function
TraesCS2A02G429700	0.513333	0.0966667	5.599	2.4851	0.00115035	0.0112674	yes	up	-	GO:0016021;GO:0004497;GO:0016705;GO:0005506;GO:002003	CC:integral component of membrane;MF:monooxygenase activity;MF:oxidoreductase activity, acting on paired donors, with incorporation or reduction of molecular oxygen;MF:iron ion binding;MF:heme binding;	------	------	------	------	COG2124	Q:Secondary metabolites biosynthesis, transport and catabolism	KAF7003331.1	hypothetical protein CFC21_018659 [Triticum aestivum]	sp|B4FVP3|C71Z8_MAIZE;	Zealexin A1 synthase OS=Zea mays OX=4577 GN=CYP71Z18 PE=1 SV=1;	PF00067.24	p450	Cytochrome P450
TraesCS2A02G433200	3.62	0.526667	6.62	2.72674	2.0933e-11	1.09648e-09	yes	up	-	------	------	------	------	------	------	ENOG410Y914	S:Function unknown	KAF7003379.1	hypothetical protein CFC21_018697 [Triticum aestivum]	------	------	PF06830.13	Root_cap	Root cap
TraesCS2A02G433300	3.24	1.04333	3.129	1.6457	7.47438e-05	0.00110078	yes	up	-	------	------	------	------	------	------	ENOG410Y914	S:Function unknown	KAF7003380.1	hypothetical protein CFC21_018698 [Triticum aestivum]	------	------	PF06830.13	Root_cap	Root cap
TraesCS2A02G433400	3.84667	1.43	2.681	1.42251	5.60877e-05	0.000853793	yes	up	-	------	------	------	------	------	------	ENOG410Y914	S:Function unknown	KAF7003381.1	hypothetical protein CFC21_018699 [Triticum aestivum]	------	------	PF06830.13	Root_cap	Root cap
TraesCS2A02G440500	26.3567	7.12667	3.683	1.88102	9.74311e-07	2.34676e-05	yes	up	-	GO:0009627;GO:000550	BP:systemic acquired resistance;MF:fatty acid binding;	------	------	------	------	ENOG41107F2	S:Function unknown	XP_037479176.1	putative lipid-transfer protein DIR1 [Triticum dicoccoides]	------	------	PF14368.8;PF00234.24	LTP_2;Tryp_alpha_amyl	Probable lipid transfer;Protease inhibitor/seed storage/LTP family
TraesCS2A02G440600	34.49	12.6467	2.712	1.43928	3.59238e-06	7.58334e-05	yes	up	-	GO:0009627;GO:000550	BP:systemic acquired resistance;MF:fatty acid binding;	------	------	------	------	ENOG41107F2	S:Function unknown	VAH36209.1	unnamed protein product [Triticum turgidum subsp. durum]	sp|Q8W453|DIRL1_ARATH;	Putative lipid-transfer protein DIR1 OS=Arabidopsis thaliana OX=3702 GN=DIR1 PE=1 SV=1;	------	------	------
TraesCS2A02G449400	2.29333	0.82	2.774	1.47221	8.40265e-05	0.00121677	yes	up	-	GO:0030001;GO:004687	BP:metal ion transport;MF:metal ion binding;	------	------	------	------	COG2608	S:Function unknown	KAF7003553.1	hypothetical protein CFC21_018852 [Triticum aestivum]	sp|Q9SHQ8|HIP4_ARATH;	Heavy metal-associated isoprenylated plant protein 4 OS=Arabidopsis thaliana OX=3702 GN=HIPP04 PE=3 SV=2;	PF00403.28;PF19803.1	HMA;DUF6286	Heavy-metal-associated domain;Family of unknown function
TraesCS2A02G454000	1.81333	0.46	3.894	1.96139	0.000427415	0.00490241	yes	up	-	------	------	------	------	------	------	ENOG4110446	S:Function unknown	XP_037474631.1	FCS-Like Zinc finger 2-like [Triticum dicoccoides]	sp|Q8VZM9|FLZ2_ARATH;	FCS-Like Zinc finger 2 OS=Arabidopsis thaliana OX=3702 GN=FLZ2 PE=1 SV=1;	PF04570.16	zf-FLZ	zinc-finger of the FCS-type, C2-C2
TraesCS2A02G454300	3.26	1.25	2.61	1.38387	0.000999806	0.0100212	yes	up	-	------	------	------	------	------	------	ENOG4110446	S:Function unknown	SPT19918.1	unnamed protein product [Triticum aestivum]	sp|Q8VZM9|FLZ2_ARATH;	FCS-Like Zinc finger 2 OS=Arabidopsis thaliana OX=3702 GN=FLZ2 PE=1 SV=1;	PF04570.16	zf-FLZ	zinc-finger of the FCS-type, C2-C2
TraesCS2A02G469400	33.5433	14.69	2.217	1.14844	0.000887071	0.00907929	yes	up	Histone H4 variant TH011 [Source:UniProtKB/Swiss-Prot;Acc:P62785]	GO:0006352;GO:0006334;GO:0009414;GO:0009579;GO:0005730;GO:0005634;GO:0000786;GO:0005774;GO:0005886;GO:0005694;GO:0005829;GO:0009506;GO:0009507;GO:0046872;GO:0003677;GO:004698	BP:DNA-templated transcription, initiation;BP:nucleosome assembly;BP:response to water deprivation;CC:thylakoid;CC:nucleolus;CC:nucleus;CC:nucleosome;CC:vacuolar membrane;CC:plasma membrane;CC:chromosome;CC:cytosol;CC:plasmodesma;CC:chloroplast;MF:metal ion binding;MF:DNA binding;MF:protein heterodimerization activity;	K11254	H4	------	------	------	------	KAG4994989.1	hypothetical protein JHK86_031816 [Glycine max]	sp|P62785|H41_WHEAT;	Histone H4 variant TH011 OS=Triticum aestivum OX=4565 PE=3 SV=2;	PF15511.8;PF02969.19;PF15630.8;PF00125.26	CENP-T_C;TAF;CENP-S;Histone	Centromere kinetochore component CENP-T histone fold;TATA box binding protein associated factor;CENP-S protein;Core histone H2A/H2B/H3/H4
TraesCS2A02G491600	2.54333	0.816667	3.109	1.63632	4.6071e-05	0.000719496	yes	up	-	GO:001602	CC:integral component of membrane;	------	------	------	------	ENOG41106UB	S:Function unknown	KAF7004046.1	hypothetical protein CFC21_019300 [Triticum aestivum]	------	------	------	------	------
TraesCS2A02G508200	2.40667	0.483333	4.917	2.29786	7.77834e-14	5.24773e-12	yes	up	-	GO:0008272;GO:0055085;GO:0016021;GO:0016020;GO:0015116;GO:000827	BP:sulfate transport;BP:transmembrane transport;CC:integral component of membrane;CC:membrane;MF:sulfate transmembrane transporter activity;MF:secondary active sulfate transmembrane transporter activity;	K17471	SULTR3	------	------	COG0659	P:Inorganic ion transport and metabolism	KAF7004305.1	hypothetical protein CFC21_019531 [Triticum aestivum]	sp|Q9SXS2|SUT33_ARATH;	Probable sulfate transporter 3.3 OS=Arabidopsis thaliana OX=3702 GN=SULTR3;3 PE=2 SV=2;	PF00916.22;PF01740.23;PF13466.8	Sulfate_transp;STAS;STAS_2	Sulfate permease family;STAS domain;STAS domain
TraesCS2A02G533800	3.3	1.25333	2.699	1.43238	0.00187336	0.0167468	yes	up	-	GO:000485	MF:enzyme inhibitor activity;	------	------	------	------	ENOG41105YI	S:Function unknown	KAF7004586.1	hypothetical protein CFC21_019797 [Triticum aestivum]	sp|Q6ETW4|PMEI8_ORYSJ;	Pectinesterase inhibitor 8 OS=Oryza sativa subsp. japonica OX=39947 GN=PMEI8 PE=2 SV=1;	PF04043.17	PMEI	Plant invertase/pectin methylesterase inhibitor
TraesCS2A02G550300	4.39333	2.17333	2.029	1.02107	0.000462178	0.00523001	yes	up	-	GO:001602	CC:integral component of membrane;	------	------	------	------	ENOG410YN0V	S:Function unknown	KAF7004799.1	hypothetical protein CFC21_019975 [Triticum aestivum]	------	------	------	------	------
TraesCS2A02G593900	1.04667	0.383333	2.763	1.46642	0.00358012	0.0282565	yes	up	-	GO:0006508;GO:000419	BP:proteolysis;MF:aspartic-type endopeptidase activity;	------	------	------	------	ENOG410XNV7	O:Posttranslational modification, protein turnover, chaperones	KAF7005330.1	hypothetical protein CFC21_020455 [Triticum aestivum]	sp|Q9LHE3|ASPG2_ARATH;	Protein ASPARTIC PROTEASE IN GUARD CELL 2 OS=Arabidopsis thaliana OX=3702 GN=ASPG2 PE=2 SV=1;	PF14543.8;PF14541.8;PF00026.25	TAXi_N;TAXi_C;Asp	Xylanase inhibitor N-terminal;Xylanase inhibitor C-terminal;Eukaryotic aspartyl protease
TraesCS2B02G008400	0.823333	0.326667	2.556	1.35365	0.00255809	0.0215622	yes	up	-	GO:0006468;GO:0016021;GO:0005886;GO:0004672;GO:0030246;GO:000552	BP:protein phosphorylation;CC:integral component of membrane;CC:plasma membrane;MF:protein kinase activity;MF:carbohydrate binding;MF:ATP binding;	------	------	------	------	COG0515	T:Signal transduction mechanisms	KAF7005417.1	hypothetical protein CFC21_020543 [Triticum aestivum]	sp|Q9LSL5|LRK92_ARATH;	L-type lectin-domain containing receptor kinase IX.2 OS=Arabidopsis thaliana OX=3702 GN=LECRK92 PE=1 SV=1;	PF00139.21;PF07714.19;PF00069.27	Lectin_legB;PK_Tyr_Ser-Thr;Pkinase	Legume lectin domain;Protein tyrosine and serine/threonine kinase;Protein kinase domain
TraesCS2B02G013700	1.67333	0.643333	2.637	1.39874	0.000318354	0.00382717	yes	up	-	GO:0016021;GO:0004497;GO:0016705;GO:0005506;GO:002003	CC:integral component of membrane;MF:monooxygenase activity;MF:oxidoreductase activity, acting on paired donors, with incorporation or reduction of molecular oxygen;MF:iron ion binding;MF:heme binding;	------	------	------	------	COG2124	Q:Secondary metabolites biosynthesis, transport and catabolism	XP_037488349.1	5-epiaristolochene 1,3-dihydroxylase-like [Triticum dicoccoides]	sp|A0A0N9HT29|C71BE_SINHE;	Desmethyl-deoxy-podophyllotoxin synthase OS=Sinopodophyllum hexandrum OX=93608 GN=CYP71BE54 PE=1 SV=1;	PF00067.24;PF08372.12	p450;PRT_C	Cytochrome P450;Plant phosphoribosyltransferase C-terminal
TraesCS2B02G037700	8.01	2.89667	2.78	1.47518	0.00177073	0.015984	yes	up	-	GO:0016021;GO:0004497;GO:0016705;GO:0005506;GO:002003	CC:integral component of membrane;MF:monooxygenase activity;MF:oxidoreductase activity, acting on paired donors, with incorporation or reduction of molecular oxygen;MF:iron ion binding;MF:heme binding;	K24184	CYP89A	------	------	COG2124	Q:Secondary metabolites biosynthesis, transport and catabolism	XP_037481866.1	cytochrome P450 89A2-like [Triticum dicoccoides]	sp|P37123|C77A1_SOLME;	Cytochrome P450 77A1;	PF00067.24	p450	Cytochrome P450
TraesCS2B02G039100	0.896667	0.356667	2.514	1.33002	0.000154499	0.00204663	yes	up	-	GO:0006952;GO:0005524;GO:004353	BP:defense response;MF:ATP binding;MF:ADP binding;	------	------	------	------	COG4886	S:Function unknown	KAF7030589.1	hypothetical protein CFC21_042103 [Triticum aestivum]	sp|Q2R8L1|RGA5S_ORYSJ;	Disease resistance protein RGA5 OS=Oryza sativa subsp. japonica OX=39947 GN=RGA5 PE=2 SV=1;	PF00931.24;PF18052.3;PF12799.9;PF13401.8;PF13191.8	NB-ARC;Rx_N;LRR_4;AAA_22;AAA_16	NB-ARC domain;Rx N-terminal domain;Leucine Rich repeats;AAA domain;AAA ATPase domain
TraesCS2B02G040500	0.433333	0.08	5.671	2.50364	0.00339761	0.0270854	yes	up	Glycosyltransferase [Source:UniProtKB/TrEMBL;Acc:A0A1D5U8K8]	GO:0016758;GO:000819	MF:transferase activity, transferring hexosyl groups;MF:UDP-glycosyltransferase activity;	------	------	------	------	COG1819	S:Function unknown	KAF7005786.1	hypothetical protein CFC21_020886 [Triticum aestivum]	sp|Q2V6J9|UFOG7_FRAAN;	UDP-glucose flavonoid 3-O-glucosyltransferase 7 OS=Fragaria ananassa OX=3747 GN=GT7 PE=1 SV=1;	PF00201.20	UDPGT	UDP-glucoronosyl and UDP-glucosyl transferase
TraesCS2B02G040600	4.49	0.743333	6.116	2.6126	1.0917e-20	1.14902e-18	yes	up	-	GO:0016758;GO:0016740;GO:000819	MF:transferase activity, transferring hexosyl groups;MF:transferase activity;MF:UDP-glycosyltransferase activity;	------	------	------	------	COG1819	S:Function unknown	KAF7005787.1	hypothetical protein CFC21_020887 [Triticum aestivum]	sp|Q2V6J9|UFOG7_FRAAN;	UDP-glucose flavonoid 3-O-glucosyltransferase 7 OS=Fragaria ananassa OX=3747 GN=GT7 PE=1 SV=1;	PF00201.20	UDPGT	UDP-glucoronosyl and UDP-glucosyl transferase
TraesCS2B02G061900	4.5	0.726667	6.37	2.67132	4.70939e-06	9.63737e-05	yes	up	-	GO:001602	CC:integral component of membrane;	------	------	------	------	ENOG41103PP	S:Function unknown	KAF7006025.1	hypothetical protein CFC21_021096 [Triticum aestivum]	------	------	------	------	------
TraesCS2B02G064600	1.48667	0.496667	3.003	1.58621	0.000267168	0.00329543	yes	up	-	GO:0016021;GO:0004497;GO:0016705;GO:0005506;GO:002003	CC:integral component of membrane;MF:monooxygenase activity;MF:oxidoreductase activity, acting on paired donors, with incorporation or reduction of molecular oxygen;MF:iron ion binding;MF:heme binding;	K24184	CYP89A	------	------	COG2124	Q:Secondary metabolites biosynthesis, transport and catabolism	KAF7006054.1	hypothetical protein CFC21_021127 [Triticum aestivum]	sp|Q9SRQ1|C89A9_ARATH;	Cytochrome P450 89A9 OS=Arabidopsis thaliana OX=3702 GN=CYP89A9 PE=2 SV=1;	PF00067.24	p450	Cytochrome P450
TraesCS2B02G078800	1.73333	0.276667	6.098	2.60824	1.17523e-05	0.000215398	yes	up	Expansin [Source:UniProtKB/TrEMBL;Acc:Q56TP6]	GO:0009664;GO:0071555;GO:0005618;GO:0016020;GO:000557	BP:plant-type cell wall organization;BP:cell wall organization;CC:cell wall;CC:membrane;CC:extracellular region;	------	------	------	------	ENOG410YB3R	G:Carbohydrate transport and metabolism	AAT94291.1	alpha-expansin EXPA1 [Triticum aestivum]	sp|Q7XWU8|EXPA1_ORYSJ;	Expansin-A1 OS=Oryza sativa subsp. japonica OX=39947 GN=EXPA1 PE=2 SV=2;	PF01357.23;PF03330.20	Expansin_C;DPBB_1	Expansin C-terminal domain;Lytic transglycolase
TraesCS2B02G128300	32.9433	15.94	2.069	1.04913	5.00553e-14	3.44595e-12	yes	up	-	------	------	------	------	------	------	ENOG410Z2F4	S:Function unknown	XP_037488746.1	phylloplanin-like [Triticum dicoccoides]	sp|Q56S59|PHYLL_TOBAC;	Phylloplanin OS=Nicotiana tabacum OX=4097 PE=1 SV=1;	PF01190.19	Pollen_Ole_e_1	Pollen protein Ole e 1 like
TraesCS2B02G138500	10.19	4.37	2.339	1.22604	6.03119e-12	3.3852e-10	yes	up	-	GO:001678	MF:hydrolase activity, acting on ester bonds;	------	------	------	------	ENOG410ZH2N	S:Function unknown	KAF7007281.1	hypothetical protein CFC21_022229 [Triticum aestivum]	sp|O80470|GDL38_ARATH;	GDSL esterase/lipase At2g23540 OS=Arabidopsis thaliana OX=3702 GN=At2g23540 PE=2 SV=1;	PF00657.24	Lipase_GDSL	GDSL-like Lipase/Acylhydrolase
TraesCS2B02G145500	6.93	1.94	3.582	1.8407	1.6996e-20	1.77775e-18	yes	up	-	GO:0050660;GO:0071949;GO:001649	MF:flavin adenine dinucleotide binding;MF:FAD binding;MF:oxidoreductase activity;	------	------	------	------	COG0277	C:Energy production and conversion	KAF7007003.1	hypothetical protein CFC21_021983 [Triticum aestivum]	sp|Q5QJ60|CYND4_CYNDA;	Berberine bridge enzyme-like Cyn d 4 OS=Cynodon dactylon OX=28909 PE=1 SV=1;	PF01565.25;PF08031.14	FAD_binding_4;BBE	FAD binding domain;Berberine and berberine like
TraesCS2B02G151500	13.69	4.79	2.873	1.52231	4.19488e-13	2.61322e-11	yes	up	-	------	------	------	------	------	------	ENOG410ZM6Q;ENOG410XR70	S:Function unknown;	XP_037488807.1	cytochrome b561 and DOMON domain-containing protein At5g47530-like [Triticum dicoccoides]	sp|Q9FGK4|B561J_ARATH;	Cytochrome b561 and DOMON domain-containing protein At5g47530 OS=Arabidopsis thaliana OX=3702 GN=At5g47530 PE=2 SV=1;	PF04526.15	DUF568	Protein of unknown function
TraesCS2B02G152600	3.36333	0.983333	3.435	1.78012	1.98733e-10	9.1583e-09	yes	up	-	GO:0006508;GO:0016021;GO:000419	BP:proteolysis;CC:integral component of membrane;MF:aspartic-type endopeptidase activity;	------	------	------	------	ENOG410XNV7	O:Posttranslational modification, protein turnover, chaperones	KAF7007081.1	hypothetical protein CFC21_022055 [Triticum aestivum]	sp|Q6F4N5|AP25_ORYSJ;	Aspartyl protease 25 OS=Oryza sativa subsp. japonica OX=39947 GN=AP25 PE=2 SV=1;	PF14543.8;PF14541.8;PF00026.25	TAXi_N;TAXi_C;Asp	Xylanase inhibitor N-terminal;Xylanase inhibitor C-terminal;Eukaryotic aspartyl protease
TraesCS2B02G186000	84.65	28.0233	3.028	1.59836	2.55022e-43	6.12289e-41	yes	up	Histone H3 [Source:UniProtKB/TrEMBL;Acc:A0A1D5UF35]	GO:0005634;GO:0000786;GO:0003677;GO:004698	CC:nucleus;CC:nucleosome;MF:DNA binding;MF:protein heterodimerization activity;	K11253	H3	------	------	COG2036;ENOG41104XS	B:Chromatin structure and dynamics;S:Function unknown	VAH43577.1	unnamed protein product [Triticum turgidum subsp. durum]	sp|P68429|H32_MEDSA;	Histone H3.2 OS=Medicago sativa OX=3879 GN=H3-1.1 PE=1 SV=2;	PF00125.26;PF15511.8;PF15630.8;PF15715.7	Histone;CENP-T_C;CENP-S;PAF	Core histone H2A/H2B/H3/H4;Centromere kinetochore component CENP-T histone fold;CENP-S protein;PCNA-associated factor histone like domain
TraesCS2B02G188100	2.07	0.343333	5.996	2.58396	0.000465945	0.00526821	yes	up	-	------	------	------	------	------	------	ENOG410ZEVS	S:Function unknown	KAF7007467.1	hypothetical protein CFC21_022404 [Triticum aestivum]	------	------	------	------	------
TraesCS2B02G192700	7.92667	0.48	17.784	4.1525	1.97981e-38	3.98717e-36	yes	up	-	GO:0009409;GO:004275	BP:response to cold;BP:regulation of circadian rhythm;	------	------	------	------	ENOG410ZP1W;COG5126;COG5126;COG5126	S:Function unknown;D:Cell cycle control, cell division, chromosome partitioning;T:Signal transduction mechanisms;Z:Cytoskeleton	KAF7007529.1	hypothetical protein CFC21_022459 [Triticum aestivum]	------	------	------	------	------
TraesCS2B02G203700	12.1067	4.97667	2.422	1.27605	1.11143e-05	0.00020566	yes	up	-	------	------	------	------	------	------	------	------	XP_037488914.1	protein PELPK2-like [Triticum dicoccoides]	------	------	------	------	------
TraesCS2B02G204900	38.5733	18.8167	2.081	1.05735	1.23227e-14	8.96834e-13	yes	up	-	------	------	------	------	------	------	------	------	KAF7007673.1	hypothetical protein CFC21_022588 [Triticum aestivum]	------	------	------	------	------
TraesCS2B02G205000	15.3267	5.34333	2.795	1.48296	0.00024544	0.00305909	yes	up	-	------	------	------	------	------	------	ENOG41103WJ	S:Function unknown	VAH44085.1	unnamed protein product [Triticum turgidum subsp. durum]	------	------	------	------	------
TraesCS2B02G205100	33.46	15.4733	2.178	1.12328	3.55727e-12	2.04948e-10	yes	up	-	------	------	------	------	------	------	------	------	KAF7007681.1	hypothetical protein CFC21_022596 [Triticum aestivum]	------	------	------	------	------
TraesCS2B02G205200	22.7733	5.72333	4.023	2.00832	1.02664e-21	1.1336e-19	yes	up	-	------	------	------	------	------	------	ENOG41103WJ	S:Function unknown	XP_037488915.1	protein PELPK1-like [Triticum dicoccoides]	------	------	------	------	------
TraesCS2B02G205400	6.48333	3.15333	2.088	1.06194	0.00158669	0.0146692	yes	up	-	------	------	------	------	------	------	------	------	XP_037488921.1	nucleolar protein 3-like [Triticum dicoccoides]	------	------	------	------	------
TraesCS2B02G205800	4.59667	1.77333	2.579	1.36657	0.000495944	0.00556358	yes	up	-	------	------	------	------	------	------	------	------	VAH44116.1	unnamed protein product [Triticum turgidum subsp. durum]	------	------	------	------	------
TraesCS2B02G205900	3.54667	1.35333	2.83	1.50103	3.95671e-06	8.28245e-05	yes	up	-	------	------	------	------	------	------	ENOG410ZMDY	S:Function unknown	KAF7007688.1	hypothetical protein CFC21_022602 [Triticum aestivum]	------	------	------	------	------
TraesCS2B02G206100	2.33	1.10333	2.154	1.10702	0.00138994	0.0131686	yes	up	-	------	------	------	------	------	------	ENOG410ZMDY	S:Function unknown	KAF7007694.1	hypothetical protein CFC21_022608 [Triticum aestivum]	------	------	------	------	------
TraesCS2B02G228400	0.626667	0.196667	3.738	1.90228	0.00164219	0.0150652	yes	up	-	GO:0016021;GO:0004497;GO:0016705;GO:0005506;GO:002003	CC:integral component of membrane;MF:monooxygenase activity;MF:oxidoreductase activity, acting on paired donors, with incorporation or reduction of molecular oxygen;MF:iron ion binding;MF:heme binding;	------	------	------	------	COG2124	Q:Secondary metabolites biosynthesis, transport and catabolism	KAF7007990.1	hypothetical protein CFC21_022861 [Triticum aestivum]	sp|A0A0S2IHL2|C7A39_KALSE;	Cytochrome P450 72A397 OS=Kalopanax septemlobus OX=228393 GN=CYP72A397 PE=1 SV=1;	PF00067.24	p450	Cytochrome P450
TraesCS2B02G239700	115.533	52.07	2.227	1.15527	9.99957e-22	1.10595e-19	yes	up	Histone H2A [Source:UniProtKB/TrEMBL;Acc:W5BNS0]	GO:0006342;GO:0005634;GO:0000786;GO:0005694;GO:0003677;GO:004698	BP:chromatin silencing;CC:nucleus;CC:nucleosome;CC:chromosome;MF:DNA binding;MF:protein heterodimerization activity;	K11251	H2A	------	------	COG5262	B:Chromatin structure and dynamics	XP_020197575.1	histone H2A.4 [Aegilops tauschii subsp. strangulata]	sp|A2YMC5|H2A1_ORYSI;	Probable histone H2A.1 OS=Oryza sativa subsp. indica OX=39946 GN=OsI_26380 PE=3 SV=2;	PF16211.7;PF00125.26;PF00808.25	Histone_H2A_C;Histone;CBFD_NFYB_HMF	C-terminus of histone H2A;Core histone H2A/H2B/H3/H4;Histone-like transcription factor
TraesCS2B02G277600	2.64667	0.793333	3.364	1.75035	2.94407e-10	1.3154e-08	yes	up	-	GO:0055085;GO:0016021;GO:0016020;GO:002285	BP:transmembrane transport;CC:integral component of membrane;CC:membrane;MF:transmembrane transporter activity;	K14638	SLC15A3_4, PHT	------	------	COG3104	E:Amino acid transport and metabolism	KAF7008663.1	hypothetical protein CFC21_023371 [Triticum aestivum]	sp|Q8VYE4|PTR12_ARATH;	Protein NRT1/ PTR FAMILY 4.5 OS=Arabidopsis thaliana OX=3702 GN=NPF4.5 PE=2 SV=1;	PF00854.23	PTR2	POT family
TraesCS2B02G315500	5.00333	1.89333	2.621	1.39031	2.16947e-05	0.00037092	yes	up	Histone H3.2 [Source:UniProtKB/Swiss-Prot;Acc:P68428]	GO:0005634;GO:0005694;GO:0000786;GO:0003677;GO:004698	CC:nucleus;CC:chromosome;CC:nucleosome;MF:DNA binding;MF:protein heterodimerization activity;	K11253	H3	------	------	COG2036	B:Chromatin structure and dynamics	XP_016690064.1	histone H3.2 [Gossypium hirsutum]	sp|P68429|H32_MEDSA;	Histone H3.2 OS=Medicago sativa OX=3879 GN=H3-1.1 PE=1 SV=2;	PF00125.26;PF15511.8;PF15630.8	Histone;CENP-T_C;CENP-S	Core histone H2A/H2B/H3/H4;Centromere kinetochore component CENP-T histone fold;CENP-S protein
TraesCS2B02G317600	1.55667	0.273333	4.746	2.24671	0.00249075	0.0211027	yes	up	-	------	------	------	------	------	------	ENOG410Y1IV	S:Function unknown	KAF7009190.1	hypothetical protein CFC21_023772 [Triticum aestivum]	------	------	PF02496.18	ABA_WDS	ABA/WDS induced protein
TraesCS2B02G337500	4.17667	1	4.189	2.06648	0.00138296	0.0131264	yes	up	Glycosyltransferase [Source:UniProtKB/TrEMBL;Acc:A0A1D5TZH2]	GO:0016758;GO:0008194;GO:0080044;GO:008004	MF:transferase activity, transferring hexosyl groups;MF:UDP-glycosyltransferase activity;MF:quercetin 7-O-glucosyltransferase activity;MF:quercetin 3-O-glucosyltransferase activity;	------	------	------	------	COG1819	S:Function unknown	KAF7009430.1	hypothetical protein CFC21_023968 [Triticum aestivum]	sp|F8WKW1|UGT2_GARJA;	7-deoxyloganetin glucosyltransferase OS=Gardenia jasminoides OX=114476 GN=UGT85A24 PE=1 SV=1;	PF00201.20	UDPGT	UDP-glucoronosyl and UDP-glucosyl transferase
TraesCS2B02G348800	11.6333	3.78	3.1	1.63249	4.21702e-13	2.62459e-11	yes	up	-	------	------	------	------	------	------	ENOG41103P1	S:Function unknown	XP_037485939.1	disease resistance protein RGA5-like [Triticum dicoccoides]	sp|F7J0N2|RGA5R_ORYSJ;	Disease resistance protein RGA5 OS=Oryza sativa subsp. japonica OX=39947 GN=RGA5 PE=1 SV=1;	------	------	------
TraesCS2B02G379700	0.84	0.196667	4.261	2.09134	0.00219557	0.0190271	yes	up	-	GO:0006486;GO:0005794;GO:0016021;GO:0000139;GO:000837	BP:protein glycosylation;CC:Golgi apparatus;CC:integral component of membrane;CC:Golgi membrane;MF:sialyltransferase activity;	K00786	GALT29A	------	------	ENOG410XT8P	S:Function unknown	XP_037489266.1	sialyltransferase-like protein 3 [Triticum dicoccoides]	sp|A2XVC2|STLP3_ORYSI;	Sialyltransferase-like protein 3 OS=Oryza sativa subsp. indica OX=39946 GN=STLP3 PE=3 SV=1;	PF00777.20	Glyco_transf_29	Glycosyltransferase family 29
TraesCS2B02G384900	0.556667	0.21	2.643	1.40211	0.00164788	0.0151008	yes	up	-	GO:0006468;GO:0048544;GO:0016021;GO:0004674;GO:0106311;GO:0004672;GO:0005524;GO:010631	BP:protein phosphorylation;BP:recognition of pollen;CC:integral component of membrane;MF:protein serine/threonine kinase activity;MF:old GO;MF:protein kinase activity;MF:ATP binding;MF:old GO;	------	------	------	------	COG0515	T:Signal transduction mechanisms	KAF7009972.1	hypothetical protein CFC21_024453 [Triticum aestivum]	sp|O64477|Y2913_ARATH;	G-type lectin S-receptor-like serine/threonine-protein kinase At2g19130 OS=Arabidopsis thaliana OX=3702 GN=At2g19130 PE=2 SV=1;	PF00069.27;PF07714.19;PF01453.26;PF08276.13;PF00954.22;PF00024.28	Pkinase;PK_Tyr_Ser-Thr;B_lectin;PAN_2;S_locus_glycop;PAN_1	Protein kinase domain;Protein tyrosine and serine/threonine kinase;D-mannose binding lectin;PAN-like domain;S-locus glycoprotein domain;PAN domain
TraesCS2B02G415700	54.89	13.8067	3.97	1.98914	8.33165e-47	2.26654e-44	yes	up	-	GO:0006334;GO:0000786;GO:0005634;GO:000367	BP:nucleosome assembly;CC:nucleosome;CC:nucleus;MF:DNA binding;	K11275	H1_5	------	------	ENOG410XWIM	S:Function unknown	KAF7010341.1	hypothetical protein CFC21_024765, partial [Triticum aestivum]	sp|P40267|H1_SOLPN;	Histone H1 OS=Solanum pennellii OX=28526 PE=2 SV=1;	------	------	------
TraesCS2B02G415800	6.81	1.61	4.233	2.08171	2.22006e-12	1.30469e-10	yes	up	-	GO:0006334;GO:0005634;GO:0000786;GO:000367	BP:nucleosome assembly;CC:nucleus;CC:nucleosome;MF:DNA binding;	K11275	H1_5	------	------	ENOG410XWIM	S:Function unknown	VAH50264.1	unnamed protein product [Triticum turgidum subsp. durum]	sp|P40267|H1_SOLPN;	Histone H1 OS=Solanum pennellii OX=28526 PE=2 SV=1;	PF00538.21	Linker_histone	linker histone H1 and H5 family
TraesCS2B02G430200	246.123	116.86	2.065	1.04619	6.37695e-06	0.000126278	yes	up	-	------	------	------	------	------	------	ENOG410YSDK	S:Function unknown	KAF7010505.1	hypothetical protein CFC21_024912 [Triticum aestivum]	sp|P14009|14KD_DAUCA;	14 kDa proline-rich protein DC2.15 OS=Daucus carota OX=4039 PE=2 SV=1;	PF14547.8;PF00234.24	Hydrophob_seed;Tryp_alpha_amyl	Hydrophobic seed protein;Protease inhibitor/seed storage/LTP family
TraesCS2B02G446700	1.50667	0.63	2.375	1.24781	0.00161043	0.0148306	yes	up	-	GO:001602	CC:integral component of membrane;	------	------	------	------	ENOG41112Z1	S:Function unknown	KAF7010684.1	hypothetical protein CFC21_025069 [Triticum aestivum]	sp|Q9SD53|Y3720_ARATH;	UPF0481 protein At3g47200 OS=Arabidopsis thaliana OX=3702 GN=At3g47200 PE=2 SV=1;	PF03140.17	DUF247	Plant protein of unknown function
TraesCS2B02G452100	7.53667	2.52333	2.926	1.54878	9.37106e-06	0.000177007	yes	up	-	GO:0009627;GO:000550	BP:systemic acquired resistance;MF:fatty acid binding;	------	------	------	------	ENOG410YQ10	S:Function unknown	KAF7010750.1	hypothetical protein CFC21_025122, partial [Triticum aestivum]	------	------	PF14368.8;PF00234.24	LTP_2;Tryp_alpha_amyl	Probable lipid transfer;Protease inhibitor/seed storage/LTP family
TraesCS2B02G470700	1.55667	0.553333	2.881	1.52644	0.00396742	0.0306815	yes	up	-	GO:0030001;GO:004687	BP:metal ion transport;MF:metal ion binding;	------	------	------	------	COG2608	S:Function unknown	XP_037489495.1	heavy metal-associated isoprenylated plant protein 4-like [Triticum dicoccoides]	sp|Q9SHQ8|HIP4_ARATH;	Heavy metal-associated isoprenylated plant protein 4 OS=Arabidopsis thaliana OX=3702 GN=HIPP04 PE=3 SV=2;	PF00403.28;PF19803.1	HMA;DUF6286	Heavy-metal-associated domain;Family of unknown function
TraesCS2B02G476700	13.3633	6.35667	2.123	1.08604	1.9246e-09	7.69682e-08	yes	up	-	------	------	------	------	------	------	ENOG410YW5U	S:Function unknown	XP_037480729.1	uncharacterized protein LOC119358148 [Triticum dicoccoides]	sp|Q9FGQ9|FLZ1_ARATH;	FCS-Like Zinc finger 1 OS=Arabidopsis thaliana OX=3702 GN=FLZ1 PE=1 SV=1;	PF04570.16	zf-FLZ	zinc-finger of the FCS-type, C2-C2
TraesCS2B02G492300	22.1467	10.7567	2.065	1.04607	4.3009e-08	1.361e-06	yes	up	Histone H4 variant TH011 [Source:UniProtKB/Swiss-Prot;Acc:P62785]	GO:0006334;GO:0009414;GO:0009579;GO:0005730;GO:0005634;GO:0000786;GO:0005774;GO:0005886;GO:0005694;GO:0005829;GO:0009506;GO:0009507;GO:0046872;GO:0003677;GO:004698	BP:nucleosome assembly;BP:response to water deprivation;CC:thylakoid;CC:nucleolus;CC:nucleus;CC:nucleosome;CC:vacuolar membrane;CC:plasma membrane;CC:chromosome;CC:cytosol;CC:plasmodesma;CC:chloroplast;MF:metal ion binding;MF:DNA binding;MF:protein heterodimerization activity;	K11254	H4	------	------	COG2036	B:Chromatin structure and dynamics	XP_037446040.1	uncharacterized protein LOC119315577 [Triticum dicoccoides]	sp|P62785|H41_WHEAT;	Histone H4 variant TH011 OS=Triticum aestivum OX=4565 PE=3 SV=2;	PF15511.8;PF02969.19;PF15630.8;PF00125.26	CENP-T_C;TAF;CENP-S;Histone	Centromere kinetochore component CENP-T histone fold;TATA box binding protein associated factor;CENP-S protein;Core histone H2A/H2B/H3/H4
TraesCS2B02G494800	24.83	8.29667	2.99	1.58003	5.96071e-09	2.21568e-07	yes	up	-	------	------	------	------	------	------	------	------	VAH52148.1	unnamed protein product [Triticum turgidum subsp. durum]	------	------	------	------	------
TraesCS2B02G516100	5.28	1.3	4.129	2.04592	1.32396e-11	7.11162e-10	yes	up	-	GO:0006508;GO:000823	BP:proteolysis;MF:cysteine-type peptidase activity;	------	------	------	------	COG4870	O:Posttranslational modification, protein turnover, chaperones	KAF7011439.1	hypothetical protein CFC21_025752 [Triticum aestivum]	sp|O23791|BROM1_ANACO;	Fruit bromelain OS=Ananas comosus OX=4615 PE=1 SV=1;	PF00112.25;PF08246.14;PF03051.17	Peptidase_C1;Inhibitor_I29;Peptidase_C1_2	Papain family cysteine protease;Cathepsin propeptide inhibitor domain;Peptidase C1-like family
TraesCS2B02G518700	1.84	0.733333	2.501	1.32247	0.0024786	0.0210156	yes	up	-	GO:0046872;GO:001649	MF:metal ion binding;MF:oxidoreductase activity;	------	------	------	------	COG3491	S:Function unknown	KAF7011460.1	hypothetical protein CFC21_025772 [Triticum aestivum]	sp|Q84MB3|ACCH1_ARATH;	1-aminocyclopropane-1-carboxylate oxidase homolog 1 OS=Arabidopsis thaliana OX=3702 GN=At1g06620 PE=2 SV=1;	PF03171.22;PF14226.8	2OG-FeII_Oxy;DIOX_N	2OG-F;non-haem dioxygenase in morphine synthesis N-terminal
TraesCS2B02G590200	0.76	0.233333	3.213	1.68376	0.00275417	0.0229203	yes	up	-	GO:0006508;GO:000419	BP:proteolysis;MF:aspartic-type endopeptidase activity;	------	------	------	------	ENOG410XNV7	O:Posttranslational modification, protein turnover, chaperones	KAF7012300.1	hypothetical protein CFC21_026507 [Triticum aestivum]	sp|Q9LHE3|ASPG2_ARATH;	Protein ASPARTIC PROTEASE IN GUARD CELL 2 OS=Arabidopsis thaliana OX=3702 GN=ASPG2 PE=2 SV=1;	PF14543.8;PF14541.8;PF00026.25	TAXi_N;TAXi_C;Asp	Xylanase inhibitor N-terminal;Xylanase inhibitor C-terminal;Eukaryotic aspartyl protease
TraesCS2B02G606200	1.88667	0.903333	2.133	1.09321	0.00489753	0.0363495	yes	up	-	GO:0032259;GO:0008168;GO:0046983;GO:000817	BP:methylation;MF:methyltransferase activity;MF:protein dimerization activity;MF:O-methyltransferase activity;	------	------	------	------	ENOG410XS7T	S:Function unknown	KAF7012495.1	hypothetical protein CFC21_026683 [Triticum aestivum]	sp|Q8VWG4|ASMT3_ORYSJ;	Acetylserotonin O-methyltransferase 3 OS=Oryza sativa subsp. japonica OX=39947 GN=ASMT3 PE=1 SV=1;	PF00891.20;PF08100.13;PF13649.8;PF13847.8	Methyltransf_2;Dimerisation;Methyltransf_25;Methyltransf_31	O-methyltransferase domain;Dimerisation domain;Methyltransferase domain;Methyltransferase domain
TraesCS2B02G606500	9.64	4.81667	2.033	1.02327	3.63004e-08	1.16676e-06	yes	up	-	GO:0032259;GO:0008168;GO:0046983;GO:000817	BP:methylation;MF:methyltransferase activity;MF:protein dimerization activity;MF:O-methyltransferase activity;	------	------	------	------	ENOG410XS7T	S:Function unknown	KAF7012498.1	hypothetical protein CFC21_026686 [Triticum aestivum]	sp|Q53QK0|Y1103_ORYSJ;	Flavonoid O-methyltransferase-like protein Os11g0303600 OS=Oryza sativa subsp. japonica OX=39947 GN=Os11g0303600 PE=2 SV=1;	PF00891.20;PF08100.13;PF13649.8;PF13847.8	Methyltransf_2;Dimerisation;Methyltransf_25;Methyltransf_31	O-methyltransferase domain;Dimerisation domain;Methyltransferase domain;Methyltransferase domain
TraesCS2B02G626100	3.34	1.61667	2.09	1.06338	6.2745e-05	0.000942586	yes	up	-	GO:0055085;GO:0016020;GO:0016021;GO:002285	BP:transmembrane transport;CC:membrane;CC:integral component of membrane;MF:transmembrane transporter activity;	K14638	SLC15A3_4, PHT	------	------	COG3104	E:Amino acid transport and metabolism	KAF7012726.1	hypothetical protein CFC21_026885 [Triticum aestivum]	sp|Q0WSZ6|PTR23_ARATH;	Protein NRT1/ PTR FAMILY 5.13 OS=Arabidopsis thaliana OX=3702 GN=NPF5.13 PE=2 SV=2;	PF00854.23;PF07690.18	PTR2;MFS_1	POT family;Major Facilitator Superfamily
TraesCS2B02G626600	1.59	0.6	2.662	1.41233	6.55986e-05	0.000980434	yes	up	-	GO:0055085;GO:0016020;GO:0016021;GO:002285	BP:transmembrane transport;CC:membrane;CC:integral component of membrane;MF:transmembrane transporter activity;	K14638	SLC15A3_4, PHT	------	------	COG3104	E:Amino acid transport and metabolism	KAF7012732.1	hypothetical protein CFC21_026890 [Triticum aestivum]	sp|Q0WP01|PTR9_ARATH;	Protein NRT1/ PTR FAMILY 5.10 OS=Arabidopsis thaliana OX=3702 GN=NPF5.10 PE=2 SV=1;	PF00854.23;PF07690.18	PTR2;MFS_1	POT family;Major Facilitator Superfamily
TraesCS2D02G000200	11.0367	5.09	2.181	1.12505	7.88136e-08	2.34789e-06	yes	up	-	GO:0047834;GO:001649	MF:D-threo-aldose 1-dehydrogenase activity;MF:oxidoreductase activity;	K22374	DMAS1	------	------	COG0656	S:Function unknown	SPT15415.1	unnamed protein product [Triticum aestivum]	sp|Q7G764|NADO1_ORYSJ;	Probable NA;	PF00248.23	Aldo_ket_red	Aldo/keto reductase family
TraesCS2D02G001000	0.883333	0.436667	2.025	1.01815	0.00155767	0.0144635	yes	up	-	------	------	------	------	------	------	ENOG41115E4	S:Function unknown	KAF7012807.1	hypothetical protein CFC21_026959 [Triticum aestivum]	sp|Q8RXS5|DRL40_ARATH;	Probable disease resistance protein At5g63020 OS=Arabidopsis thaliana OX=3702 GN=At5g63020 PE=2 SV=2;	PF12799.9	LRR_4	Leucine Rich repeats
TraesCS2D02G005700	1.28667	0.41	3.122	1.64241	0.000245915	0.00306388	yes	up	-	GO:0016021;GO:0004497;GO:0016705;GO:0005506;GO:002003	CC:integral component of membrane;MF:monooxygenase activity;MF:oxidoreductase activity, acting on paired donors, with incorporation or reduction of molecular oxygen;MF:iron ion binding;MF:heme binding;	------	------	------	------	COG2124	Q:Secondary metabolites biosynthesis, transport and catabolism	KAF7012880.1	hypothetical protein CFC21_027028 [Triticum aestivum]	sp|Q6Z5I7|C76M6_ORYSJ;	Oryzalexin E synthase OS=Oryza sativa subsp. japonica OX=39947 GN=CYP76M6 PE=1 SV=1;	PF00067.24	p450	Cytochrome P450
TraesCS2D02G013300	0.77	0.306667	2.54	1.34499	9.01867e-05	0.00129458	yes	up	-	GO:0006468;GO:0016021;GO:0005524;GO:0005515;GO:000467	BP:protein phosphorylation;CC:integral component of membrane;MF:ATP binding;MF:protein binding;MF:protein kinase activity;	------	------	------	------	COG4886	S:Function unknown	XP_020155303.2	probable LRR receptor-like serine/threonine-protein kinase At3g47570 [Aegilops tauschii subsp. strangulata]	sp|Q1MX30|XA21_ORYSI;	Receptor kinase-like protein Xa21 OS=Oryza sativa subsp. indica OX=39946 GN=XA21 PE=1 SV=1;	PF00069.27;PF13855.8;PF07714.19;PF12799.9;PF08263.14	Pkinase;LRR_8;PK_Tyr_Ser-Thr;LRR_4;LRRNT_2	Protein kinase domain;Leucine rich repeat;Protein tyrosine and serine/threonine kinase;Leucine Rich repeats;Leucine rich repeat N-terminal domain
TraesCS2D02G021500	0.39	0.08	5.251	2.39268	0.00622555	0.0439298	yes	up	-	GO:0016020;GO:0016021;GO:0004497;GO:0020037;GO:0016705;GO:0005506;GO:0046872;GO:001649	CC:membrane;CC:integral component of membrane;MF:monooxygenase activity;MF:heme binding;MF:oxidoreductase activity, acting on paired donors, with incorporation or reduction of molecular oxygen;MF:iron ion binding;MF:metal ion binding;MF:oxidoreductase activity;	------	------	------	------	COG2124	Q:Secondary metabolites biosynthesis, transport and catabolism	KAF7013050.1	hypothetical protein CFC21_027176 [Triticum aestivum]	sp|A0A0N9HT29|C71BE_SINHE;	Desmethyl-deoxy-podophyllotoxin synthase OS=Sinopodophyllum hexandrum OX=93608 GN=CYP71BE54 PE=1 SV=1;	PF00067.24	p450	Cytochrome P450
TraesCS2D02G024800	14.47	7.27333	2.002	1.00154	5.13136e-09	1.92543e-07	yes	up	-	GO:0005524;GO:000467	MF:ATP binding;MF:protein kinase activity;	------	------	------	------	ENOG410XNNY;ENOG410YYM0	S:Function unknown;	XP_020188055.1	23 kDa jasmonate-induced protein [Aegilops tauschii subsp. strangulata]	sp|P32024|JI23_HORVU;	23 kDa jasmonate-induced protein OS=Hordeum vulgare OX=4513 PE=2 SV=1;	------	------	------
TraesCS2D02G029800	4.28	0.646667	6.797	2.7648	1.88335e-20	1.96083e-18	yes	up	Glycosyltransferase [Source:UniProtKB/TrEMBL;Acc:A0A1D6D981]	GO:0016758;GO:0016740;GO:0008194;GO:001675	MF:transferase activity, transferring hexosyl groups;MF:transferase activity;MF:UDP-glycosyltransferase activity;MF:transferase activity, transferring glycosyl groups;	------	------	------	------	COG1819	S:Function unknown	KAF7013138.1	hypothetical protein CFC21_027253 [Triticum aestivum]	sp|Q2V6J9|UFOG7_FRAAN;	UDP-glucose flavonoid 3-O-glucosyltransferase 7 OS=Fragaria ananassa OX=3747 GN=GT7 PE=1 SV=1;	PF00201.20	UDPGT	UDP-glucoronosyl and UDP-glucosyl transferase
TraesCS2D02G040400	0.98	0.323333	3.094	1.62929	7.51453e-06	0.000146313	yes	up	-	GO:001602	CC:integral component of membrane;	------	------	------	------	COG0666	S:Function unknown	KAF7013256.1	hypothetical protein CFC21_027354 [Triticum aestivum]	------	------	PF13962.8	PGG	Domain of unknown function
TraesCS2D02G040500	1.41333	0.663333	2.45	1.29267	0.000337411	0.00401903	yes	up	-	GO:0016021;GO:001602	CC:integral component of membrane;CC:membrane;	------	------	------	------	COG0666	S:Function unknown	KAF7013249.1	hypothetical protein CFC21_027346 [Triticum aestivum]	------	------	PF13962.8	PGG	Domain of unknown function
TraesCS2D02G047200	1.33667	0.156667	8.696	3.12035	0.00198789	0.0175796	yes	up	-	------	------	------	------	------	------	ENOG411049Q	S:Function unknown	XP_040256801.1	uncharacterized protein LOC120974362 [Aegilops tauschii subsp. strangulata]	------	------	------	------	------
TraesCS2D02G058500	1.00333	0.42	2.399	1.26219	0.00486009	0.0361073	yes	up	-	GO:0016020;GO:0016021;GO:0004497;GO:0020037;GO:0016705;GO:0005506;GO:0046872;GO:001649	CC:membrane;CC:integral component of membrane;MF:monooxygenase activity;MF:heme binding;MF:oxidoreductase activity, acting on paired donors, with incorporation or reduction of molecular oxygen;MF:iron ion binding;MF:metal ion binding;MF:oxidoreductase activity;	------	------	------	------	COG2124	Q:Secondary metabolites biosynthesis, transport and catabolism	KAF7013493.1	hypothetical protein CFC21_027574 [Triticum aestivum]	sp|A0A0N9HT29|C71BE_SINHE;	Desmethyl-deoxy-podophyllotoxin synthase OS=Sinopodophyllum hexandrum OX=93608 GN=CYP71BE54 PE=1 SV=1;	PF00067.24	p450	Cytochrome P450
TraesCS2D02G065000	6.17	0.923333	6.59	2.72035	4.00183e-10	1.75888e-08	yes	up	Expansin [Source:UniProtKB/TrEMBL;Acc:A0A1D5UUR4]	GO:0009664;GO:0071555;GO:0005618;GO:0016020;GO:000557	BP:plant-type cell wall organization;BP:cell wall organization;CC:cell wall;CC:membrane;CC:extracellular region;	------	------	------	------	ENOG410YB3R	G:Carbohydrate transport and metabolism	XP_020168803.1	expansin-A1 [Aegilops tauschii subsp. strangulata]	sp|Q7XWU8|EXPA1_ORYSJ;	Expansin-A1 OS=Oryza sativa subsp. japonica OX=39947 GN=EXPA1 PE=2 SV=2;	PF01357.23;PF03330.20	Expansin_C;DPBB_1	Expansin C-terminal domain;Lytic transglycolase
TraesCS2D02G094800	3.99	1.72	2.32	1.21395	0.000326637	0.00391078	yes	up	-	GO:000635	BP:regulation of transcription, DNA-templated;	------	------	------	------	ENOG410YRF4	K:Transcription	XP_020185237.1	transcription factor bHLH148 [Aegilops tauschii subsp. strangulata]	sp|O80482|BH149_ARATH;	Transcription factor bHLH149 OS=Arabidopsis thaliana OX=3702 GN=BHLH149 PE=1 SV=1;	------	------	------
TraesCS2D02G102400	3.79333	1.96333	2.002	1.00145	0.000832502	0.008617	yes	up	-	GO:1900150;GO:004687	BP:regulation of defense response to fungus;MF:metal ion binding;	------	------	------	------	ENOG41108CV;ENOG410Y9K1	S:Function unknown;M:Cell wall/membrane/envelope biogenesis	KAF7014013.1	hypothetical protein CFC21_028043 [Triticum aestivum]	------	------	------	------	------
TraesCS2D02G114400	0.643333	0	49.433	5.62741	0.00013153	0.00178511	yes	up	-	------	------	------	------	------	------	ENOG410YJE2	S:Function unknown	XP_040257558.1	protein LURP-one-related 11 [Aegilops tauschii subsp. strangulata]	sp|Q9LUM1|LOR11_ARATH;	Protein LURP-one-related 11 OS=Arabidopsis thaliana OX=3702 GN=At3g14260 PE=2 SV=1;	PF04525.14	LOR	LURP-one-related
TraesCS2D02G116600	11.05	4.40667	2.536	1.34254	2.9765e-14	2.09836e-12	yes	up	-	GO:001678	MF:hydrolase activity, acting on ester bonds;	------	------	------	------	ENOG410ZH2N	S:Function unknown	XP_020192390.1	GDSL esterase/lipase At2g23540 [Aegilops tauschii subsp. strangulata]	sp|O80470|GDL38_ARATH;	GDSL esterase/lipase At2g23540 OS=Arabidopsis thaliana OX=3702 GN=At2g23540 PE=2 SV=1;	PF00657.24	Lipase_GDSL	GDSL-like Lipase/Acylhydrolase
[truncated: 2,451 more rows]

## Sheet: Table S3-2
Table S3-2. Expression and functional annotation of DEGs in Ardito_LP vs. Ardito_NP
Upregulated differentially expressed genes (DEGs)
[truncated: 1,433 more rows]

## Sheet: Table S3-3
Table S3-3. Expression and functional annotation of DEGs in Fielder_LP vs. Ardito_LP
[truncated: 6,708 more rows]
