# Supplementary material for: Comparative transcriptomic and physiological analyses unravel wheat source root adaptation to phosphorous deficiency
Source: Sci Rep. 2024 May 14;14:11050. doi: 10.1038/s41598-024-61767-z (PMC11094128; doi:10.1038/s41598-024-61767-z)
Supplement: Supplementary file 5 — Supplementary Table S4. [file 41598_2024_61767_MOESM5_ESM.xlsx]

## Sheet: Table S4
Table S4 Go annotations analysis of DEGs under LP stress in wheat
Fielder_LP vs. Fielder_NP						Ardito_LP vs. Ardito_NP						Fielder_LP vs. Ardito_LP
GO ID	GO_Classify 1	GO_Classify 2	DEGs Unigene	All Unigene		GO ID	GO_Classify 1	GO_Classify 2	DEGs Unigene	All Unigene		GO ID	GO_Classify 1	GO_Classify 2	DEGs Unigene	All Unigene
GO:0065007	Biological_process	Biological regulation	384	384/3029		GO:0001906	Biological_process	Cell killing	2	2/1430		GO:0002376	Biological_process	Immune system process	15	15/6704
GO:0015976	Biological_process	Carbon utilization	3	3/3029		GO:0002376	Biological_process	Immune system process	7	7/1430		GO:0015976	Biological_process	Carbon utilization	2	2/6704
GO:0001906	Biological_process	Cell killing	1	1/3029		GO:0015976	Biological_process	Carbon utilization	1	1/1430		GO:0065007	Biological_process	Biological regulation	631	631/6704
GO:0008283	Biological_process	Cell population proliferation	1	1/3029		GO:0065007	Biological_process	Biological regulation	169	169/1430		GO:0008152	Biological_process	Metabolic process	1893	1893/6704
GO:0071840	Biological_process	Cellular component organization or biogenesis	359	359/3029		GO:0008152	Biological_process	Metabolic process	447	447/1430		GO:0051704	Biological_process	Multi-organism process	83	83/6704
GO:0009987	Biological_process	Cellular process	1007	1007/3029		GO:0051704	Biological_process	Multi-organism process	32	32/1430		GO:0040011	Biological_process	Locomotion	1	1/6704
GO:0098754	Biological_process	Detoxification	16	16/3029		GO:0022414	Biological_process	Reproductive process	15	15/1430		GO:0022414	Biological_process	Reproductive process	75	75/6704
GO:0032502	Biological_process	Developmental process	37	37/3029		GO:0000003	Biological_process	Reproduction	11	11/1430		GO:0000003	Biological_process	Reproduction	9	9/6704
GO:0040007	Biological_process	Growth	3	3/3029		GO:0008283	Biological_process	Cell population proliferation	1	1/1430		GO:0071840	Biological_process	Cellular component organization or biogenesis	292	292/6704
GO:0002376	Biological_process	Immune system process	14	14/3029		GO:0071840	Biological_process	Cellular component organization or biogenesis	167	167/1430		GO:0009987	Biological_process	Cellular process	1843	1843/6704
GO:0051179	Biological_process	Localization	244	244/3029		GO:0009987	Biological_process	Cellular process	511	511/1430		GO:0032502	Biological_process	Developmental process	81	81/6704
GO:0008152	Biological_process	Metabolic process	776	776/3029		GO:0032502	Biological_process	Developmental process	16	16/1430		GO:0032501	Biological_process	Multicellular organismal process	52	52/6704
GO:0032501	Biological_process	Multicellular organismal process	33	33/3029		GO:0032501	Biological_process	Multicellular organismal process	15	15/1430		GO:0040007	Biological_process	Growth	12	12/6704
GO:0051704	Biological_process	Multi-organism process	40	40/3029		GO:0040007	Biological_process	Growth	4	4/1430		GO:0048511	Biological_process	Rhythmic process	5	5/6704
GO:0019740	Biological_process	Nitrogen utilization	1	1/3029		GO:0048511	Biological_process	Rhythmic process	6	6/1430		GO:0051179	Biological_process	Localization	447	447/6704
GO:0000003	Biological_process	Reproduction	5	5/3029		GO:0051179	Biological_process	Localization	107	107/1430		GO:0022610	Biological_process	Biological adhesion	1	1/6704
GO:0022414	Biological_process	Reproductive process	31	31/3029		GO:0098754	Biological_process	Detoxification	9	9/1430		GO:0098754	Biological_process	Detoxification	22	22/6704
GO:0050896	Biological_process	Response to stimulus	510	510/3029		GO:0019740	Biological_process	Nitrogen utilization	2	2/1430		GO:0023052	Biological_process	Signaling	1	1/6704
GO:0048511	Biological_process	Rhythmic process	13	13/3029		GO:0050896	Biological_process	Response to stimulus	227	227/1430		GO:0050896	Biological_process	Response to stimulus	850	850/6704
GO:0023052	Biological_process	Signaling	1	1/3029		GO:0031974	Cellular_component	Membrane-enclosed lumen	1	1/1430		GO:0031974	Cellular_component	Membrane-enclosed lumen	24	24/6704
GO:0005623	Cellular_component	Cell	7	7/3029		GO:0032991	Cellular_component	Protein-containing complex	199	199/1430		GO:0032991	Cellular_component	Protein-containing complex	355	355/6704
GO:0030054	Cellular_component	Cell junction	136	136/3029		GO:0005623	Cellular_component	Cell	1	1/1430		GO:0005623	Cellular_component	Cell	16	16/6704
GO:0044464	Cellular_component	Cell part	1212	1212/3029		GO:0044425	Cellular_component	Membrane part	381	381/1430		GO:0044425	Cellular_component	Membrane part	1805	1805/6704
GO:0005576	Cellular_component	Extracellular region	207	207/3029		GO:0044421	Cellular_component	Extracellular region part	14	14/1430		GO:0044421	Cellular_component	Extracellular region part	22	22/6704
GO:0044421	Cellular_component	Extracellular region part	14	14/3029		GO:0044422	Cellular_component	Organelle part	236	236/1430		GO:0044422	Cellular_component	Organelle part	486	486/6704
GO:0016020	Cellular_component	Membrane	436	436/3029		GO:0043226	Cellular_component	Organelle	338	338/1430		GO:0043226	Cellular_component	Organelle	959	959/6704
GO:0044425	Cellular_component	Membrane part	779	779/3029		GO:0016020	Cellular_component	Membrane	232	232/1430		GO:0016020	Cellular_component	Membrane	799	799/6704
GO:0031974	Cellular_component	Membrane-enclosed lumen	9	9/3029		GO:0030054	Cellular_component	Cell junction	58	58/1430		GO:0030054	Cellular_component	Cell junction	87	87/6704
GO:0043226	Cellular_component	Organelle	803	803/3029		GO:0005576	Cellular_component	Extracellular region	155	155/1430		GO:0005576	Cellular_component	Extracellular region	328	328/6704
GO:0044422	Cellular_component	Organelle part	535	535/3029		GO:0044464	Cellular_component	Cell part	539	539/1430		GO:0009295	Cellular_component	Nucleoid	1	1/6704
GO:0032991	Cellular_component	Protein-containing complex	453	453/3029		GO:0099080	Cellular_component	Supramolecular complex	10	10/1430		GO:0044464	Cellular_component	Cell part	1795	1795/6704
GO:0099080	Cellular_component	Supramolecular complex	8	8/3029		GO:0045182	Molecular_function	Translation regulator activity	1	1/1430		GO:0099080	Cellular_component	Supramolecular complex	27	27/6704
GO:0016209	Molecular_function	Antioxidant activity	75	75/3029		GO:0140110	Molecular_function	Transcription regulator activity	34	34/1430		GO:0045182	Molecular_function	Translation regulator activity	17	17/6704
GO:0005488	Molecular_function	Binding	1705	1705/3029		GO:0005198	Molecular_function	Structural molecule activity	12	12/1430		GO:0140110	Molecular_function	Transcription regulator activity	192	192/6704
GO:0003824	Molecular_function	Catalytic activity	1012	1012/3029		GO:0044183	Molecular_function	Protein folding chaperone	1	1/1430		GO:0005198	Molecular_function	Structural molecule activity	48	48/6704
GO:0098772	Molecular_function	Molecular function regulator	38	38/3029		GO:0016209	Molecular_function	Antioxidant activity	59	59/1430		GO:0044183	Molecular_function	Protein folding chaperone	7	7/6704
GO:0060089	Molecular_function	Molecular transducer activity	14	14/3029		GO:0005215	Molecular_function	Transporter activity	88	88/1430		GO:0140104	Molecular_function	Molecular carrier activity	2	2/6704
GO:0045735	Molecular_function	Nutrient reservoir activity	16	16/3029		GO:0090729	Molecular_function	Toxin activity	1	1/1430		GO:0016209	Molecular_function	Antioxidant activity	108	108/6704
GO:0044183	Molecular_function	Protein folding chaperone	22	22/3029		GO:0098772	Molecular_function	Molecular function regulator	23	23/1430		GO:0005215	Molecular_function	Transporter activity	347	347/6704
GO:0031386	Molecular_function	Protein tag	3	3/3029		GO:0140299	Molecular_function	Small molecule sensor activity	1	1/1430		GO:0090729	Molecular_function	Toxin activity	9	9/6704
GO:0005198	Molecular_function	Structural molecule activity	24	24/3029		GO:0005488	Molecular_function	Binding	744	744/1430		GO:0098772	Molecular_function	Molecular function regulator	78	78/6704
GO:0090729	Molecular_function	Toxin activity	3	3/3029		GO:0045735	Molecular_function	Nutrient reservoir activity	9	9/1430		GO:0140299	Molecular_function	Small molecule sensor activity	3	3/6704
GO:0140110	Molecular_function	Transcription regulator activity	119	119/3029		GO:0060089	Molecular_function	Molecular transducer activity	13	13/1430		GO:0005488	Molecular_function	Binding	3398	3398/6704
GO:0045182	Molecular_function	Translation regulator activity	1	1/3029		GO:0003824	Molecular_function	Catalytic activity	612	612/1430		GO:0045735	Molecular_function	Nutrient reservoir activity	28	28/6704
GO:0005215	Molecular_function	Transporter activity	170	170/3029								GO:0031386	Molecular_function	Protein tag	3	3/6704
												GO:0060089	Molecular_function	Molecular transducer activity	42	42/6704
												GO:0003824	Molecular_function	Catalytic activity	2661	2661/6704
