# Supplementary material for: Comparative transcriptomic and physiological analyses unravel wheat source root adaptation to phosphorous deficiency
Source: Sci Rep. 2024 May 14;14:11050. doi: 10.1038/s41598-024-61767-z (PMC11094128; doi:10.1038/s41598-024-61767-z)
Supplement: Supplementary file 6 — Supplementary Table S5. [file 41598_2024_61767_MOESM6_ESM.xlsx]

## Sheet: Table S5
Table S5. DEGs related to PAP, PHT, and SPX under LP stress in wheat
Gene_id	Gene_name	Fielder_LP	Ardito_LP	Fielder_NP	Ardito_NP	Log2FC(Fielder_LP/Fielder_NP)	Log2FC(Ardito_LP/Ardito_NP)	Log2FC(Fielder_LP/Ardito_LP)	Gene_description	GO_id	GO_term	KO_id	KO_name	Pathway_id	Pathway_definition	COG_id	COG_Functional Categories	NR_hit-name	NR_description	Swiss-Prot_hit-name	Swiss-Prot_description	Pfam_id	Domain	Domain description
TraesCS5B02G083700	PAP1	1.23333	0.3	1.03333	0.38	0.255257	-0.341037	2.03953	Purple acid phosphatase [Source:UniProtKB/TrEMBL;Acc:A0A341VQ41]	GO:0016787;GO:0046872;GO:000399	MF:hydrolase activity;MF:metal ion binding;MF:acid phosphatase activity;	K22390	ACP7	------	------	COG1409	S:Function unknown	KAF7063844.1	hypothetical protein CFC21_070319, partial [Triticum aestivum]	sp|Q9LMX4|PPA1_ARATH;	Probable inactive purple acid phosphatase 1 OS=Arabidopsis thaliana OX=3702 GN=PAP1 PE=2 SV=1;	PF17808.3;PF00149.30;PF14008.8;PF16656.7;PF12850.9	fn3_PAP;Metallophos;Metallophos_C;Pur_ac_phosph_N;Metallophos_2	Fn3-like domain from Purple Acid Phosphatase;Calcineurin-like phosphoesterase;Iron/zinc purple acid phosphatase-like protein C;Purple acid Phosphatase, N-terminal domain;Calcineurin-like phosphoesterase superfamily domain
TraesCS5D02G090100	PAP1	0.64	1.56667	0.87	1.46	-0.442943	0.10173	-1.29155	Purple acid phosphatase [Source:UniProtKB/TrEMBL;Acc:A0A341VTX4]	GO:0016787;GO:0046872;GO:000399	MF:hydrolase activity;MF:metal ion binding;MF:acid phosphatase activity;	K22390	ACP7	------	------	COG1409	S:Function unknown	XP_020182278.2	probable inactive purple acid phosphatase 1 isoform X1 [Aegilops tauschii subsp. strangulata]	sp|Q9LMX4|PPA1_ARATH;	Probable inactive purple acid phosphatase 1 OS=Arabidopsis thaliana OX=3702 GN=PAP1 PE=2 SV=1;	PF17808.3;PF00149.30;PF14008.8;PF16656.7	fn3_PAP;Metallophos;Metallophos_C;Pur_ac_phosph_N	Fn3-like domain from Purple Acid Phosphatase;Calcineurin-like phosphoesterase;Iron/zinc purple acid phosphatase-like protein C;Purple acid Phosphatase, N-terminal domain
TraesCS5D02G474000	PAP2	3.30667	3.06	1.40667	1.64333	1.2331	0.896907	0.111846	Purple acid phosphatase [Source:UniProtKB/TrEMBL;Acc:A0A1D5ZN24]	GO:0016787;GO:0046872;GO:000399	MF:hydrolase activity;MF:metal ion binding;MF:acid phosphatase activity;	K22390	ACP7	------	------	COG1409	S:Function unknown	KAF7075567.1	hypothetical protein CFC21_080332 [Triticum aestivum]	sp|Q9SDZ9|PPAF2_IPOBA;	Purple acid phosphatase 2 OS=Ipomoea batatas OX=4120 GN=PAP2 PE=1 SV=1;	PF00149.30;PF16656.7;PF14008.8	Metallophos;Pur_ac_phosph_N;Metallophos_C	Calcineurin-like phosphoesterase;Purple acid Phosphatase, N-terminal domain;Iron/zinc purple acid phosphatase-like protein C
TraesCS1D02G401800	PAP27	1.23	0.416667	0.27	0.026667	2.18763	3.96577	1.56169	Purple acid phosphatase [Source:UniProtKB/TrEMBL;Acc:A0A1D5T005]	GO:0016787;GO:0046872;GO:000399	MF:hydrolase activity;MF:metal ion binding;MF:acid phosphatase activity;	K22390	ACP7	------	------	COG1409	S:Function unknown	KAF6997550.1	hypothetical protein CFC21_013759 [Triticum aestivum]	sp|Q5MAU8|PPA27_ARATH;	Probable inactive purple acid phosphatase 27 OS=Arabidopsis thaliana OX=3702 GN=PAP27 PE=2 SV=1;	PF17808.3;PF00149.30;PF14008.8;PF16656.7	fn3_PAP;Metallophos;Metallophos_C;Pur_ac_phosph_N	Fn3-like domain from Purple Acid Phosphatase;Calcineurin-like phosphoesterase;Iron/zinc purple acid phosphatase-like protein C;Purple acid Phosphatase, N-terminal domain
TraesCS4B02G348600	PAP27	5.64333	4.36	2.75	3.11333	1.03712	0.485868	0.372219	Purple acid phosphatase [Source:UniProtKB/TrEMBL;Acc:A0A1D5XG45]	GO:0016787;GO:0046872;GO:000399	MF:hydrolase activity;MF:metal ion binding;MF:acid phosphatase activity;	K22390	ACP7	------	------	COG1409	S:Function unknown	KAF7051162.1	hypothetical protein CFC21_059432 [Triticum aestivum]	sp|Q5MAU8|PPA27_ARATH;	Probable inactive purple acid phosphatase 27 OS=Arabidopsis thaliana OX=3702 GN=PAP27 PE=2 SV=1;	PF17808.3;PF00149.30;PF14008.8;PF16656.7	fn3_PAP;Metallophos;Metallophos_C;Pur_ac_phosph_N	Fn3-like domain from Purple Acid Phosphatase;Calcineurin-like phosphoesterase;Iron/zinc purple acid phosphatase-like protein C;Purple acid Phosphatase, N-terminal domain
TraesCS4D02G343000	PAP27	71.67	44.7833	33.62	21.7833	1.09205	1.03974	0.678407	Purple acid phosphatase [Source:UniProtKB/TrEMBL;Acc:A0A341UPC1]	GO:0016787;GO:0046872;GO:000399	MF:hydrolase activity;MF:metal ion binding;MF:acid phosphatase activity;	K22390	ACP7	------	------	COG1409	S:Function unknown	XP_020197117.1	nucleotide pyrophosphatase/phosphodiesterase [Aegilops tauschii subsp. strangulata]	sp|Q5MAU8|PPA27_ARATH;	Probable inactive purple acid phosphatase 27 OS=Arabidopsis thaliana OX=3702 GN=PAP27 PE=2 SV=1;	PF17808.3;PF00149.30;PF14008.8;PF16656.7	fn3_PAP;Metallophos;Metallophos_C;Pur_ac_phosph_N	Fn3-like domain from Purple Acid Phosphatase;Calcineurin-like phosphoesterase;Iron/zinc purple acid phosphatase-like protein C;Purple acid Phosphatase, N-terminal domain
TraesCS5D02G327800	PAP29	1.31333	0.466667	0.38	0.163333	1.78916	1.51458	1.49277	-	GO:0016787;GO:001678	MF:hydrolase activity;MF:hydrolase activity, acting on ester bonds;	------	------	------	------	COG1409	S:Function unknown	KAF7073866.1	hypothetical protein CFC21_078791 [Triticum aestivum]	sp|Q9FMK9|PPA29_ARATH;	Probable inactive purple acid phosphatase 29 OS=Arabidopsis thaliana OX=3702 GN=PAP29 PE=2 SV=1;	PF00149.30	Metallophos	Calcineurin-like phosphoesterase
TraesCS6B02G418100	PHO1-2	0.08	0.116667	0.446667	0.133333	-2.48113	-0.192637	-0.544325	-	GO:001602	CC:integral component of membrane;	K24195	XPR1, PHO1	------	------	COG5409	T:Signal transduction mechanisms	KAF7086798.1	hypothetical protein CFC21_090059 [Triticum aestivum]	sp|Q6K991|PHO12_ORYSJ;	Phosphate transporter PHO1-2 OS=Oryza sativa subsp. japonica OX=39947 GN=PHO1-2 PE=2 SV=1;	PF03124.16;PF03105.21	EXS;SPX	EXS family;SPX domain
TraesCS7A02G231200	PHO1-3	0.616667	0.75	0.283333	0.416667	1.12199	0.847996	-0.282399	Phosphate transporter PHO1 homolog 1 [Source:Projected from Arabidopsis thaliana (AT1G68740) UniProtKB/Swiss-Prot;Acc:Q93ZF5]	GO:0006817;GO:0016036;GO:0005737;GO:0005794;GO:0016021;GO:0005886;GO:0000822;GO:001511	BP:phosphate ion transport;BP:cellular response to phosphate starvation;CC:cytoplasm;CC:Golgi apparatus;CC:integral component of membrane;CC:plasma membrane;MF:inositol hexakisphosphate binding;MF:phosphate ion transmembrane transporter activity;	K24195	XPR1, PHO1	------	------	COG5409	T:Signal transduction mechanisms	KAF7095096.1	hypothetical protein CFC21_097338 [Triticum aestivum]	sp|Q651J5|PHO13_ORYSJ;	Phosphate transporter PHO1-3 OS=Oryza sativa subsp. japonica OX=39947 GN=PHO1-3 PE=2 SV=1;	PF03124.16;PF03105.21	EXS;SPX	EXS family;SPX domain
TraesCS5B02G512100	PHT1-8	10.15	7.44	4.05333	4.73667	1.3243	0.65143	0.448105	-	GO:0006817;GO:0055085;GO:0016021;GO:0015293;GO:0005315;GO:002285	BP:phosphate ion transport;BP:transmembrane transport;CC:integral component of membrane;MF:symporter activity;MF:inorganic phosphate transmembrane transporter activity;MF:transmembrane transporter activity;	K08176	PHO84	------	------	ENOG410ZVN7	G:Carbohydrate transport and metabolism	KAF7069027.1	hypothetical protein CFC21_074707 [Triticum aestivum]	sp|Q8H6G8|PHT18_ORYSJ;	Probable inorganic phosphate transporter 1-8 OS=Oryza sativa subsp. japonica OX=39947 GN=PHT1-8 PE=2 SV=1;	PF00083.26;PF07690.18	Sugar_tr;MFS_1	Sugar;Major Facilitator Superfamily
TraesCS5D02G512900	PHT1-8	7.63667	5.56333	3.72333	4.07	1.03635	0.450921	0.456994	Phosphate transporter protein [Source:UniProtKB/TrEMBL;Acc:A0A0E3IET4]	GO:0006817;GO:0055085;GO:0016021;GO:0016020;GO:0015293;GO:0005315;GO:002285	BP:phosphate ion transport;BP:transmembrane transport;CC:integral component of membrane;CC:membrane;MF:symporter activity;MF:inorganic phosphate transmembrane transporter activity;MF:transmembrane transporter activity;	K08176	PHO84	------	------	ENOG410ZVN7	G:Carbohydrate transport and metabolism	AIZ11183.1	phosphate transporter protein [Triticum aestivum]	sp|Q8H6G8|PHT18_ORYSJ;	Probable inorganic phosphate transporter 1-8 OS=Oryza sativa subsp. japonica OX=39947 GN=PHT1-8 PE=2 SV=1;	PF00083.26;PF07690.18	Sugar_tr;MFS_1	Sugar;Major Facilitator Superfamily
TraesCS4B02G317200	PTH1-2	0.106667	0.26	0.096667	0.293333	0.142019	-0.174028	-1.2854	Phosphate transporter protein [Source:UniProtKB/TrEMBL;Acc:W5E578]	GO:0006817;GO:0055085;GO:0009536;GO:0016021;GO:0016020;GO:0015293;GO:0005315;GO:002285	BP:phosphate ion transport;BP:transmembrane transport;CC:plastid;CC:integral component of membrane;CC:membrane;MF:symporter activity;MF:inorganic phosphate transmembrane transporter activity;MF:transmembrane transporter activity;	K08176	PHO84	------	------	ENOG410ZVN7	G:Carbohydrate transport and metabolism	XP_037426503.1	inorganic phosphate transporter 1-2-like [Triticum dicoccoides]	sp|Q8GSD9|PHT12_ORYSJ;	Inorganic phosphate transporter 1-2 OS=Oryza sativa subsp. japonica OX=39947 GN=PTH1-2 PE=2 SV=1;	PF00083.26;PF07690.18	Sugar_tr;MFS_1	Sugar;Major Facilitator Superfamily
TraesCS7A02G376200	SPX1	5.93667	2.30667	6.11	2.94667	-0.0415192	-0.353274	1.36384	-	GO:0070417;GO:0080040;GO:0016036;GO:000563	BP:cellular response to cold;BP:positive regulation of cellular response to phosphate starvation;BP:cellular response to phosphate starvation;CC:nucleus;	------	------	------	------	ENOG4111K3Y	T:Signal transduction mechanisms	XP_037458197.1	SPX domain-containing protein 1-like [Triticum dicoccoides]	sp|Q69XJ0|SPX1_ORYSJ;	SPX domain-containing protein 1 OS=Oryza sativa subsp. japonica OX=39947 GN=SPX1 PE=1 SV=1;	PF03105.21	SPX	SPX domain
TraesCS7D02G058400	SPX3	9.99667	21.98	10.1467	25.0633	-0.0214868	-0.189387	-1.13667	-	GO:0055085;GO:0016021;GO:002285	BP:transmembrane transport;CC:integral component of membrane;MF:transmembrane transporter activity;	------	------	------	------	ENOG41101S9	T:Signal transduction mechanisms	KAF7106200.1	hypothetical protein CFC21_106952 [Triticum aestivum]	sp|A2Y8U6|SPXM3_ORYSI;	SPX domain-containing membrane protein OsI_21475 OS=Oryza sativa subsp. indica OX=39946 GN=OsI_21475 PE=3 SV=1;	PF07690.18;PF03105.21;PF00083.26	MFS_1;SPX;Sugar_tr	Major Facilitator Superfamily;SPX domain;Sugar
TraesCS2B02G195900	SPX6	0.483333	0.156667	0.61	0.4	-0.335792	-1.3523	1.62532	-	GO:0070417;GO:001603	BP:cellular response to cold;BP:cellular response to phosphate starvation;	------	------	------	------	COG5036	P:Inorganic ion transport and metabolism	KAF7014831.1	hypothetical protein CFC21_028772 [Triticum aestivum]	sp|Q8H398|SPX6_ORYSJ;	SPX domain-containing protein 6 OS=Oryza sativa subsp. japonica OX=39947 GN=SPX6 PE=2 SV=2;	PF03105.21	SPX	SPX domain
TraesCS2D02G177100	SPX6	0.443333	0.113333	0.366667	0.213333	0.27392	-0.912539	1.96782	-	GO:0070417;GO:001603	BP:cellular response to cold;BP:cellular response to phosphate starvation;	------	------	------	------	COG5036;ENOG410XU76	P:Inorganic ion transport and metabolism;T:Signal transduction mechanisms	KAF7014831.1	hypothetical protein CFC21_028772 [Triticum aestivum]	sp|Q8H398|SPX6_ORYSJ;	SPX domain-containing protein 6 OS=Oryza sativa subsp. japonica OX=39947 GN=SPX6 PE=2 SV=2;	PF03105.21	SPX	SPX domain
