# Supplementary material for: Comparative transcriptomic and physiological analyses unravel wheat source root adaptation to phosphorous deficiency
Source: Sci Rep. 2024 May 14;14:11050. doi: 10.1038/s41598-024-61767-z (PMC11094128; doi:10.1038/s41598-024-61767-z)
Supplement: Supplementary file 7 — Supplementary Table S6. [file 41598_2024_61767_MOESM7_ESM.xlsx]

## Sheet: Table S6
Table S6. DEGs involved in plant hormone signal transduction under LP stress
Gene_id	Plant hormones	Gene_name	Fielder_LP	Ardito_LP	Fielder_NP	Ardito_NP	Log2FC(Fielder_LP/Fielder_NP)	Log2FC(Ardito_LP/Ardito_NP)	Log2FC(Fielder_LP/Ardito_LP)	Gene_description	GO_id	GO_term	KO_id	KO_name	Pathway_id	Pathway_definition	COG_id	COG_Functional Categories	NR_hit-name	NR_description	Swiss-Prot_hit-name	Swiss-Prot_description	Pfam_id	Domain	Domain description
TraesCS2A02G491000	Auxin	ARF11	0.373333	0.85	0.493333	0.906667	-0.402099	-0.0931099	-1.187	Auxin response factor [Source:UniProtKB/TrEMBL;Acc:A0A341QBX7]	GO:0009734;GO:0009725;GO:0006355;GO:0005634;GO:0005515;GO:000367	BP:auxin-activated signaling pathway;BP:response to hormone;BP:regulation of transcription, DNA-templated;CC:nucleus;MF:protein binding;MF:DNA binding;	K14486	K14486, ARF	map04075	Plant hormone signal transduction	ENOG410Y913	K:Transcription	VAH37298.1	unnamed protein product [Triticum turgidum subsp. durum]	sp|Q01K26|ARFK_ORYSI;	Auxin response factor 11 OS=Oryza sativa subsp. indica OX=39946 GN=ARF11 PE=3 SV=2;	PF06507.15;PF02362.23;PF02309.18	Auxin_resp;B3;AUX_IAA	Auxin response factor;B3 DNA binding domain;AUX/IAA family
TraesCS2D02G491200		ARF11	0.586667	0.193333	0.633333	0.093333	-0.110422	1.05063	1.60145	Auxin response factor [Source:UniProtKB/TrEMBL;Acc:W5C2G9]	GO:0009942;GO:0009734;GO:0009725;GO:0048364;GO:0048507;GO:0006355;GO:0010305;GO:0006351;GO:0009908;GO:0005634;GO:0016020;GO:0044212;GO:0005515;GO:0003677;GO:004280	BP:longitudinal axis specification;BP:auxin-activated signaling pathway;BP:response to hormone;BP:root development;BP:meristem development;BP:regulation of transcription, DNA-templated;BP:leaf vascular tissue pattern formation;BP:transcription, DNA-templated;BP:flower development;CC:nucleus;CC:membrane;MF:transcription regulatory region DNA binding;MF:protein binding;MF:DNA binding;MF:identical p…	K14486	K14486, ARF	map04075	Plant hormone signal transduction	ENOG410Y913	K:Transcription	KAF7018765.1	hypothetical protein CFC21_032018 [Triticum aestivum]	sp|Q01K26|ARFK_ORYSI;	Auxin response factor 11 OS=Oryza sativa subsp. indica OX=39946 GN=ARF11 PE=3 SV=2;	PF06507.15;PF02362.23;PF02309.18	Auxin_resp;B3;AUX_IAA	Auxin response factor;B3 DNA binding domain;AUX/IAA family
TraesCS2D02G140800		GH3	0.74	0.09	0.673333	0.033333	0.136205	1.43297	3.03953	-	GO:0005737;GO:001688	CC:cytoplasm;MF:acid-amino acid ligase activity;	K14487	GH3	map04075	Plant hormone signal transduction	ENOG410XQH0	S:Function unknown	KAF7014424.1	hypothetical protein CFC21_028420 [Triticum aestivum]	sp|A3BLS0|GH38_ORYSI;	Indole-3-acetic acid-amido synthetase GH3.8 OS=Oryza sativa subsp. indica OX=39946 GN=GH3.8 PE=1 SV=2;	PF03321.15	GH3	GH3 auxin-responsive promoter
TraesCS5A02G378300		IAA11	10.5733	2.96333	10.01	3.85333	0.0789883	-0.378886	1.83514	Auxin-responsive protein [Source:UniProtKB/TrEMBL;Acc:A0A1D5YDI1]	GO:0006355;GO:0006351;GO:0009734;GO:0005634;GO:000551	BP:regulation of transcription, DNA-templated;BP:transcription, DNA-templated;BP:auxin-activated signaling pathway;CC:nucleus;MF:protein binding;	K14484	IAA	map04075	Plant hormone signal transduction	ENOG410YEX5;ENOG410YEC3	K:Transcription;	KAF7060810.1	hypothetical protein CFC21_067563 [Triticum aestivum]	sp|Q75GK0|IAA11_ORYSJ;	Auxin-responsive protein IAA11 OS=Oryza sativa subsp. japonica OX=39947 GN=IAA11 PE=2 SV=1;	PF02309.18	AUX_IAA	AUX/IAA family
TraesCS7A02G371500		IAA23	10.42	4.97667	10.2933	5.19333	0.0176451	-0.0614809	1.0661	Auxin-responsive protein [Source:UniProtKB/TrEMBL;Acc:A0A1D6BR47]	GO:0006355;GO:0006351;GO:0009734;GO:0005634;GO:000551	BP:regulation of transcription, DNA-templated;BP:transcription, DNA-templated;BP:auxin-activated signaling pathway;CC:nucleus;MF:protein binding;	K14484	IAA	map04075	Plant hormone signal transduction	ENOG410ZKJB;ENOG410YGIK	K:Transcription;S:Function unknown	XP_037456677.1	auxin-responsive protein IAA23-like [Triticum dicoccoides]	sp|Q69VE0|IAA23_ORYSJ;	Auxin-responsive protein IAA23 OS=Oryza sativa subsp. japonica OX=39947 GN=IAA23 PE=2 SV=1;	PF02309.18	AUX_IAA	AUX/IAA family
TraesCS5B02G288000		SAU32	0.016667	0.33	0.053333	0.373333	-1.67803	-0.177997	-4.3074	-	GO:000973	BP:response to auxin;	K14488	SAUR	map04075	Plant hormone signal transduction	ENOG410YZHQ	S:Function unknown	KAF7066467.1	hypothetical protein CFC21_072452 [Triticum aestivum]	sp|Q9ZUZ3|SAU32_ARATH;	Auxin-responsive protein SAUR32 OS=Arabidopsis thaliana OX=3702 GN=SAUR32 PE=2 SV=1;	PF02519.16	Auxin_inducible	Auxin responsive protein
TraesCS3D02G429300		SAU71	2.58667	6.04333	1.52667	2.96667	0.760709	1.0265	-1.22425	-	GO:000973	BP:response to auxin;	K14488	SAUR	map04075	Plant hormone signal transduction	ENOG410YZHQ	S:Function unknown	KAF7039533.1	hypothetical protein CFC21_049506 [Triticum aestivum]	sp|Q9SGU2|SAU71_ARATH;	Auxin-responsive protein SAUR71 OS=Arabidopsis thaliana OX=3702 GN=SAUR71 PE=2 SV=1;	PF02519.16	Auxin_inducible	Auxin responsive protein
TraesCS5A02G288600		SAU71	1.10667	5.02333	0.806667	1.20667	0.456176	2.05762	-2.18242	-	GO:000973	BP:response to auxin;	K14488	SAUR	map04075	Plant hormone signal transduction	ENOG410YZHQ	S:Function unknown	XP_037432794.1	uncharacterized protein LOC119299746 [Triticum dicoccoides]	sp|Q9SGU2|SAU71_ARATH;	Auxin-responsive protein SAUR71 OS=Arabidopsis thaliana OX=3702 GN=SAUR71 PE=2 SV=1;	PF02519.16	Auxin_inducible	Auxin responsive protein
TraesCS7B02G075600	Abscisic acid	ABF46	1.00333	2.83	3.20333	3.98667	-1.67477	-0.494381	-1.496	bZIP transcription factor, Positive regulator of ABA signaling, Drought toleranc [Source: Projected from Oryza sativa (Os06g0211200)]	GO:0009738;GO:0006355;GO:0045893;GO:0009414;GO:0009651;GO:0009789;GO:0005634;GO:0043565;GO:000370	BP:abscisic acid-activated signaling pathway;BP:regulation of transcription, DNA-templated;BP:positive regulation of transcription, DNA-templated;BP:response to water deprivation;BP:response to salt stress;BP:positive regulation of abscisic acid-activated signaling pathway;CC:nucleus;MF:sequence-specific DNA binding;MF:transcription factor activity, sequence-specific DNA binding;	K14432	ABF	map04075	Plant hormone signal transduction	ENOG410YFZJ	K:Transcription	XP_037466480.1	bZIP transcription factor 46-like [Triticum dicoccoides]	sp|Q69TW5|BZP46_ORYSJ;	bZIP transcription factor 46 OS=Oryza sativa subsp. japonica OX=39947 GN=BZIP46 PE=1 SV=1;	PF00170.23;PF07716.17;PF03131.19	bZIP_1;bZIP_2;bZIP_Maf	bZIP transcription factor;Basic region leucine zipper;bZIP Maf transcription factor
TraesCS2D02G000300		PP2C	0.086667	0.146667	0.533333	0.413333	-2.62148	-1.49476	-0.75899	-	GO:0016311;GO:0006470;GO:0005634;GO:0005829;GO:0106306;GO:0106307;GO:0016787;GO:0016791;GO:0043169;GO:0004722;GO:0004721;GO:004687	BP:dephosphorylation;BP:protein dephosphorylation;CC:nucleus;CC:cytosol;CC:old GO;CC:old GO;MF:hydrolase activity;MF:phosphatase activity;MF:cation binding;MF:protein serine/threonine phosphatase activity;MF:phosphoprotein phosphatase activity;MF:metal ion binding;	K14497	PP2C	map04016;map04075	MAPK signaling pathway - plant;Plant hormone signal transduction	COG0631	T:Signal transduction mechanisms	KAF7012794.1	hypothetical protein CFC21_026949 [Triticum aestivum]	sp|Q7XP01|P2C37_ORYSJ;	Probable protein phosphatase 2C 37 OS=Oryza sativa subsp. japonica OX=39947 GN=Os04g0167900 PE=3 SV=2;	PF00481.23	PP2C	Protein phosphatase 2C
TraesCS4B02G210100		PP2C	1.48667	0.75	4.1	0.856667	-1.46354	-0.191844	0.987119	Serine/threonine protein phosphatase 2C 30 [Source:UniProtKB/TrEMBL;Acc:A0A142DDU5]	GO:0016311;GO:0006470;GO:0009738;GO:0009845;GO:0005634;GO:0005829;GO:0106306;GO:0106307;GO:0016787;GO:0016791;GO:0043169;GO:0004722;GO:0004721;GO:004687	BP:dephosphorylation;BP:protein dephosphorylation;BP:abscisic acid-activated signaling pathway;BP:seed germination;CC:nucleus;CC:cytosol;CC:old GO;CC:old GO;MF:hydrolase activity;MF:phosphatase activity;MF:cation binding;MF:protein serine/threonine phosphatase activity;MF:phosphoprotein phosphatase activity;MF:metal ion binding;	K14497	PP2C	map04016;map04075	MAPK signaling pathway - plant;Plant hormone signal transduction	COG0631	T:Signal transduction mechanisms	AMQ26207.1	serine/threonine protein phosphatase 2C 30 [Triticum aestivum]	sp|Q84JI0|P2C30_ORYSJ;	Probable protein phosphatase 2C 30 OS=Oryza sativa subsp. japonica OX=39947 GN=PP2C30 PE=1 SV=1;	PF00481.23;PF13672.8	PP2C;PP2C_2	Protein phosphatase 2C;Protein phosphatase 2C
TraesCS4D02G210900		PP2C	1.5	0.596667	3.53	0.756667	-1.23471	-0.342733	1.32996	-	GO:0009738;GO:0009845;GO:0005829;GO:0005634;GO:0106306;GO:0106307;GO:0043169;GO:0016791;GO:0004722;GO:004687	BP:abscisic acid-activated signaling pathway;BP:seed germination;CC:cytosol;CC:nucleus;CC:old GO;CC:old GO;MF:cation binding;MF:phosphatase activity;MF:protein serine/threonine phosphatase activity;MF:metal ion binding;	K14497	PP2C	map04016;map04075	MAPK signaling pathway - plant;Plant hormone signal transduction	COG0631	T:Signal transduction mechanisms	XP_020164296.1	probable protein phosphatase 2C 30 [Aegilops tauschii subsp. strangulata]	sp|Q84JI0|P2C30_ORYSJ;	Probable protein phosphatase 2C 30 OS=Oryza sativa subsp. japonica OX=39947 GN=PP2C30 PE=1 SV=1;	PF00481.23;PF13672.8	PP2C;PP2C_2	Protein phosphatase 2C;Protein phosphatase 2C
TraesCS1A02G297600		PYL4	2.89333	3.18333	1.36667	2.16667	1.08207	0.555061	-0.137806	-	GO:0009738;GO:0080163;GO:0005737;GO:0005634;GO:0038023;GO:0004864;GO:001042	BP:abscisic acid-activated signaling pathway;BP:regulation of protein serine/threonine phosphatase activity;CC:cytoplasm;CC:nucleus;MF:signaling receptor activity;MF:protein phosphatase inhibitor activity;MF:abscisic acid binding;	K14496	PYL	map04016;map04075	MAPK signaling pathway - plant;Plant hormone signal transduction	ENOG4111MYF	S:Function unknown	XP_037418989.1	abscisic acid receptor PYL4-like [Triticum dicoccoides]	sp|O80920|PYL4_ARATH;	Abscisic acid receptor PYL4 OS=Arabidopsis thaliana OX=3702 GN=PYL4 PE=1 SV=1;	PF10604.11;PF00407.21;PF03364.22	Polyketide_cyc2;Bet_v_1;Polyketide_cyc	Polyketide cyclase / dehydrase and lipid transport;Pathogenesis-related protein Bet v 1 family;Polyketide cyclase / dehydrase and lipid transport
TraesCS2D02G014400	Brassinosteroid	BR6OX1	1.57667	3.48667	2.69667	4.60333	-0.774299	-0.40083	-1.14497	-	GO:0016021;GO:0004497;GO:0016705;GO:0005506;GO:002003	CC:integral component of membrane;MF:monooxygenase activity;MF:oxidoreductase activity, acting on paired donors, with incorporation or reduction of molecular oxygen;MF:iron ion binding;MF:heme binding;	K09590	CYP85A1, BR6OX1	map00905	Brassinosteroid biosynthesis	COG2124	Q:Secondary metabolites biosynthesis, transport and catabolism	XP_020191917.1	cytochrome P450 85A1 [Aegilops tauschii subsp. strangulata]	sp|Q8GSQ1|C85A1_ORYSJ;	Cytochrome P450 85A1 OS=Oryza sativa subsp. japonica OX=39947 GN=CYP85A1 PE=1 SV=1;	PF00067.24	p450	Cytochrome P450
TraesCS5B02G209200		C92C6	11.1	4.70667	11.4533	4.16333	-0.0452078	0.176967	1.23778	-	GO:0016021;GO:0004497;GO:0016705;GO:0005506;GO:002003	CC:integral component of membrane;MF:monooxygenase activity;MF:oxidoreductase activity, acting on paired donors, with incorporation or reduction of molecular oxygen;MF:iron ion binding;MF:heme binding;	K20623	CYP92A6	map00905	Brassinosteroid biosynthesis	COG2124	Q:Secondary metabolites biosynthesis, transport and catabolism	KAF7065530.1	hypothetical protein CFC21_071626 [Triticum aestivum]	sp|A0A1D6F9Y9|C92C6_MAIZE;	Trimethyltridecatetraene synthase OS=Zea mays OX=4577 GN=CYP92C6 PE=1 SV=1;	PF00067.24	p450	Cytochrome P450
TraesCS5D02G217400		C92C6	6.42	3.11	11.38	4.2	-0.825855	-0.433475	1.04566	-	GO:0016021;GO:0016705;GO:0004497;GO:0005506;GO:002003	CC:integral component of membrane;MF:oxidoreductase activity, acting on paired donors, with incorporation or reduction of molecular oxygen;MF:monooxygenase activity;MF:iron ion binding;MF:heme binding;	K20623	CYP92A6	map00905	Brassinosteroid biosynthesis	COG2124	Q:Secondary metabolites biosynthesis, transport and catabolism	KAF7072517.1	hypothetical protein CFC21_077627 [Triticum aestivum]	sp|A0A1D6F9Y9|C92C6_MAIZE;	Trimethyltridecatetraene synthase OS=Zea mays OX=4577 GN=CYP92C6 PE=1 SV=1;	PF00067.24	p450	Cytochrome P450
TraesCS3B02G428000	Ethylene	EIL5	2.08	1.05667	3.12	3.53333	-0.584963	-1.74151	0.977063	-	GO:0006355;GO:0009873;GO:0005634;GO:000370	BP:regulation of transcription, DNA-templated;BP:ethylene-activated signaling pathway;CC:nucleus;MF:transcription factor activity, sequence-specific DNA binding;	K14514	EIN3	map04016;map04075	MAPK signaling pathway - plant;Plant hormone signal transduction	ENOG41107DU	S:Function unknown	XP_037418157.1	ETHYLENE INSENSITIVE 3-like 5 protein [Triticum dicoccoides]	sp|Q9FJQ5|EIL5_ARATH;	ETHYLENE INSENSITIVE 3-like 5 protein OS=Arabidopsis thaliana OX=3702 GN=EIL5 PE=2 SV=1;	PF04873.15;PF11001.10	EIN3;DUF2841	Ethylene insensitive 3;Protein of unknown function
TraesCS3D02G390000		EIL5	0.906667	1.01333	1.84	2.83333	-1.02106	-1.48339	-0.160464	-	GO:0009873;GO:0005634;GO:0003700;GO:000367	BP:ethylene-activated signaling pathway;CC:nucleus;MF:transcription factor activity, sequence-specific DNA binding;MF:DNA binding;	K14514	EIN3	map04016;map04075	MAPK signaling pathway - plant;Plant hormone signal transduction	ENOG41107DU	S:Function unknown	XP_020197833.1	ETHYLENE INSENSITIVE 3-like 5 protein [Aegilops tauschii subsp. strangulata]	sp|Q9FJQ5|EIL5_ARATH;	ETHYLENE INSENSITIVE 3-like 5 protein OS=Arabidopsis thaliana OX=3702 GN=EIL5 PE=2 SV=1;	PF04873.15;PF11001.10	EIN3;DUF2841	Ethylene insensitive 3;Protein of unknown function
TraesCS4B02G038100		EIN2	1.16333	0.41	2.49333	1.07667	-1.09981	-1.39288	1.50457	-	GO:0030001;GO:0009873;GO:0016020;GO:0016021;GO:004687	BP:metal ion transport;BP:ethylene-activated signaling pathway;CC:membrane;CC:integral component of membrane;MF:metal ion transmembrane transporter activity;	K14513	EIN2	map04016;map04075	MAPK signaling pathway - plant;Plant hormone signal transduction	COG1914	P:Inorganic ion transport and metabolism	KAF7047407.1	hypothetical protein CFC21_056340 [Triticum aestivum]	sp|Q0D8I9|EIN2_ORYSJ;	Protein ETHYLENE-INSENSITIVE 2 OS=Oryza sativa subsp. japonica OX=39947 GN=EIN2 PE=2 SV=1;	PF01566.20	Nramp	Natural resistance-associated macrophage protein
TraesCS2B02G411500		ERF1	1.31333	2.3	3.78667	2.51	-1.5277	-0.126054	-0.808401	-	GO:0006355;GO:0006351;GO:0005634;GO:0003700;GO:000367	BP:regulation of transcription, DNA-templated;BP:transcription, DNA-templated;CC:nucleus;MF:transcription factor activity, sequence-specific DNA binding;MF:DNA binding;	K14516	ERF1	map04016;map04075	MAPK signaling pathway - plant;Plant hormone signal transduction	ENOG4111E8T;ENOG410YJNR	K:Transcription;	KAF7010298.1	hypothetical protein CFC21_024721 [Triticum aestivum]	sp|Q8LDC8|ERF92_ARATH;	Ethylene-responsive transcription factor 1B OS=Arabidopsis thaliana OX=3702 GN=ERF1B PE=1 SV=2;	PF00847.22	AP2	AP2 domain
TraesCS2D02G040200		ERF1	0.12	0.493333	0.27	0.24	-1.16993	1.03953	-2.03953	-	GO:0006355;GO:0006351;GO:0005634;GO:0003700;GO:000367	BP:regulation of transcription, DNA-templated;BP:transcription, DNA-templated;CC:nucleus;MF:transcription factor activity, sequence-specific DNA binding;MF:DNA binding;	K14516	ERF1	map04016;map04075	MAPK signaling pathway - plant;Plant hormone signal transduction	ENOG41114BY;ENOG410ZM5Q	K:Transcription;	KAF7013248.1	hypothetical protein CFC21_027345 [Triticum aestivum]	sp|Q8LDC8|ERF92_ARATH;	Ethylene-responsive transcription factor 1B OS=Arabidopsis thaliana OX=3702 GN=ERF1B PE=1 SV=2;	PF00847.22	AP2	AP2 domain
TraesCS2B02G445500	Gibberellin	CPS4	2.36	4.26333	0.286667	0.173333	3.04134	4.62036	-0.853195	Ent-copalyl diphosphate synthase [Source:UniProtKB/TrEMBL;Acc:C0SSW5]	GO:0009686;GO:0016102;GO:0009507;GO:0016829;GO:0000287;GO:001033	BP:gibberellin biosynthetic process;BP:diterpenoid biosynthetic process;CC:chloroplast;MF:lyase activity;MF:magnesium ion binding;MF:terpene synthase activity;	K14043	CPS4	map00904	Diterpenoid biosynthesis	ENOG410XNXR	I:Lipid transport and metabolism	KAF7010664.1	hypothetical protein CFC21_025055 [Triticum aestivum]	sp|Q0JF02|CPS4_ORYSJ;	Syn-copalyl diphosphate synthase, chloroplastic OS=Oryza sativa subsp. japonica OX=39947 GN=CPS4 PE=1 SV=1;	PF01397.23;PF03936.18	Terpene_synth;Terpene_synth_C	Terpene synthase, N-terminal domain;Terpene synthase family, metal binding domain
TraesCS2D02G029600		CPS4	1.16333	1.29	0.103333	0.086667	3.49289	3.89574	-0.149107	-	GO:0009686;GO:0016102;GO:0009507;GO:0016829;GO:0000287;GO:001033	BP:gibberellin biosynthetic process;BP:diterpenoid biosynthetic process;CC:chloroplast;MF:lyase activity;MF:magnesium ion binding;MF:terpene synthase activity;	K14043	CPS4	map00904	Diterpenoid biosynthesis	ENOG410XNXR	I:Lipid transport and metabolism	KAF7013136.1	hypothetical protein CFC21_027251 [Triticum aestivum]	sp|Q0JF02|CPS4_ORYSJ;	Syn-copalyl diphosphate synthase, chloroplastic OS=Oryza sativa subsp. japonica OX=39947 GN=CPS4 PE=1 SV=1;	PF01397.23;PF03936.18	Terpene_synth;Terpene_synth_C	Terpene synthase, N-terminal domain;Terpene synthase family, metal binding domain
TraesCS3D02G293800		GA2OX3	2.71333	1.95667	5.68667	3.45333	-1.06752	-0.819591	0.471668	GA2ox-D3 protein [Source:UniProtKB/TrEMBL;Acc:H9C870]	GO:0009685;GO:0009416;GO:0045487;GO:0016491;GO:0052634;GO:0051213;GO:0046872;GO:004554	BP:gibberellin metabolic process;BP:response to light stimulus;BP:gibberellin catabolic process;MF:oxidoreductase activity;MF:C-19 gibberellin 2-beta-dioxygenase activity;MF:dioxygenase activity;MF:metal ion binding;MF:gibberellin 2-beta-dioxygenase activity;	K04125	GA2ox	map00904	Diterpenoid biosynthesis	COG3491	S:Function unknown	XP_020179705.1	gibberellin 2-beta-dioxygenase 3 [Aegilops tauschii subsp. strangulata]	sp|Q8S0S6|G2OX3_ORYSJ;	Gibberellin 2-beta-dioxygenase 3 OS=Oryza sativa subsp. japonica OX=39947 GN=GA2OX3 PE=1 SV=1;	PF03171.22;PF14226.8	2OG-FeII_Oxy;DIOX_N	2OG-F;non-haem dioxygenase in morphine synthesis N-terminal
TraesCS2B02G445300		GA3	4.48667	7.49333	1.07333	0.726667	2.06355	3.36624	-0.739963	-	GO:0010241;GO:0009686;GO:0016021;GO:0004497;GO:0020037;GO:0016705;GO:0005506;GO:005261	BP:ent-kaurene oxidation to kaurenoic acid;BP:gibberellin biosynthetic process;CC:integral component of membrane;MF:monooxygenase activity;MF:heme binding;MF:oxidoreductase activity, acting on paired donors, with incorporation or reduction of molecular oxygen;MF:iron ion binding;MF:ent-kaurene oxidase activity;	K04122	GA3, CYP701	map00904	Diterpenoid biosynthesis	COG2124	Q:Secondary metabolites biosynthesis, transport and catabolism	XP_037486907.1	ent-kaurene oxidase 2-like [Triticum dicoccoides]	sp|Q5Z5R4|C7016_ORYSJ;	Ent-kaurene oxidase 2 OS=Oryza sativa subsp. japonica OX=39947 GN=CYP701A6 PE=1 SV=1;	PF00067.24	p450	Cytochrome P450
TraesCSU02G008700		KSL4	3.29667	4.43	0.556667	0.273333	2.56612	4.01858	-0.426299	Ent-kaurene synthase like 1 [Source:UniProtKB/TrEMBL;Acc:G9M5S4]	GO:0009686;GO:0016102;GO:0009570;GO:0010333;GO:0000287;GO:0009899;GO:0046872;GO:001682	BP:gibberellin biosynthetic process;BP:diterpenoid biosynthetic process;CC:chloroplast stroma;MF:terpene synthase activity;MF:magnesium ion binding;MF:ent-kaurene synthase activity;MF:metal ion binding;MF:lyase activity;	K04121	E4.2.3.19	map00904	Diterpenoid biosynthesis	------	------	KAF6998482.1	hypothetical protein CFC21_014599 [Triticum aestivum]	sp|Q66QH3|KSL4_ORYSI;	9-beta-pimara-7,15-diene synthase, chloroplastic OS=Oryza sativa subsp. indica OX=39946 GN=KSL4 PE=1 SV=1;	PF03936.18;PF01397.23;PF19086.2	Terpene_synth_C;Terpene_synth;Terpene_syn_C_2	Terpene synthase family, metal binding domain;Terpene synthase, N-terminal domain;Terpene synthase family 2, C-terminal metal binding
TraesCS4B02G297000	Jasmonic acid	JAZ11C	7.82333	3.52	10.0467	3.75667	-0.360862	-0.0938778	1.15221	-	GO:2000022;GO:0009611;GO:0031347;GO:000563	BP:regulation of jasmonic acid mediated signaling pathway;BP:response to wounding;BP:regulation of defense response;CC:nucleus;	K13464	JAZ	map04075	Plant hormone signal transduction	ENOG410ZDCD	S:Function unknown	XP_037426349.1	protein TIFY 11c-like isoform X1 [Triticum dicoccoides]	sp|A2XD79|TI11C_ORYSI;	Protein TIFY 11c OS=Oryza sativa subsp. indica OX=39946 GN=TIFY11C PE=3 SV=1;	PF06200.16;PF09425.12	tify;Jas_motif	tify domain;Jas motif
TraesCS2A02G286700		JAZ9	3.58	0.443333	5.12333	0.296667	-0.517123	0.579546	3.0135	-	GO:2000022;GO:0009611;GO:0031347;GO:000563	BP:regulation of jasmonic acid mediated signaling pathway;BP:response to wounding;BP:regulation of defense response;CC:nucleus;	K13464	JAZ	map04075	Plant hormone signal transduction	ENOG410Z0XE	S:Function unknown	KAF7001579.1	hypothetical protein CFC21_017226 [Triticum aestivum]	sp|A2XSX6|TIF9_ORYSI;	Protein TIFY 9 OS=Oryza sativa subsp. indica OX=39946 GN=TIFY9 PE=3 SV=1;	PF06200.16;PF09425.12	tify;Jas_motif	tify domain;Jas motif
TraesCS2B02G303600		JAZ9	2.14	0.16	3.84667	0.253333	-0.845998	-0.662963	3.74147	-	GO:2000022;GO:0009611;GO:0031347;GO:000563	BP:regulation of jasmonic acid mediated signaling pathway;BP:response to wounding;BP:regulation of defense response;CC:nucleus;	K13464	JAZ	map04075	Plant hormone signal transduction	ENOG410Z0XE	S:Function unknown	XP_037485438.1	protein TIFY 9-like [Triticum dicoccoides]	sp|A2XSX6|TIF9_ORYSI;	Protein TIFY 9 OS=Oryza sativa subsp. indica OX=39946 GN=TIFY9 PE=3 SV=1;	PF06200.16;PF09425.12	tify;Jas_motif	tify domain;Jas motif
TraesCS2D02G285300		JAZ9	3.17667	0.56	4.11333	0.643333	-0.372794	-0.200139	2.50402	-	GO:2000022;GO:0009611;GO:0031347;GO:000563	BP:regulation of jasmonic acid mediated signaling pathway;BP:response to wounding;BP:regulation of defense response;CC:nucleus;	K13464	JAZ	map04075	Plant hormone signal transduction	ENOG410Z0XE	S:Function unknown	XP_020151845.1	protein TIFY 9 [Aegilops tauschii subsp. strangulata]	sp|A2XSX6|TIF9_ORYSI;	Protein TIFY 9 OS=Oryza sativa subsp. indica OX=39946 GN=TIFY9 PE=3 SV=1;	PF06200.16;PF09425.12	tify;Jas_motif	tify domain;Jas motif
TraesCS2A02G449900	Salicylic acid	SABP2	2.39333	0.443333	2	0.66	0.259021	-0.574075	2.43256	-	------	------	------	------	------	------	ENOG4111IVV	S:Function unknown	KAF7003558.1	hypothetical protein CFC21_018858 [Triticum aestivum]	sp|Q6RYA0|SABP2_TOBAC;	Salicylic acid-binding protein 2 OS=Nicotiana tabacum OX=4097 GN=SABP2 PE=1 SV=1;	PF00561.22;PF12697.9	Abhydrolase_1;Abhydrolase_6	alpha/beta hydrolase fold;Alpha/beta hydrolase family
TraesCS4B02G128500		SABP2	1.46	4.32667	1.5	5.48667	-0.0389941	-0.342674	-1.56729	-	GO:0009694;GO:0009696;GO:0080032;GO:0080031;GO:0080030;GO:000382	BP:jasmonic acid metabolic process;BP:salicylic acid metabolic process;MF:methyl jasmonate esterase activity;MF:methyl salicylate esterase activity;MF:methyl indole-3-acetate esterase activity;MF:catalytic activity;	------	------	------	------	ENOG4111IVV	S:Function unknown	VAI04096.1	unnamed protein product [Triticum turgidum subsp. durum]	sp|Q6RYA0|SABP2_TOBAC;	Salicylic acid-binding protein 2 OS=Nicotiana tabacum OX=4097 GN=SABP2 PE=1 SV=1;	PF12697.9;PF00561.22;PF12146.10	Abhydrolase_6;Abhydrolase_1;Hydrolase_4	Alpha/beta hydrolase family;alpha/beta hydrolase fold;Serine aminopeptidase, S33
TraesCS2A02G410100	Zeatin	CISZOG	0.066667	0.476667	0.113333	0.3	-0.765523	0.668019	-2.83794	Glycosyltransferase [Source:UniProtKB/TrEMBL;Acc:W5AVD4]	GO:0016758;GO:000819	MF:transferase activity, transferring hexosyl groups;MF:UDP-glycosyltransferase activity;	K13495	CISZOG	map00908	Zeatin biosynthesis	COG1819	S:Function unknown	KAF7003068.1	hypothetical protein CFC21_018448 [Triticum aestivum]	sp|Q6JAH0|CZOG_SORBI;	Putative cis-zeatin O-glucosyltransferase OS=Sorghum bicolor OX=4558 GN=SB20O07.14 PE=3 SV=1;	PF00201.20	UDPGT	UDP-glucoronosyl and UDP-glucosyl transferase
TraesCS3A02G109500		CKX1	0.196667	1.06	0.21	0.47	-0.0946344	1.17333	-2.43024	-	GO:0009690;GO:0005615;GO:0005576;GO:0050660;GO:0003824;GO:0016491;GO:0071949;GO:001913	BP:cytokinin metabolic process;CC:extracellular space;CC:extracellular region;MF:flavin adenine dinucleotide binding;MF:catalytic activity;MF:oxidoreductase activity;MF:FAD binding;MF:cytokinin dehydrogenase activity;	K00279	CKX	map00908	Zeatin biosynthesis	COG0277	C:Energy production and conversion	KAF7021407.1	hypothetical protein CFC21_034367 [Triticum aestivum]	sp|Q9T0N8|CKX1_MAIZE;	Cytokinin dehydrogenase 1 OS=Zea mays OX=4577 GN=CKX1 PE=1 SV=2;	PF09265.12;PF01565.25	Cytokin-bind;FAD_binding_4	Cytokinin dehydrogenase 1, FAD and cytokinin binding;FAD binding domain
TraesCS7B02G369200		CZOG	18.0933	7.69	23.1233	8.95333	-0.353891	-0.219441	1.2344	-	GO:000819	MF:UDP-glycosyltransferase activity;	K13495	CISZOG	map00908	Zeatin biosynthesis	COG1819	S:Function unknown	KAF7103913.1	hypothetical protein CFC21_104844 [Triticum aestivum]	sp|Q6JAH0|CZOG_SORBI;	Putative cis-zeatin O-glucosyltransferase OS=Sorghum bicolor OX=4558 GN=SB20O07.14 PE=3 SV=1;	PF00201.20	UDPGT	UDP-glucoronosyl and UDP-glucosyl transferase
TraesCS7D02G190600		U73C1	1.26667	0.446667	2.73667	1.56667	-1.11138	-1.81043	1.50377	Glycosyltransferase [Source:UniProtKB/TrEMBL;Acc:A0A1D6SFG9]	GO:0016758;GO:0016740;GO:0008194;GO:001675	MF:transferase activity, transferring hexosyl groups;MF:transferase activity;MF:UDP-glycosyltransferase activity;MF:transferase activity, transferring glycosyl groups;	K13496	UGT73C	map00908	Zeatin biosynthesis	COG1819	S:Function unknown	XP_020181196.1	UDP-glycosyltransferase 73C5 [Aegilops tauschii subsp. strangulata]	sp|K4GHR9|UGT1_BARVU;	UDP-glycosyltransferase 1 OS=Barbarea vulgaris OX=50459 GN=UGT1 PE=1 SV=1;	PF00201.20;PF13579.8	UDPGT;Glyco_trans_4_4	UDP-glucoronosyl and UDP-glucosyl transferase;Glycosyl transferase 4-like domain
TraesCS4A02G309000		U73C3	0.933333	2.80667	0.633333	2.98667	0.559428	-0.0896785	-1.58839	Glycosyltransferase [Source:UniProtKB/TrEMBL;Acc:W5DP54]	GO:0016758;GO:000819	MF:transferase activity, transferring hexosyl groups;MF:UDP-glycosyltransferase activity;	K13496	UGT73C	map00908	Zeatin biosynthesis	COG1819	S:Function unknown	XP_037424577.1	UDP-glycosyltransferase 73C3-like [Triticum dicoccoides]	sp|Q9ZQ96|U73C3_ARATH;	UDP-glycosyltransferase 73C3 OS=Arabidopsis thaliana OX=3702 GN=UGT73C3 PE=2 SV=1;	PF00201.20;PF13579.8	UDPGT;Glyco_trans_4_4	UDP-glucoronosyl and UDP-glucosyl transferase;Glycosyl transferase 4-like domain
TraesCS7A02G189500		U73C5	0.946667	0.336667	2.58333	1.19667	-1.4483	-1.82963	1.49153	-	GO:000819	MF:UDP-glycosyltransferase activity;	K13496	UGT73C	map00908	Zeatin biosynthesis	COG1819	S:Function unknown	KAF7094607.1	hypothetical protein CFC21_096907 [Triticum aestivum]	sp|Q9ZQ94|U73C5_ARATH;	UDP-glycosyltransferase 73C5 OS=Arabidopsis thaliana OX=3702 GN=UGT73C5 PE=2 SV=1;	PF00201.20;PF13579.8	UDPGT;Glyco_trans_4_4	UDP-glucoronosyl and UDP-glucosyl transferase;Glycosyl transferase 4-like domain
TraesCS5D02G527900		U73E1	2.15333	0.716667	1.46333	0.413333	0.557313	0.793998	1.5872	Glycosyltransferase [Source:UniProtKB/TrEMBL;Acc:A0A1D5ZPG6]	GO:0016758;GO:000819	MF:transferase activity, transferring hexosyl groups;MF:UDP-glycosyltransferase activity;	K13496	UGT73C	map00908	Zeatin biosynthesis	COG1819	S:Function unknown	KAF7076189.1	hypothetical protein CFC21_080881 [Triticum aestivum]	sp|Q6VAA9|U73E1_STERE;	UDP-glycosyltransferase 73E1 OS=Stevia rebaudiana OX=55670 GN=UGT73E1 PE=2 SV=1;	PF00201.20	UDPGT	UDP-glucoronosyl and UDP-glucosyl transferase
