# Supplementary material for: Comparative transcriptomic and physiological analyses unravel wheat source root adaptation to phosphorous deficiency
Source: Sci Rep. 2024 May 14;14:11050. doi: 10.1038/s41598-024-61767-z (PMC11094128; doi:10.1038/s41598-024-61767-z)
Supplement: Supplementary file 8 — Supplementary Table S7. [file 41598_2024_61767_MOESM8_ESM.xlsx]

## Sheet: Table S7
Table S7. DEGs involved in secondary metabolism under LP stress in wheat
Gene_id	Gene_ name	Fielder_LP	Ardito_LP	Fielder_NP	Ardito_NP	Log2FC(Fielder_LP/Fielder_NP)	Log2FC(Ardito_LP/Ardito_NP)	Log2FC(Fielder_LP/Ardito_LP)	Gene_description	GO_id	GO_term	KO_id	KO_name	Pathway_id	Pathway_definition	COG_id	COG_Functional Categories	NR_hit-name	NR_description	Swiss-Prot_hit-name	Swiss-Prot_description	Pfam_id	Domain	Domain description
TraesCS3A02G394200	4CL5	1.15333	0.503333	0.746667	0.26	0.627272	0.953002	1.19622	-	GO:000382	MF:catalytic activity;	K01904	4CL	map00130;map00940	Ubiquinone and other terpenoid-quinone biosynthesis;Phenylpropanoid biosynthesis	COG0318;COG0318	I:Lipid transport and metabolism;Q:Secondary metabolites biosynthesis, transport and catabolism	KAF7024988.1	hypothetical protein CFC21_037246 [Triticum aestivum]	sp|Q7F1X5|4CLL5_ORYSJ;	4-coumarate--CoA ligase-like 5 OS=Oryza sativa subsp. japonica OX=39947 GN=4CLL5 PE=2 SV=1;	PF00501.30;PF13193.8	AMP-binding;AMP-binding_C	AMP-binding enzyme;AMP-binding enzyme C-terminal domain
TraesCS4D02G074700	4CL7	0.373333	2.47	0.343333	1.18333	0.120855	1.06165	-2.72598	-	GO:000382	MF:catalytic activity;	K01904	4CL	map00130;map00940	Ubiquinone and other terpenoid-quinone biosynthesis;Phenylpropanoid biosynthesis	COG0318;COG0318	I:Lipid transport and metabolism;Q:Secondary metabolites biosynthesis, transport and catabolism	XP_020169670.1	4-coumarate--CoA ligase-like 7 [Aegilops tauschii subsp. strangulata]	sp|Q69RG7|4CLL7_ORYSJ;	4-coumarate--CoA ligase-like 7 OS=Oryza sativa subsp. japonica OX=39947 GN=4CLL7 PE=2 SV=1;	PF00501.30;PF13193.8	AMP-binding;AMP-binding_C	AMP-binding enzyme;AMP-binding enzyme C-terminal domain
TraesCS3D02G468000	4CL7	0.726667	0.066667	0.273333	0.19	1.41063	-1.51095	3.44625	-	------	------	K01904	4CL	map00130;map00940	Ubiquinone and other terpenoid-quinone biosynthesis;Phenylpropanoid biosynthesis	COG0318;COG0318	I:Lipid transport and metabolism;Q:Secondary metabolites biosynthesis, transport and catabolism	KAF7039964.1	LOW QUALITY PROTEIN: hypothetical protein CFC21_049902, partial [Triticum aestivum]	sp|Q69RG7|4CLL7_ORYSJ;	4-coumarate--CoA ligase-like 7 OS=Oryza sativa subsp. japonica OX=39947 GN=4CLL7 PE=2 SV=1;	PF00501.30;PF13193.8	AMP-binding;AMP-binding_C	AMP-binding enzyme;AMP-binding enzyme C-terminal domain
TraesCS5D02G561500	4CL7	0.726667	2.09333	0.673333	0.733333	0.109974	1.51326	-1.52644	-	GO:000382	MF:catalytic activity;	K01904	4CL	map00130;map00940	Ubiquinone and other terpenoid-quinone biosynthesis;Phenylpropanoid biosynthesis	COG0318;COG0318	I:Lipid transport and metabolism;Q:Secondary metabolites biosynthesis, transport and catabolism	KAF7076621.1	hypothetical protein CFC21_081246 [Triticum aestivum]	sp|Q69RG7|4CLL7_ORYSJ;	4-coumarate--CoA ligase-like 7 OS=Oryza sativa subsp. japonica OX=39947 GN=4CLL7 PE=2 SV=1;	PF00501.30;PF13193.8	AMP-binding;AMP-binding_C	AMP-binding enzyme;AMP-binding enzyme C-terminal domain
TraesCS4A02G239000	4CL7	6.32	2.32333	4.95	1.56	0.352496	0.57465	1.44373	-	GO:000382	MF:catalytic activity;	K01904	4CL	map00130;map00940	Ubiquinone and other terpenoid-quinone biosynthesis;Phenylpropanoid biosynthesis	COG0318;COG0318	I:Lipid transport and metabolism;Q:Secondary metabolites biosynthesis, transport and catabolism	KAF7043866.1	hypothetical protein CFC21_053173 [Triticum aestivum]	sp|Q69RG7|4CLL7_ORYSJ;	4-coumarate--CoA ligase-like 7 OS=Oryza sativa subsp. japonica OX=39947 GN=4CLL7 PE=2 SV=1;	PF00501.30;PF13193.8	AMP-binding;AMP-binding_C	AMP-binding enzyme;AMP-binding enzyme C-terminal domain
TraesCS2A02G490700	AGCT1	22.56	9.36	11.87	6.93333	0.926447	0.432959	1.26919	-	GO:0047634;GO:0016740;GO:001674	MF:agmatine N4-coumaroyltransferase activity;MF:transferase activity;MF:transferase activity, transferring acyl groups other than amino-acyl groups;	K13065	E2.3.1.133, HCT	map00941;map00940;map00945	Flavonoid biosynthesis;Phenylpropanoid biosynthesis;Stilbenoid, diarylheptanoid and gingerol biosynthesis	ENOG410XTI7	S:Function unknown	KAF7004034.1	hypothetical protein CFC21_019292 [Triticum aestivum]	sp|A9ZPJ6|AGCT1_HORVU;	Agmatine coumaroyltransferase-1 OS=Hordeum vulgare OX=4513 GN=ACT-1 PE=1 SV=1;	PF02458.17	Transferase	Transferase family
TraesCS2D02G490900	AGCT1	0.576667	0.056667	0.116667	0.013333	2.30534	2.08751	3.34716	-	GO:0016740;GO:001674	MF:transferase activity;MF:transferase activity, transferring acyl groups other than amino-acyl groups;	K13065	E2.3.1.133, HCT	map00941;map00940;map00945	Flavonoid biosynthesis;Phenylpropanoid biosynthesis;Stilbenoid, diarylheptanoid and gingerol biosynthesis	ENOG410XTI7	S:Function unknown	KAF7018761.1	hypothetical protein CFC21_032015 [Triticum aestivum]	sp|A9ZPJ6|AGCT1_HORVU;	Agmatine coumaroyltransferase-1 OS=Hordeum vulgare OX=4513 GN=ACT-1 PE=1 SV=1;	PF02458.17	Transferase	Transferase family
TraesCS6B02G030300	PHT1	1.72	0.593333	1.16333	0.66	0.564144	-0.153624	1.53549	-	GO:001674	MF:transferase activity, transferring acyl groups other than amino-acyl groups;	K13065	E2.3.1.133, HCT	map00941;map00940;map00945	Flavonoid biosynthesis;Phenylpropanoid biosynthesis;Stilbenoid, diarylheptanoid and gingerol biosynthesis	ENOG410YJ90	S:Function unknown	XP_037455983.1	putrescine hydroxycinnamoyltransferase 1-like [Triticum dicoccoides]	sp|Q5SMM8|PHT1_ORYSJ;	Putrescine hydroxycinnamoyltransferase 1 OS=Oryza sativa subsp. japonica OX=39947 GN=PHT1 PE=2 SV=1;	PF02458.17	Transferase	Transferase family
TraesCS4D02G300500	TBT1	1.22333	0.85	0.263333	0.043333	2.21586	4.29392	0.525282	-	GO:001674	MF:transferase activity, transferring acyl groups other than amino-acyl groups;	K13065	E2.3.1.133, HCT	map00941;map00940;map00945	Flavonoid biosynthesis;Phenylpropanoid biosynthesis;Stilbenoid, diarylheptanoid and gingerol biosynthesis	ENOG410XPQ7	S:Function unknown	KAF7055526.1	hypothetical protein CFC21_063042 [Triticum aestivum]	sp|Q2R0K3|TBT1_ORYSJ;	Tryptamine benzoyltransferase 1 OS=Oryza sativa subsp. japonica OX=39947 GN=TBT1 PE=1 SV=1;	PF02458.17	Transferase	Transferase family
TraesCS7A02G398900	C73A10	0.303333	1.49667	0.34	0.053333	-0.164632	4.81058	-2.30278	-	GO:0016021;GO:0004497;GO:0016705;GO:0005506;GO:002003	CC:integral component of membrane;MF:monooxygenase activity;MF:oxidoreductase activity, acting on paired donors, with incorporation or reduction of molecular oxygen;MF:iron ion binding;MF:heme binding;	K00487	CYP73A	map00130;map00940;map00941;map00945	Ubiquinone and other terpenoid-quinone biosynthesis;Phenylpropanoid biosynthesis;Flavonoid biosynthesis;Stilbenoid, diarylheptanoid and gingerol biosynthesis	COG2124	Q:Secondary metabolites biosynthesis, transport and catabolism	KAF7097222.1	hypothetical protein CFC21_099068 [Triticum aestivum]	sp|H2DH22|C7A10_PANGI;	Cytochrome P450 CYP73A100 OS=Panax ginseng OX=4054 PE=2 SV=1;	PF00067.24	p450	Cytochrome P450
TraesCS3B02G375100	C73A10	4.01667	5.34	4.08333	1.26333	-0.0237484	2.0796	-0.410841	-	GO:0009808;GO:0016021;GO:0004497;GO:0020037;GO:0016705;GO:0016710;GO:0018658;GO:000550	BP:lignin metabolic process;CC:integral component of membrane;MF:monooxygenase activity;MF:heme binding;MF:oxidoreductase activity, acting on paired donors, with incorporation or reduction of molecular oxygen;MF:trans-cinnamate 4-monooxygenase activity;MF:salicylate 1-monooxygenase activity;MF:iron ion binding;	K00487	CYP73A	map00130;map00940;map00941;map00945	Ubiquinone and other terpenoid-quinone biosynthesis;Phenylpropanoid biosynthesis;Flavonoid biosynthesis;Stilbenoid, diarylheptanoid and gingerol biosynthesis	COG2124	Q:Secondary metabolites biosynthesis, transport and catabolism	XP_037414587.1	trans-cinnamate 4-monooxygenase [Triticum dicoccoides]	sp|P48522|TCMO_CATRO;	Trans-cinnamate 4-monooxygenase OS=Catharanthus roseus OX=4058 GN=CYP73A4 PE=2 SV=1;	PF00067.24	p450	Cytochrome P450
TraesCS2B02G531600	C75A1	7.20667	1.14667	4.99667	0.636667	0.528366	0.848836	2.65189	-	GO:0016021;GO:0016705;GO:0004497;GO:0005506;GO:002003	CC:integral component of membrane;MF:oxidoreductase activity, acting on paired donors, with incorporation or reduction of molecular oxygen;MF:monooxygenase activity;MF:iron ion binding;MF:heme binding;	K13083	CYP75A	map00941;map00944	Flavonoid biosynthesis;Flavone and flavonol biosynthesis	COG2124	Q:Secondary metabolites biosynthesis, transport and catabolism	KAF7060524.1	hypothetical protein CFC21_067312 [Triticum aestivum]	sp|P48418|C75A1_PETHY;	Flavonoid 3',5'-hydroxylase 1 OS=Petunia hybrida OX=4102 GN=CYP75A1 PE=1 SV=1;	PF00067.24	p450	Cytochrome P450
TraesCS6A02G005400	C75A1	6.59333	0.683333	8.84	0.77	-0.423038	-0.17227	3.27035	-	GO:0016021;GO:0004497;GO:0016705;GO:0005506;GO:002003	CC:integral component of membrane;MF:monooxygenase activity;MF:oxidoreductase activity, acting on paired donors, with incorporation or reduction of molecular oxygen;MF:iron ion binding;MF:heme binding;	K13083	CYP75A	map00941;map00944	Flavonoid biosynthesis;Flavone and flavonol biosynthesis	COG2124	Q:Secondary metabolites biosynthesis, transport and catabolism	KAF7076768.1	hypothetical protein CFC21_081377 [Triticum aestivum]	sp|P48418|C75A1_PETHY;	Flavonoid 3',5'-hydroxylase 1 OS=Petunia hybrida OX=4102 GN=CYP75A1 PE=1 SV=1;	PF00067.24	p450	Cytochrome P450
TraesCS6B02G011000	C75A1	6.78667	2.64	7.46667	3.3	-0.137761	-0.321928	1.36217	-	GO:0016021;GO:0004497;GO:0016705;GO:0005506;GO:002003	CC:integral component of membrane;MF:monooxygenase activity;MF:oxidoreductase activity, acting on paired donors, with incorporation or reduction of molecular oxygen;MF:iron ion binding;MF:heme binding;	K13083	CYP75A	map00941;map00944	Flavonoid biosynthesis;Flavone and flavonol biosynthesis	COG2124	Q:Secondary metabolites biosynthesis, transport and catabolism	KAF7081903.1	hypothetical protein CFC21_085808 [Triticum aestivum]	sp|P48418|C75A1_PETHY;	Flavonoid 3',5'-hydroxylase 1 OS=Petunia hybrida OX=4102 GN=CYP75A1 PE=1 SV=1;	PF00067.24	p450	Cytochrome P450
TraesCS6B02G135700	C75A5	10.3767	2.72667	25.1133	7.38333	-1.27511	-1.43713	1.92813	-	GO:0016021;GO:0005506;GO:0016705;GO:0004497;GO:002003	CC:integral component of membrane;MF:iron ion binding;MF:oxidoreductase activity, acting on paired donors, with incorporation or reduction of molecular oxygen;MF:monooxygenase activity;MF:heme binding;	K13083	CYP75A	map00941;map00944	Flavonoid biosynthesis;Flavone and flavonol biosynthesis	COG2124	Q:Secondary metabolites biosynthesis, transport and catabolism	KAF7083431.1	hypothetical protein CFC21_087224 [Triticum aestivum]	sp|Q96418|C75A5_EUSER;	Flavonoid 3',5'-hydroxylase OS=Eustoma exaltatum subsp. russellianum OX=52518 GN=CYP75A5 PE=2 SV=1;	------	------	------
TraesCS4D02G362500	CAMT1	4.61333	0.96	2.54667	0.473333	0.857199	1.02018	2.2647	-	GO:0032259;GO:0008757;GO:000817	BP:methylation;MF:S-adenosylmethionine-dependent methyltransferase activity;MF:O-methyltransferase activity;	K00588	E2.1.1.104	map00941;map00940;map00945	Flavonoid biosynthesis;Phenylpropanoid biosynthesis;Stilbenoid, diarylheptanoid and gingerol biosynthesis	COG4122	S:Function unknown	KAF7093233.1	hypothetical protein CFC21_095657 [Triticum aestivum]	sp|Q9XGD6|CAMT1_MAIZE;	Caffeoyl-CoA O-methyltransferase 1 OS=Zea mays OX=4577 GN=CCOAOMT1 PE=2 SV=1;	PF01596.19;PF13578.8;PF01135.21	Methyltransf_3;Methyltransf_24;PCMT	O-methyltransferase;Methyltransferase domain;Protein-L-isoaspartat
TraesCS5D02G489000	CFI	1.59667	3.08333	1.06	1.16667	0.590999	1.4021	-0.949427	Chalcone-flavonone isomerase family protein [Source:UniProtKB/TrEMBL;Acc:W5QKY9]	GO:0009813;GO:0016872;GO:0045430;GO:001685	BP:flavonoid biosynthetic process;MF:intramolecular lyase activity;MF:chalcone isomerase activity;MF:isomerase activity;	K01859	E5.5.1.6	map00941	Flavonoid biosynthesis	ENOG410YEUK	G:Carbohydrate transport and metabolism	XP_020179260.1	chalcone--flavonone isomerase [Aegilops tauschii subsp. strangulata]	sp|Q8S3X0|CFI_HORVU;	Chalcone--flavanone isomerase OS=Hordeum vulgare OX=4513 GN=CHI PE=1 SV=1;	PF02431.17	Chalcone	Chalcone-flavanone isomerase
TraesCS5A02G146900	CHIL2	3.43667	6.49667	3.35	3.08667	0.036849	1.07365	-0.91869	-	GO:0005794;GO:0016021;GO:0016872;GO:000550	CC:Golgi apparatus;CC:integral component of membrane;MF:intramolecular lyase activity;MF:calcium ion binding;	K01859	E5.5.1.6	map00941	Flavonoid biosynthesis	ENOG4111ZUZ	S:Function unknown	XP_037433748.1	probable chalcone--flavonone isomerase 3 [Triticum dicoccoides]	sp|A0A2U7XUE3|CHIL2_HUMLU;	Chalcone isomerase-like protein 2 OS=Humulus lupulus OX=3486 GN=CHIL2 PE=1 SV=1;	PF02431.17;PF16035.7	Chalcone;Chalcone_2	Chalcone-flavanone isomerase;Chalcone isomerase like
TraesCS5B02G145800	CHIL2	2.85	4.60333	3.06667	2.08333	-0.10571	1.14379	-0.691717	-	GO:0005794;GO:0016021;GO:0016872;GO:000550	CC:Golgi apparatus;CC:integral component of membrane;MF:intramolecular lyase activity;MF:calcium ion binding;	K01859	E5.5.1.6	map00941	Flavonoid biosynthesis	ENOG4111ZUZ	S:Function unknown	KAF7064735.1	hypothetical protein CFC21_070989 [Triticum aestivum]	sp|A0A2U7XUE3|CHIL2_HUMLU;	Chalcone isomerase-like protein 2 OS=Humulus lupulus OX=3486 GN=CHIL2 PE=1 SV=1;	PF02431.17;PF16035.7	Chalcone;Chalcone_2	Chalcone-flavanone isomerase;Chalcone isomerase like
TraesCS2D02G530600	CHS1	0.083333	0.343333	0.966667	0.136667	-3.53606	1.32894	-2.04265	-	GO:0030639;GO:0009813;GO:0009058;GO:0016210;GO:0016746;GO:001674	BP:polyketide biosynthetic process;BP:flavonoid biosynthetic process;BP:biosynthetic process;MF:naringenin-chalcone synthase activity;MF:transferase activity, transferring acyl groups;MF:transferase activity, transferring acyl groups other than amino-acyl groups;	K00660	CHS	map04712;map00941	Circadian rhythm - plant;Flavonoid biosynthesis	COG3424	Q:Secondary metabolites biosynthesis, transport and catabolism	KAF7019254.1	hypothetical protein CFC21_032449 [Triticum aestivum]	sp|P26018|CHS1_HORVU;	Chalcone synthase 1 OS=Hordeum vulgare OX=4513 GN=CHS1 PE=3 SV=1;	PF00195.21;PF02797.17;PF08545.12;PF08541.12;PF08392.14	Chal_sti_synt_N;Chal_sti_synt_C;ACP_syn_III;ACP_syn_III_C;FAE1_CUT1_RppA	Chalcone and stilbene synthases, N-terminal domain;Chalcone and stilbene synthases, C-terminal domain;3-Oxoacyl-[acyl-carrier-protein;3-Oxoacyl-[acyl-carrier-protein;FAE1/Type III polyketide synthase-like protein
TraesCS2B02G613100	CHS2	14.4767	20.4733	5.82667	8.8	1.31299	1.21817	-0.500017	-	GO:0030639;GO:0009813;GO:0009058;GO:0016210;GO:0016740;GO:0016746;GO:001674	BP:polyketide biosynthetic process;BP:flavonoid biosynthetic process;BP:biosynthetic process;MF:naringenin-chalcone synthase activity;MF:transferase activity;MF:transferase activity, transferring acyl groups;MF:transferase activity, transferring acyl groups other than amino-acyl groups;	K00660	CHS	map04712;map00941	Circadian rhythm - plant;Flavonoid biosynthesis	COG3424	Q:Secondary metabolites biosynthesis, transport and catabolism	XP_037488193.1	chalcone synthase 2-like [Triticum dicoccoides]	sp|P53415|CHS2_SECCE;	Chalcone synthase 2 OS=Secale cereale OX=4550 GN=CHS2 PE=2 SV=1;	PF00195.21;PF02797.17;PF08392.14;PF08545.12;PF08541.12	Chal_sti_synt_N;Chal_sti_synt_C;FAE1_CUT1_RppA;ACP_syn_III;ACP_syn_III_C	Chalcone and stilbene synthases, N-terminal domain;Chalcone and stilbene synthases, C-terminal domain;FAE1/Type III polyketide synthase-like protein;3-Oxoacyl-[acyl-carrier-protein;3-Oxoacyl-[acyl-carrier-protein
TraesCS2B02G613300	F3H	5.72333	8.16	2.50333	4.50333	1.19301	0.857576	-0.511714	-	GO:0046872;GO:0051213;GO:001649	MF:metal ion binding;MF:dioxygenase activity;MF:oxidoreductase activity;	K00475	F3H	map00941	Flavonoid biosynthesis	COG3491	S:Function unknown	KAF7012572.1	hypothetical protein CFC21_026750 [Triticum aestivum]	sp|P28038|FL3H_HORVU;	Naringenin,2-oxoglutarate 3-dioxygenase OS=Hordeum vulgare OX=4513 PE=2 SV=1;	PF03171.22;PF14226.8	2OG-FeII_Oxy;DIOX_N	2OG-F;non-haem dioxygenase in morphine synthesis N-terminal
TraesCS6B02G362100	FLS	0.366667	0.5	1.09333	1.34	-1.57619	-1.42223	-0.447458	-	GO:0009416;GO:0046872;GO:0045431;GO:0051213;GO:001649	BP:response to light stimulus;MF:metal ion binding;MF:flavonol synthase activity;MF:dioxygenase activity;MF:oxidoreductase activity;	K05278	FLS	map00941	Flavonoid biosynthesis	COG3491	S:Function unknown	KAF7086157.1	hypothetical protein CFC21_089487 [Triticum aestivum]	sp|Q9ZWQ9|FLS_CITUN;	Flavonol synthase/flavanone 3-hydroxylase OS=Citrus unshiu OX=55188 GN=FLS PE=1 SV=1;	PF03171.22;PF14226.8	2OG-FeII_Oxy;DIOX_N	2OG-F;non-haem dioxygenase in morphine synthesis N-terminal
TraesCS1B02G048400	PAL	1.43	3.29	1.48333	1.53667	-0.0528274	1.09828	-1.20207	Phenylalanine ammonia-lyase [Source:UniProtKB/TrEMBL;Acc:W5AB62]	GO:0006559;GO:0009800;GO:0005737;GO:0016841;GO:0003824;GO:004554	BP:L-phenylalanine catabolic process;BP:cinnamic acid biosynthetic process;CC:cytoplasm;MF:ammonia-lyase activity;MF:catalytic activity;MF:phenylalanine ammonia-lyase activity;	K10775	PAL	map00940;map00360	Phenylpropanoid biosynthesis;Phenylalanine metabolism	------	------	KAF6987458.1	hypothetical protein CFC21_005105 [Triticum aestivum]	sp|Q43210|PALY_WHEAT;	Phenylalanine ammonia-lyase OS=Triticum aestivum OX=4565 GN=PAL PE=3 SV=1;	PF00221.21	Lyase_aromatic	Aromatic amino acid lyase
TraesCS1D02G103500	PAL	12.88	3.86333	20.7033	4.54	-0.68473	-0.232846	1.73721	Phenylalanine ammonia-lyase [Source:UniProtKB/TrEMBL;Acc:A0A341PQE9]	GO:0006559;GO:0009800;GO:0005737;GO:0016841;GO:0003824;GO:004554	BP:L-phenylalanine catabolic process;BP:cinnamic acid biosynthetic process;CC:cytoplasm;MF:ammonia-lyase activity;MF:catalytic activity;MF:phenylalanine ammonia-lyase activity;	K10775	PAL	map00940;map00360	Phenylpropanoid biosynthesis;Phenylalanine metabolism	COG2986	E:Amino acid transport and metabolism	XP_020174855.1	phenylalanine ammonia-lyase [Aegilops tauschii subsp. strangulata]	sp|Q43210|PALY_WHEAT;	Phenylalanine ammonia-lyase OS=Triticum aestivum OX=4565 GN=PAL PE=3 SV=1;	PF00221.21	Lyase_aromatic	Aromatic amino acid lyase
TraesCS5B02G468400	PAL	14.6	1.72667	16.77	0.706667	-0.199914	1.28889	3.07991	Phenylalanine ammonia-lyase [Source:UniProtKB/TrEMBL;Acc:A0A1D5ZD03]	GO:0006559;GO:0009800;GO:0005737;GO:0016841;GO:0003824;GO:004554	BP:L-phenylalanine catabolic process;BP:cinnamic acid biosynthetic process;CC:cytoplasm;MF:ammonia-lyase activity;MF:catalytic activity;MF:phenylalanine ammonia-lyase activity;	K10775	PAL	map00940;map00360	Phenylpropanoid biosynthesis;Phenylalanine metabolism	------	------	KAF7068509.1	hypothetical protein CFC21_074257 [Triticum aestivum]	sp|Q43210|PALY_WHEAT;	Phenylalanine ammonia-lyase OS=Triticum aestivum OX=4565 GN=PAL PE=3 SV=1;	PF00221.21	Lyase_aromatic	Aromatic amino acid lyase
TraesCS1B02G122800	PAL	17.8933	5.8	26.1867	8.34667	-0.54941	-0.525147	1.6253	Phenylalanine ammonia-lyase [Source:UniProtKB/TrEMBL;Acc:W5A9P3]	GO:0006559;GO:0009800;GO:0005737;GO:0016841;GO:0003824;GO:004554	BP:L-phenylalanine catabolic process;BP:cinnamic acid biosynthetic process;CC:cytoplasm;MF:ammonia-lyase activity;MF:catalytic activity;MF:phenylalanine ammonia-lyase activity;	K10775	PAL	map00940;map00360	Phenylpropanoid biosynthesis;Phenylalanine metabolism	COG2986	E:Amino acid transport and metabolism	KAF6988332.1	hypothetical protein CFC21_005889 [Triticum aestivum]	sp|Q43210|PALY_WHEAT;	Phenylalanine ammonia-lyase OS=Triticum aestivum OX=4565 GN=PAL PE=3 SV=1;	PF00221.21	Lyase_aromatic	Aromatic amino acid lyase
TraesCS2D02G204400	PAL	19.7967	6.65667	29.29	5.93667	-0.565151	0.165147	1.57239	-	GO:0006559;GO:0009800;GO:0005737;GO:0016841;GO:0003824;GO:004554	BP:L-phenylalanine catabolic process;BP:cinnamic acid biosynthetic process;CC:cytoplasm;MF:ammonia-lyase activity;MF:catalytic activity;MF:phenylalanine ammonia-lyase activity;	K10775	PAL	map00940;map00360	Phenylpropanoid biosynthesis;Phenylalanine metabolism	COG2986	E:Amino acid transport and metabolism	KAF7015180.1	hypothetical protein CFC21_029079 [Triticum aestivum]	sp|Q43210|PALY_WHEAT;	Phenylalanine ammonia-lyase OS=Triticum aestivum OX=4565 GN=PAL PE=3 SV=1;	PF00221.21	Lyase_aromatic	Aromatic amino acid lyase
TraesCS7B02G059500	BZ1	0.136667	0.43	0.33	0.413333	-1.2718	0.0570321	-1.65367	Glycosyltransferase [Source:UniProtKB/TrEMBL;Acc:A0A1D6CGM5]	GO:0009718;GO:0016758;GO:0008194;GO:004721	BP:anthocyanin-containing compound biosynthetic process;MF:transferase activity, transferring hexosyl groups;MF:UDP-glycosyltransferase activity;MF:anthocyanidin 3-O-glucosyltransferase activity;	K12930	BZ1	map00942	Anthocyanin biosynthesis	COG1819	S:Function unknown	KAF7099976.1	hypothetical protein CFC21_101548 [Triticum aestivum]	sp|P14726|UFOG_HORVU;	Anthocyanidin 3-O-glucosyltransferase OS=Hordeum vulgare OX=4513 GN=BZ1 PE=3 SV=1;	PF00201.20	UDPGT	UDP-glucoronosyl and UDP-glucosyl transferase
