# Supplementary material for: Comparative transcriptomic and physiological analyses unravel wheat source root adaptation to phosphorous deficiency
Source: Sci Rep. 2024 May 14;14:11050. doi: 10.1038/s41598-024-61767-z (PMC11094128; doi:10.1038/s41598-024-61767-z)
Supplement: Supplementary file 9 — Supplementary Table S8. [file 41598_2024_61767_MOESM9_ESM.xlsx]

## Sheet: Table S7
Table S7. DEGs involved in carbohydrte metabolism under LP stress in wheat
DEGs related to starch and sucrose metabolism
Gene_id	Gene_name	Fielder_LP	Ardito_LP	Fielder_NP	Ardito_NP	Log2FC(Fielder_LP/Fielder_NP)	Log2FC(Ardito_LP/Ardito_NP)	Log2FC(Fielder_LP/Ardito_LP)	Gene_description	GO_id	GO_term	KO_id	KO_name	Pathway_id	Pathway_definition	COG_id	COG_Functional Categories	NR_hit-name	NR_description	Swiss-Prot_hit-name	Swiss-Prot_description	Pfam_id	Domain	Domain description
TraesCS4B02G393500	BAM	1.41	15.34	6.24333	28.0433	-2.14662	-0.870359	-3.44353	Beta-amylase [Source:UniProtKB/TrEMBL;Acc:A0A341UBU0]	GO:0000272;GO:0016161;GO:010222	BP:polysaccharide catabolic process;MF:beta-amylase activity;MF:amylopectin maltohydrolase activity;	K01177	E3.2.1.2	map00500	Starch and sucrose metabolism	ENOG410XNXS	G:Carbohydrate transport and metabolism	KAF7051697.1	hypothetical protein CFC21_059911 [Triticum aestivum]	sp|P82993|AMYB_HORVS;	Beta-amylase OS=Hordeum vulgare subsp. spontaneum OX=77009 GN=BMY1 PE=1 SV=1;	PF01373.19	Glyco_hydro_14	Glycosyl hydrolase family 14
TraesCS2A02G215100	BAM3	0.536667	0.463333	0.176667	0.116667	1.60299	1.98965	0.211978	Beta-amylase [Source:UniProtKB/TrEMBL;Acc:A0A1D5TQ63]	GO:0000272;GO:0016161;GO:010222	BP:polysaccharide catabolic process;MF:beta-amylase activity;MF:amylopectin maltohydrolase activity;	K01177	E3.2.1.2	map00500	Starch and sucrose metabolism	ENOG410XNXS	G:Carbohydrate transport and metabolism	KAF7000619.1	hypothetical protein CFC21_016482 [Triticum aestivum]	sp|P93594|AMYB_WHEAT;	Beta-amylase Tri a 17 OS=Triticum aestivum OX=4565 GN=BMY1 PE=1 SV=1;	PF01373.19	Glyco_hydro_14	Glycosyl hydrolase family 14
TraesCS2D02G220900	BAM3	2.29	0.91	1.10333	0.43	1.05348	1.08153	1.33141	-	GO:0005975;GO:0000272;GO:0008152;GO:0016787;GO:0016161;GO:0016798;GO:010222	BP:carbohydrate metabolic process;BP:polysaccharide catabolic process;BP:metabolic process;MF:hydrolase activity;MF:beta-amylase activity;MF:hydrolase activity, acting on glycosyl bonds;MF:amylopectin maltohydrolase activity;	K01177	E3.2.1.2	map00500	Starch and sucrose metabolism	ENOG410XNXS	G:Carbohydrate transport and metabolism	KAF7015398.1	hypothetical protein CFC21_029254 [Triticum aestivum]	sp|P93594|AMYB_WHEAT;	Beta-amylase Tri a 17 OS=Triticum aestivum OX=4565 GN=BMY1 PE=1 SV=1;	PF01373.19	Glyco_hydro_14	Glycosyl hydrolase family 14
TraesCS7B02G472500	GBE1	0.006667	4.52333	0.43	2.81667	-6.01116	0.683397	-9.40613	-	GO:0005975;GO:0005978;GO:0019252;GO:0009501;GO:0043169;GO:0003844;GO:0003824;GO:0004553;GO:010275	BP:carbohydrate metabolic process;BP:glycogen biosynthetic process;BP:starch biosynthetic process;CC:amyloplast;MF:cation binding;MF:1,4-alpha-glucan branching enzyme activity;MF:catalytic activity;MF:hydrolase activity, hydrolyzing O-glycosyl compounds;MF:1,4-alpha-glucan branching enzyme activit;	K00700	GBE1, glgB	map00500	Starch and sucrose metabolism	COG0296	G:Carbohydrate transport and metabolism	KAF7105123.1	hypothetical protein CFC21_105962 [Triticum aestivum]	sp|Q01401|GLGB_ORYSJ;	1,4-alpha-glucan-branching enzyme, chloroplastic/amyloplastic OS=Oryza sativa subsp. japonica OX=39947 GN=SBE1 PE=1 SV=2;	PF02806.20;PF02922.20;PF00128.26	Alpha-amylase_C;CBM_48;Alpha-amylase	Alpha amylase, C-terminal all-beta domain;Carbohydrate-binding module 48;Alpha amylase, catalytic domain
TraesCS2B02G016000	HK4	1.24333	2.97667	1.24	2.68	0.00387262	0.151465	-1.25949	Phosphotransferase [Source:UniProtKB/TrEMBL;Acc:A0A1D5UCL3]	GO:0005975;GO:0019318;GO:0051156;GO:0001678;GO:0006096;GO:0005739;GO:0005829;GO:0005623;GO:0009570;GO:0016773;GO:0008865;GO:0004396;GO:0004340;GO:0019158;GO:0005524;GO:000553	BP:carbohydrate metabolic process;BP:hexose metabolic process;BP:glucose 6-phosphate metabolic process;BP:cellular glucose homeostasis;BP:glycolytic process;CC:mitochondrion;CC:cytosol;CC:cell;CC:chloroplast stroma;MF:phosphotransferase activity, alcohol group as acceptor;MF:fructokinase activity;MF:hexokinase activity;MF:glucokinase activity;MF:mannokinase activity;MF:ATP binding;MF:glucose bind…	K00844	HK	map00520;map00051;map00524;map00052;map00010;map00500	Amino sugar and nucleotide sugar metabolism;Fructose and mannose metabolism;Neomycin, kanamycin and gentamicin biosynthesis;Galactose metabolism;Glycolysis / Gluconeogenesis;Starch and sucrose metabolism	COG5026	G:Carbohydrate transport and metabolism	XP_037488340.1	hexokinase-4, chloroplastic-like [Triticum dicoccoides]	sp|Q6Z398|HXK4_ORYSJ;	Hexokinase-4, chloroplastic OS=Oryza sativa subsp. japonica OX=39947 GN=HXK4 PE=2 SV=1;	PF03727.18;PF00349.23	Hexokinase_2;Hexokinase_1	Hexokinase;Hexokinase
TraesCS3D02G110300	HK8	1.68667	1.63333	0.82	1.26667	1.04048	0.366782	0.0463562	Phosphotransferase [Source:UniProtKB/TrEMBL;Acc:A0A1D6RTN1]	GO:0005975;GO:0019318;GO:0051156;GO:0001678;GO:0006096;GO:0005739;GO:0005829;GO:0005623;GO:0016773;GO:0008865;GO:0004396;GO:0004340;GO:0019158;GO:0005524;GO:000553	BP:carbohydrate metabolic process;BP:hexose metabolic process;BP:glucose 6-phosphate metabolic process;BP:cellular glucose homeostasis;BP:glycolytic process;CC:mitochondrion;CC:cytosol;CC:cell;MF:phosphotransferase activity, alcohol group as acceptor;MF:fructokinase activity;MF:hexokinase activity;MF:glucokinase activity;MF:mannokinase activity;MF:ATP binding;MF:glucose binding;	K00844	HK	map00520;map00051;map00524;map00052;map00010;map00500	Amino sugar and nucleotide sugar metabolism;Fructose and mannose metabolism;Neomycin, kanamycin and gentamicin biosynthesis;Galactose metabolism;Glycolysis / Gluconeogenesis;Starch and sucrose metabolism	COG5026	G:Carbohydrate transport and metabolism	XP_020173616.1	hexokinase-8 [Aegilops tauschii subsp. strangulata]	sp|Q1WM15|HXK8_ORYSJ;	Hexokinase-8 OS=Oryza sativa subsp. japonica OX=39947 GN=HXK8 PE=2 SV=2;	PF03727.18;PF00349.23	Hexokinase_2;Hexokinase_1	Hexokinase;Hexokinase
TraesCS4A02G446700	SUS1	17.7267	11.5733	8.81333	6.41333	1.00816	0.851658	0.615117	Sucrose synthase [Source:UniProtKB/TrEMBL;Acc:A0A1D6SCP9]	GO:0010037;GO:0005985;GO:0016740;GO:0016157;GO:001675	BP:response to carbon dioxide;BP:sucrose metabolic process;MF:transferase activity;MF:sucrose synthase activity;MF:transferase activity, transferring glycosyl groups;	K00695	SUS	map00500	Starch and sucrose metabolism	COG0438	M:Cell wall/membrane/envelope biogenesis	KAF7046253.1	hypothetical protein CFC21_055294 [Triticum aestivum]	sp|P31924|SUS1_ORYSJ;	Sucrose synthase 1 OS=Oryza sativa subsp. japonica OX=39947 GN=SUS1 PE=1 SV=1;	PF00862.21;PF00534.22;PF13692.8	Sucrose_synth;Glycos_transf_1;Glyco_trans_1_4	Sucrose synthase;Glycosyl transferases group 1;Glycosyl transferases group 1
TraesCS7A02G040900	SUS1	20.16	11.82	12.25	3.63667	0.718714	1.70054	0.770266	Sucrose synthase [Source:UniProtKB/TrEMBL;Acc:A0A1D6SCP9]	GO:0010037;GO:0005985;GO:0016740;GO:0016157;GO:001675	BP:response to carbon dioxide;BP:sucrose metabolic process;MF:transferase activity;MF:sucrose synthase activity;MF:transferase activity, transferring glycosyl groups;	K00695	SUS	map00500	Starch and sucrose metabolism	COG0438	M:Cell wall/membrane/envelope biogenesis	KAF7046253.1	hypothetical protein CFC21_055294 [Triticum aestivum]	sp|P31924|SUS1_ORYSJ;	Sucrose synthase 1 OS=Oryza sativa subsp. japonica OX=39947 GN=SUS1 PE=1 SV=1;	PF00862.21;PF00534.22;PF13692.8	Sucrose_synth;Glycos_transf_1;Glyco_trans_1_4	Sucrose synthase;Glycosyl transferases group 1;Glycosyl transferases group 1
TraesCS7D02G036600	SUS1	32.58	22.2533	13.3	9.20667	1.29256	1.27327	0.549965	Sucrose synthase [Source:UniProtKB/TrEMBL;Acc:A0A1D6D1F6]	GO:0010037;GO:0005985;GO:0016157;GO:001675	BP:response to carbon dioxide;BP:sucrose metabolic process;MF:sucrose synthase activity;MF:transferase activity, transferring glycosyl groups;	K00695	SUS	map00500	Starch and sucrose metabolism	COG0438	M:Cell wall/membrane/envelope biogenesis	XP_020193399.1	sucrose synthase 1 [Aegilops tauschii subsp. strangulata]	sp|P31924|SUS1_ORYSJ;	Sucrose synthase 1 OS=Oryza sativa subsp. japonica OX=39947 GN=SUS1 PE=1 SV=1;	PF00862.21;PF00534.22;PF13692.8	Sucrose_synth;Glycos_transf_1;Glyco_trans_1_4	Sucrose synthase;Glycosyl transferases group 1;Glycosyl transferases group 1
TraesCS4D02G169800	SUS4	0.97	1.19333	2.87	1.97667	-1.56499	-0.728073	-0.29894	Sucrose synthase [Source:UniProtKB/TrEMBL;Acc:A0A341UU53]	GO:0005982;GO:0005985;GO:0010555;GO:0009414;GO:0010431;GO:0016157;GO:001675	BP:starch metabolic process;BP:sucrose metabolic process;BP:response to mannitol;BP:response to water deprivation;BP:seed maturation;MF:sucrose synthase activity;MF:transferase activity, transferring glycosyl groups;	K00695	SUS	map00500	Starch and sucrose metabolism	COG0438	M:Cell wall/membrane/envelope biogenesis	XP_020155293.1	sucrose synthase 4 [Aegilops tauschii subsp. strangulata]	sp|Q10LP5|SUS4_ORYSJ;	Sucrose synthase 4 OS=Oryza sativa subsp. japonica OX=39947 GN=SUS4 PE=2 SV=1;	PF00862.21;PF00534.22;PF13692.8	Sucrose_synth;Glycos_transf_1;Glyco_trans_1_4	Sucrose synthase;Glycosyl transferases group 1;Glycosyl transferases group 1
TraesCS5B02G356300	UGP2	121.393	32.8067	81.7333	17.7533	0.570693	0.885899	1.88763	UTP--glucose-1-phosphate uridylyltransferase [Source:UniProtKB/TrEMBL;Acc:W5FGH0]	GO:0006011;GO:0005977;GO:0005737;GO:0003983;GO:007056	BP:UDP-glucose metabolic process;BP:glycogen metabolic process;CC:cytoplasm;MF:UT;MF:uridylyltransferase activity;	K00963	UGP2, galU, galF	map00520;map00040;map00500;map00052;map01240	Amino sugar and nucleotide sugar metabolism;Pentose and glucuronate interconversions;Starch and sucrose metabolism;Galactose metabolism;Biosynthesis of cofactors	COG4284	G:Carbohydrate transport and metabolism	XP_037443053.1	UTP--glucose-1-phosphate uridylyltransferase-like [Triticum dicoccoides]	sp|Q43772|UGPA_HORVU;	UTP--glucose-1-phosphate uridylyltransferase OS=Hordeum vulgare OX=4513 PE=2 SV=1;	PF01704.20	UDPGP	UTP--glucose-1-phosphate uridylyltransferase
DEGs related to glycolysis
Gene_id	Gene_name	Fielder_LP	Ardito_LP	Fielder_NP	Ardito_NP	Log2FC(Fielder_LP/Fielder_NP)	Log2FC(Ardito_LP/Ardito_NP)	Log2FC(Fielder_LP/Ardito_LP)	Gene_description	GO_id	GO_term	KO_id	KO_name	Pathway_id	Pathway_definition	COG_id	COG_Functional Categories	NR_hit-name	NR_description	Swiss-Prot_hit-name	Swiss-Prot_description	Pfam_id	Domain	Domain description
TraesCS1A02G253400	PPDK1	19.5733	25.48	11.6967	9.83333	0.742792	1.37361	-0.380476	Pyruvate, phosphate dikinase [Source:UniProtKB/TrEMBL;Acc:A0A1D5RX10]	GO:0016310;GO:0006090;GO:0046872;GO:0016772;GO:0016301;GO:0003824;GO:0005524;GO:005024	BP:phosphorylation;BP:pyruvate metabolic process;MF:metal ion binding;MF:transferase activity, transferring phosphorus-containing groups;MF:kinase activity;MF:catalytic activity;MF:ATP binding;MF:pyruvate, phosphate dikinase activity;	K01006	ppdK	map00010;map00620;map00710	Glycolysis / Gluconeogenesis;Pyruvate metabolism;Carbon fixation in photosynthetic organisms	COG0574	G:Carbohydrate transport and metabolism	XP_037416051.1	pyruvate, phosphate dikinase 2-like isoform X1 [Triticum dicoccoides]	sp|Q6AVA8|PPDK1_ORYSJ;	Pyruvate, phosphate dikinase 1, chloroplastic OS=Oryza sativa subsp. japonica OX=39947 GN=PPDK1 PE=1 SV=1;	PF02896.20;PF01326.21;PF00391.25	PEP-utilizers_C;PPDK_N;PEP-utilizers	PEP-utilising enzyme, PEP-binding domain;Pyruvate phosphate dikinase, AMP/ATP-binding domain;PEP-utilising enzyme, mobile domain
TraesCS3B02G025200	ALDO3	44.7133	4.69333	29.06	3.32333	0.62167	0.497982	3.25202	-	GO:0030388;GO:0006096;GO:0005829;GO:0003824;GO:000433	BP:fructose 1,6-bisphosphate metabolic process;BP:glycolytic process;CC:cytosol;MF:catalytic activity;MF:fructose-bisphosphate aldolase activity;	K01623	ALDO	map00010;map00030;map00051;map00710	Glycolysis / Gluconeogenesis;Pentose phosphate pathway;Fructose and mannose metabolism;Carbon fixation in photosynthetic organisms	COG3588	G:Carbohydrate transport and metabolism	VAH71151.1	unnamed protein product [Triticum turgidum subsp. durum]	sp|Q9ZU52|ALFP3_ARATH;	Fructose-bisphosphate aldolase 3, chloroplastic OS=Arabidopsis thaliana OX=3702 GN=FBA3 PE=1 SV=1;	PF00274.21	Glycolytic	Fructose-bisphosphate aldolase class-I
TraesCS3D02G384100	ALDO1	24.2833	59.2733	43.3433	65.7467	-0.835844	-0.149535	-1.28742	-	GO:0030388;GO:0006096;GO:0005829;GO:0003824;GO:000433	BP:fructose 1,6-bisphosphate metabolic process;BP:glycolytic process;CC:cytosol;MF:catalytic activity;MF:fructose-bisphosphate aldolase activity;	K01623	ALDO	map00010;map00030;map00051;map00710	Glycolysis / Gluconeogenesis;Pentose phosphate pathway;Fructose and mannose metabolism;Carbon fixation in photosynthetic organisms	COG3588	G:Carbohydrate transport and metabolism	KAF7038934.1	hypothetical protein CFC21_049024 [Triticum aestivum]	sp|P17784|ALFC1_ORYSJ;	Fructose-bisphosphate aldolase 1, cytoplasmic OS=Oryza sativa subsp. japonica OX=39947 GN=FBA1 PE=1 SV=2;	PF00274.21	Glycolytic	Fructose-bisphosphate aldolase class-I
TraesCS5A02G072700	PFP	11.6533	21.8267	5.05667	8.90333	1.20448	1.29367	-0.905349	Pyrophosphate--fructose 6-phosphate 1-phosphotransferase subunit alpha [Source:UniProtKB/TrEMBL;Acc:A0A1D5YUK3]	GO:0006002;GO:0006096;GO:0005737;GO:0047334;GO:0003872;GO:0046872;GO:000552	BP:fructose 6-phosphate metabolic process;BP:glycolytic process;CC:cytoplasm;MF:diphosphate-fructose-6-phosphate 1-phosphotransferase activity;MF:6-phosphofructokinase activity;MF:metal ion binding;MF:ATP binding;	K00895	pfp, PFP	map00010;map00030;map00051	Glycolysis / Gluconeogenesis;Pentose phosphate pathway;Fructose and mannose metabolism	COG0205	G:Carbohydrate transport and metabolism	XP_037432647.1	pyrophosphate--fructose 6-phosphate 1-phosphotransferase subunit alpha-like [Triticum dicoccoides]	sp|Q41140|PFPA_RICCO;	Pyrophosphate--fructose 6-phosphate 1-phosphotransferase subunit alpha OS=Ricinus communis OX=3988 GN=PFP-ALPHA PE=3 SV=1;	PF00365.22	PFK	Phosphofructokinase
TraesCS2D02G321800	GALM	6.27333	5.42	2.96	2.64667	1.08363	1.03412	0.210939	Aldose 1-epimerase [Source:UniProtKB/TrEMBL;Acc:A0A1D5UH46]	GO:0005975;GO:0033499;GO:0019318;GO:0006006;GO:0016853;GO:0004034;GO:0030246;GO:000382	BP:carbohydrate metabolic process;BP:galactose catabolic process via UDP-galactose;BP:hexose metabolic process;BP:glucose metabolic process;MF:isomerase activity;MF:aldose 1-epimerase activity;MF:carbohydrate binding;MF:catalytic activity;	K01785	galM, GALM	map00010;map00052	Glycolysis / Gluconeogenesis;Galactose metabolism	COG2017	G:Carbohydrate transport and metabolism	KAF7016793.1	hypothetical protein CFC21_030322 [Triticum aestivum]	sp|Q66HG4|GALM_RAT;	Galactose mutarotase OS=Rattus norvegicus OX=10116 GN=Galm PE=1 SV=1;	PF01263.22	Aldose_epim	Aldose 1-epimerase
TraesCS2D02G322200	GALM	33.8033	16.8833	29.4033	14.5333	0.201186	0.216234	1.00157	Aldose 1-epimerase [Source:UniProtKB/TrEMBL;Acc:A0A1D5UH14]	GO:0005975;GO:0019318;GO:0016853;GO:0004034;GO:0030246;GO:000382	BP:carbohydrate metabolic process;BP:hexose metabolic process;MF:isomerase activity;MF:aldose 1-epimerase activity;MF:carbohydrate binding;MF:catalytic activity;	K01785	galM, GALM	map00010;map00052	Glycolysis / Gluconeogenesis;Galactose metabolism	COG2017	G:Carbohydrate transport and metabolism	XP_020146554.1	galactose mutarotase [Aegilops tauschii subsp. strangulata]	sp|Q66HG4|GALM_RAT;	Galactose mutarotase OS=Rattus norvegicus OX=10116 GN=Galm PE=1 SV=1;	PF01263.22	Aldose_epim	Aldose 1-epimerase
TraesCS7B02G234400	GAPDH2	0.136667	1.82	0.13	2.03667	0.0721533	-0.162272	-3.7352	-	GO:0006006;GO:0006096;GO:0005829;GO:0004365;GO:0051287;GO:0016620;GO:005066	BP:glucose metabolic process;BP:glycolytic process;CC:cytosol;MF:glyceraldehyde-3-phosphate dehydrogenas;MF:NAD binding;MF:oxidoreductase activity, acting on the aldehyde or oxo group of donors, NAD or NADP as acceptor;MF:NADP binding;	K00134	GAPDH, gapA	map00010;map00710	Glycolysis / Gluconeogenesis;Carbon fixation in photosynthetic organisms	COG0057	G:Carbohydrate transport and metabolism	KAF7102311.1	hypothetical protein CFC21_103468 [Triticum aestivum]	sp|Q7FAH2|G3PC2_ORYSJ;	Glyceraldehyde-3-phosphate dehydrogenase 2, cytosolic OS=Oryza sativa subsp. japonica OX=39947 GN=GAPC2 PE=1 SV=1;	PF02800.22;PF00044.26;PF01113.22	Gp_dh_C;Gp_dh_N;DapB_N	Glyceraldehyde 3-phosphate dehydrogenase, C-terminal domain;Glyceraldehyde 3-phosphate dehydrogenase, NAD binding domain;Dihydrodipicolinate reductase, N-terminus
TraesCS7B02G375300	PGK	0.706667	6.99667	1.14667	6.66	-0.698344	0.0711457	-3.30757	Phosphoglycerate kinase [Source:UniProtKB/TrEMBL;Acc:A0A1D6C5J1]	GO:0006096;GO:0006094;GO:0005829;GO:0043531;GO:0004618;GO:000552	BP:glycolytic process;BP:gluconeogenesis;CC:cytosol;MF:ADP binding;MF:phosphoglycerate kinase activity;MF:ATP binding;	K00927	PGK, pgk	map00010;map00710	Glycolysis / Gluconeogenesis;Carbon fixation in photosynthetic organisms	COG0126	G:Carbohydrate transport and metabolism	KAF7103993.1	hypothetical protein CFC21_104922 [Triticum aestivum]	sp|P12783|PGKY_WHEAT;	Phosphoglycerate kinase, cytosolic OS=Triticum aestivum OX=4565 PE=2 SV=1;	PF00162.21	PGK	Phosphoglycerate kinase
TraesCS4A02G110900	PDC2	21.9	22.8067	9.53667	9.85	1.19937	1.21126	-0.0585248	-	GO:0005829;GO:0030976;GO:0000287;GO:0016831;GO:0004737;GO:000382	CC:cytosol;MF:thiamine pyrophosphate binding;MF:magnesium ion binding;MF:carboxy-lyase activity;MF:pyruvate decarboxylase activity;MF:catalytic activity;	K01568	PDC, pdc	map00010	Glycolysis / Gluconeogenesis	COG3961;COG3961	G:Carbohydrate transport and metabolism;H:Coenzyme transport and metabolism	XP_037420574.1	pyruvate decarboxylase 2 [Triticum dicoccoides]	sp|A2XFI3|PDC2_ORYSI;	Pyruvate decarboxylase 2 OS=Oryza sativa subsp. indica OX=39946 GN=PDC2 PE=2 SV=2;	PF02776.20;PF00205.24;PF02775.23	TPP_enzyme_N;TPP_enzyme_M;TPP_enzyme_C	Thiamine pyrophosphate enzyme, N-terminal TPP binding domain;Thiamine pyrophosphate enzyme, central domain;Thiamine pyrophosphate enzyme, C-terminal TPP binding domain
TraesCS4B02G193200	PDC2	29.6233	29.81	17.3967	14.5967	0.767923	1.03016	-0.0090624	-	GO:0005829;GO:0030976;GO:0000287;GO:0016831;GO:0004737;GO:000382	CC:cytosol;MF:thiamine pyrophosphate binding;MF:magnesium ion binding;MF:carboxy-lyase activity;MF:pyruvate decarboxylase activity;MF:catalytic activity;	K01568	PDC, pdc	map00010	Glycolysis / Gluconeogenesis	COG3961;COG3961	G:Carbohydrate transport and metabolism;H:Coenzyme transport and metabolism	KAF7049362.1	hypothetical protein CFC21_057914 [Triticum aestivum]	sp|A2XFI3|PDC2_ORYSI;	Pyruvate decarboxylase 2 OS=Oryza sativa subsp. indica OX=39946 GN=PDC2 PE=2 SV=2;	PF02776.20;PF00205.24;PF02775.23	TPP_enzyme_N;TPP_enzyme_M;TPP_enzyme_C	Thiamine pyrophosphate enzyme, N-terminal TPP binding domain;Thiamine pyrophosphate enzyme, central domain;Thiamine pyrophosphate enzyme, C-terminal TPP binding domain
TraesCS6D02G142200	AAPC	17.4033	18.7233	27.09	36.17	-0.638397	-0.949956	-0.105474	-	GO:0005975;GO:0003824;GO:0047938;GO:0016853;GO:003024	BP:carbohydrate metabolic process;MF:catalytic activity;MF:glucose-6-phosphate 1-epimerase activity;MF:isomerase activity;MF:carbohydrate binding;	K01792	E5.1.3.15	map00010	Glycolysis / Gluconeogenesis	COG0676	G:Carbohydrate transport and metabolism	XP_020161132.1	putative glucose-6-phosphate 1-epimerase isoform X1 [Aegilops tauschii subsp. strangulata]	sp|Q40784|AAPC_CENCI;	Putative glucose-6-phosphate 1-epimerase OS=Cenchrus ciliaris OX=35872 PE=2 SV=1;	PF01263.22	Aldose_epim	Aldose 1-epimerase
TraesCS5B02G195500	ENO1	9.36	10.7067	5.18	5.20667	0.853556	1.04008	-0.193929	-	GO:0032889;GO:0006096;GO:0000015;GO:0000287;GO:000463	BP:regulation of vacuole fusion, non-autophagic;BP:glycolytic process;CC:phosphopyruvate hydratase complex;MF:magnesium ion binding;MF:phosphopyruvate hydratase activity;	K01689	ENO, eno	map03018;map00010	RNA degradation;Glycolysis / Gluconeogenesis	COG0148	G:Carbohydrate transport and metabolism	KAF7065362.1	hypothetical protein CFC21_071471 [Triticum aestivum]	sp|Q9C9C4|ENO1_ARATH;	Enolase 1, chloroplastic OS=Arabidopsis thaliana OX=3702 GN=ENO1 PE=1 SV=1;	PF00113.24;PF03952.18;PF13378.8;PF07476.13	Enolase_C;Enolase_N;MR_MLE_C;MAAL_C	Enolase, C-terminal TIM barrel domain;Enolase, N-terminal domain;Enolase C-terminal domain-like;Methylaspartate ammonia-lyase C-terminus
DEGs related toTCA cycle
Gene_id	Gene_name	Fielder_LP	Ardito_LP	Fielder_NP	Ardito_NP	Log2FC(Fielder_LP/Fielder_NP)	Log2FC(Ardito_LP/Ardito_NP)	Log2FC(Fielder_LP/Ardito_LP)	Gene_description	GO_id	GO_term	KO_id	KO_name	Pathway_id	Pathway_definition	COG_id	COG_Functional Categories	NR_hit-name	NR_description	Swiss-Prot_hit-name	Swiss-Prot_description	Pfam_id	Domain	Domain description
TraesCS2D02G255500	SDH1	0.54	1.67333	0.63	0.96	-0.222392	0.801618	-1.63169	Succinate dehydrogenase [ubiquinone] flavoprotein subunit, mitochondrial [Source:UniProtKB/TrEMBL;Acc:A0A1D5UIU6]	GO:0006121;GO:0006099;GO:0022900;GO:0045273;GO:0005749;GO:0016020;GO:0005743;GO:0016491;GO:0016627;GO:0008177;GO:0000104;GO:0050660;GO:000905	BP:mitochondrial electron transport, succinate to ubiquinone;BP:tricarboxylic acid cycle;BP:electron transport chain;CC:respiratory chain complex II;CC:mitochondrial respiratory chain complex II, succinate dehydrogenase comple;CC:membrane;CC:mitochondrial inner membrane;MF:oxidoreductase activity;MF:oxidoreductase activity, acting on the CH-CH group of donors;MF:succinate dehydrogenas;MF:succinat…	K00234	SDHA, SDH1	map00020;map00190	Citrate cycle (TCA cycle);Oxidative phosphorylation	COG1053	C:Energy production and conversion	XP_020172381.1	succinate dehydrogenase [ubiquinone] flavoprotein subunit, mitochondrial [Aegilops tauschii subsp. strangulata]	sp|Q6ZDY8|SDHA_ORYSJ;	Succinate dehydrogenase [ubiquinone] flavoprotein subunit, mitochondrial OS=Oryza sativa subsp. japonica OX=39947 GN=SDH1 PE=1 SV=1;	PF00890.26;PF02910.22;PF07992.16;PF01134.24	FAD_binding_2;Succ_DH_flav_C;Pyr_redox_2;GIDA	FAD binding domain;Fumarate reductase flavoprotein C-term;Pyridine nucleotide-disulphide oxidoreductase;Glucose inhibited division protein A
TraesCS3A02G234800	MDH2	6.57667	58.1467	5.89	37.12	0.159089	0.6475	-3.14427	-	GO:0005975;GO:0019752;GO:0006099;GO:0006108;GO:0016615;GO:0016616;GO:0003824;GO:0030060;GO:001649	BP:carbohydrate metabolic process;BP:carboxylic acid metabolic process;BP:tricarboxylic acid cycle;BP:malate metabolic process;MF:malate dehydrogenase activity;MF:oxidoreductase activity, acting on the CH-OH group of donors, NAD or NADP as acceptor;MF:catalytic activity;MF:L-malate dehydrogenase activity;MF:oxidoreductase activity;	K00026	MDH2	map00020;map00630;map00620;map00710;map00270	Citrate cycle (TCA cycle);Glyoxylate and dicarboxylate metabolism;Pyruvate metabolism;Carbon fixation in photosynthetic organisms;Cysteine and methionine metabolism	COG0039	C:Energy production and conversion	XP_037406066.1	malate dehydrogenase 1, mitochondrial-like [Triticum dicoccoides]	sp|Q9ZP06|MDHM1_ARATH;	Malate dehydrogenase 1, mitochondrial OS=Arabidopsis thaliana OX=3702 GN=At1g53240 PE=1 SV=1;	PF00056.25;PF02866.20;PF01073.21	Ldh_1_N;Ldh_1_C;3Beta_HSD	lactate/malate dehydrogenase, NAD binding domain;lactate/malate dehydrogenase, alpha/beta C-terminal domain;3-beta hydroxysteroid dehydrogenase/isomerase family
TraesCS3D02G195700	ACLY	42.9367	9.39333	29.8967	6.48333	0.522226	0.534901	2.1925	-	GO:0006629;GO:0006085;GO:0006633;GO:0005737;GO:0005829;GO:0046912;GO:0016740;GO:0000166;GO:0003824;GO:000387	BP:lipid metabolic process;BP:acetyl-CoA biosynthetic process;BP:fatty acid biosynthetic process;CC:cytoplasm;CC:cytosol;MF:transferase activity, transferring acyl groups, acyl groups converted into alkyl on transfer;MF:transferase activity;MF:nucleotide binding;MF:catalytic activity;MF:ATP citrate synthase activity;	K01648	ACLY	map00020	Citrate cycle (TCA cycle)	COG0074	C:Energy production and conversion	XP_020192152.1	ATP-citrate synthase beta chain protein 1 [Aegilops tauschii subsp. strangulata]	sp|Q93VT8|ACLB1_ORYSJ;	ATP-citrate synthase beta chain protein 1 OS=Oryza sativa subsp. japonica OX=39947 GN=ACLB-1 PE=2 SV=1;	PF00285.23;PF00549.21;PF13607.8;PF02629.21	Citrate_synt;Ligase_CoA;Succ_CoA_lig;CoA_binding	Citrate synthase, C-terminal domain;CoA-ligase;Succinyl-CoA ligase like flavodoxin domain;CoA binding domain
TraesCS5B02G376500	PDHB	0.48	2.84	0.45	2.48333	0.0931094	0.193613	-2.56478	-	GO:0006086;GO:0019953;GO:0006096;GO:0005576;GO:000473	BP:acetyl-CoA biosynthetic process from pyruvate;BP:sexual reproduction;BP:glycolytic process;CC:extracellular region;MF:pyruvate dehydrogenas;	K00162	PDHB, pdhB	map00020;map00010;map00620	Citrate cycle (TCA cycle);Glycolysis / Gluconeogenesis;Pyruvate metabolism	COG0022;ENOG41105BI	C:Energy production and conversion;G:Carbohydrate transport and metabolism	KAF7067490.1	hypothetical protein CFC21_073379 [Triticum aestivum]	sp|Q10G39|ODPB4_ORYSJ;	Pyruvate dehydrogenase E1 component subunit beta-4, chloroplastic OS=Oryza sativa subsp. japonica OX=39947 GN=Os03g0645100 PE=2 SV=1;	PF01357.23;PF03330.20	Expansin_C;DPBB_1	Expansin C-terminal domain;Lytic transglycolase
TraesCS6B02G440200	ACO	72.13	25.3433	55.2967	18.9033	0.383407	0.422966	1.50899	Aconitate hydratase [Source:UniProtKB/TrEMBL;Acc:A0A1D6AQV8]	GO:0006099;GO:0006101;GO:0005829;GO:0005739;GO:0051539;GO:0047780;GO:0003994;GO:004687	BP:tricarboxylic acid cycle;BP:citrate metabolic process;CC:cytosol;CC:mitochondrion;MF:4 iron, 4 sulfur cluster binding;MF:citrate dehydratase activity;MF:aconitate hydratase activity;MF:metal ion binding;	K01681	ACO, acnA	map00020;map00630	Citrate cycle (TCA cycle);Glyoxylate and dicarboxylate metabolism	COG1048	C:Energy production and conversion	KAF7087049.1	hypothetical protein CFC21_090270 [Triticum aestivum]	sp|Q6YZX6|ACOC_ORYSJ;	Putative aconitate hydratase, cytoplasmic OS=Oryza sativa subsp. japonica OX=39947 GN=Os08g0191100 PE=3 SV=1;	PF00330.22;PF00694.21	Aconitase;Aconitase_C	Aconitase family;Aconitase C-terminal domain
