# Supplementary material for: Comparative transcriptomic and physiological analyses unravel wheat source root adaptation to phosphorous deficiency
Source: Sci Rep. 2024 May 14;14:11050. doi: 10.1038/s41598-024-61767-z (PMC11094128; doi:10.1038/s41598-024-61767-z)
Supplement: Supplementary file 10 — Supplementary Table S9. [file 41598_2024_61767_MOESM10_ESM.xlsx]

## Sheet: Table S9-1
Table S9-1 Expression and functional annotation of differentially expressed TFs under LP stress in wheat (total)
Gene_id	Fielder_LP	Ardito_LP	Fielder_NP	Ardito_NP	Log2FC(Fielder_LP/Fielder_NP)	Log2FC(Ardito_LP/Ardito_NP)	Log2FC(Fielder_LP/Ardito_LP)	Gene_description	GO_id	GO_term	KO_id	KO_name	Pathway_id	Pathway_definition	COG_id	COG_Functional Categories	NR_hit-name	NR_description	Swiss-Prot_hit-name	Swiss-Prot_description	Pfam_id	Domain	Domain description
TraesCS1A02G039100	0.48	2.48333	0.566667	1.91333	-0.239467	0.37619	-2.37117	-	GO:0006355;GO:0006351;GO:0005634;GO:000367	BP:regulation of transcription, DNA-templated;BP:transcription, DNA-templated;CC:nucleus;MF:DNA binding;	------	------	------	------	ENOG411068A	S:Function unknown	VAH00923.1	unnamed protein product [Triticum turgidum subsp. durum]	sp|Q6AV22|Y3196_ORYSJ;	B3 domain-containing protein Os03g0619600 OS=Oryza sativa subsp. japonica OX=39947 GN=Os03g0619600 PE=2 SV=1;	PF02362.23	B3	B3 DNA binding domain
TraesCS1A02G042700	67.5433	155.643	73.3233	206.2	-0.118459	-0.405801	-1.20436	-	GO:0006355;GO:0005634;GO:0003700;GO:0043565;GO:000367	BP:regulation of transcription, DNA-templated;CC:nucleus;MF:transcription factor activity, sequence-specific DNA binding;MF:sequence-specific DNA binding;MF:DNA binding;	K09422	MYBP	------	------	COG5147	K:Transcription	XP_037482102.1	myb-related protein MYBAS2-like [Triticum dicoccoides]	sp|Q4JL76|MYBA2_ORYSJ;	Myb-related protein MYBAS2 OS=Oryza sativa subsp. japonica OX=39947 GN=MYBAS2 PE=2 SV=1;	PF00249.33;PF13921.8	Myb_DNA-binding;Myb_DNA-bind_6	Myb-like DNA-binding domain;Myb-like DNA-binding domain
TraesCS1A02G070400	23.23	7.83333	30.6433	8.71667	-0.399584	-0.15415	1.56829	-	GO:0006355;GO:0050896;GO:0005634;GO:0043565;GO:0003700;GO:000367	BP:regulation of transcription, DNA-templated;BP:response to stimulus;CC:nucleus;MF:sequence-specific DNA binding;MF:transcription factor activity, sequence-specific DNA binding;MF:DNA binding;	K13424	WRKY33	map04016;map04626	MAPK signaling pathway - plant;Plant-pathogen interaction	ENOG4112BTF	K:Transcription	KAF6982392.1	hypothetical protein CFC21_000788 [Triticum aestivum]	sp|Q6IEQ7|WRK24_ORYSJ;	WRKY transcription factor WRKY24 OS=Oryza sativa subsp. japonica OX=39947 GN=WRKY24 PE=2 SV=1;	PF03106.17	WRKY	WRKY DNA -binding domain
TraesCS1A02G083000	1.87333	0.626667	1.90333	0.92	-0.0229206	-0.553935	1.57984	Helix-loop-helix DNA-binding domain containing protein [Source: Projected from Oryza sativa (Os05g0139100)]	GO:0006355;GO:0080113;GO:0005634;GO:0003700;GO:004698	BP:regulation of transcription, DNA-templated;BP:regulation of seed growth;CC:nucleus;MF:transcription factor activity, sequence-specific DNA binding;MF:protein dimerization activity;	K12126	PIF3	map04712;map04075	Circadian rhythm - plant;Plant hormone signal transduction	ENOG41107PA;ENOG4111SYS	S:Function unknown;K:Transcription	XP_037485599.1	transcription factor APG-like isoform X2 [Triticum dicoccoides]	sp|Q0JNI9|PIL15_ORYSJ;	Transcription factor PHYTOCHROME INTERACTING FACTOR-LIKE 15 OS=Oryza sativa subsp. japonica OX=39947 GN=PIL15 PE=1 SV=2;	PF00010.28	HLH	Helix-loop-helix DNA-binding domain
TraesCS1A02G220000	2.02	1.59	0.923333	1.68333	1.12943	-0.0822938	0.345329	-	GO:0006355;GO:0006351;GO:0005634;GO:0003700;GO:000367	BP:regulation of transcription, DNA-templated;BP:transcription, DNA-templated;CC:nucleus;MF:transcription factor activity, sequence-specific DNA binding;MF:DNA binding;	------	------	------	------	ENOG410YTKA	S:Function unknown	VAH06368.1	unnamed protein product [Triticum turgidum subsp. durum]	sp|Q9LYD3|DREB3_ARATH;	Dehydration-responsive element-binding protein 3 OS=Arabidopsis thaliana OX=3702 GN=DREB3 PE=2 SV=1;	PF00847.22	AP2	AP2 domain
TraesCS1A02G221600	3.77667	2.13333	1.57	1.82667	1.26635	0.223896	0.824004	GATA transcription factor [Source:UniProtKB/TrEMBL;Acc:A0A1D5RW78]	GO:0030154;GO:0006355;GO:0045893;GO:0005634;GO:0043565;GO:0003700;GO:000827	BP:cell differentiation;BP:regulation of transcription, DNA-templated;BP:positive regulation of transcription, DNA-templated;CC:nucleus;MF:sequence-specific DNA binding;MF:transcription factor activity, sequence-specific DNA binding;MF:zinc ion binding;	------	------	------	------	COG5641	K:Transcription	KAF6984264.1	hypothetical protein CFC21_002302 [Triticum aestivum]	sp|O49743|GATA4_ARATH;	GATA transcription factor 4 OS=Arabidopsis thaliana OX=3702 GN=GATA4 PE=2 SV=1;	PF00320.29	GATA	GATA zinc finger
TraesCS1A02G293400	1.13667	1.44	2.63	2.21	-1.21025	-0.617978	-0.341259	-	------	------	------	------	------	------	ENOG41107AZ	S:Function unknown	KAF6985125.1	hypothetical protein CFC21_003021 [Triticum aestivum]	------	------	------	------	------
TraesCS1A02G298600	6.01667	3.57	3.43667	1.10667	0.807954	1.6897	0.75304	-	GO:0006355;GO:0005634;GO:0003700;GO:0043565;GO:000367	BP:regulation of transcription, DNA-templated;CC:nucleus;MF:transcription factor activity, sequence-specific DNA binding;MF:sequence-specific DNA binding;MF:DNA binding;	K13424	WRKY33	map04016;map04626	MAPK signaling pathway - plant;Plant-pathogen interaction	ENOG410YHVA;ENOG4112BTF	K:Transcription;	VAH08442.1	unnamed protein product [Triticum turgidum subsp. durum]	sp|Q6IEQ7|WRK24_ORYSJ;	WRKY transcription factor WRKY24 OS=Oryza sativa subsp. japonica OX=39947 GN=WRKY24 PE=2 SV=1;	PF03106.17	WRKY	WRKY DNA -binding domain
TraesCS1A02G319700	0.403333	2.03667	0.386667	1.13333	0.0608798	0.845638	-2.33617	-	GO:0006355;GO:0005634;GO:0003700;GO:004356	BP:regulation of transcription, DNA-templated;CC:nucleus;MF:transcription factor activity, sequence-specific DNA binding;MF:sequence-specific DNA binding;	------	------	------	------	ENOG410XRRT	S:Function unknown	XP_037447548.1	scarecrow-like protein 32 [Triticum dicoccoides]	sp|Q9SN22|SCL32_ARATH;	Scarecrow-like protein 32 OS=Arabidopsis thaliana OX=3702 GN=SCL32 PE=1 SV=1;	PF03514.16	GRAS	GRAS domain family
TraesCS1A02G334100	3.77667	5.34333	1.81333	4.10667	1.05847	0.379772	-0.500626	-	GO:0006355;GO:0005634;GO:0003700;GO:0008270;GO:000367	BP:regulation of transcription, DNA-templated;CC:nucleus;MF:transcription factor activity, sequence-specific DNA binding;MF:zinc ion binding;MF:DNA binding;	------	------	------	------	ENOG4111AMA;ENOG41103PE	S:Function unknown;	XP_037450888.1	dof zinc finger protein 5-like [Triticum dicoccoides]	sp|Q5JLR7|DOF5_ORYSJ;	Dof zinc finger protein 5 OS=Oryza sativa subsp. japonica OX=39947 GN=DOF5 PE=2 SV=1;	PF02701.17	zf-Dof	Dof domain, zinc finger
TraesCS1A02G348600	2.91667	1.23333	1.98667	0.36	0.553971	1.77649	1.24176	-	GO:0006355;GO:0005634;GO:0003700;GO:004356	BP:regulation of transcription, DNA-templated;CC:nucleus;MF:transcription factor activity, sequence-specific DNA binding;MF:sequence-specific DNA binding;	------	------	------	------	ENOG410YINN	K:Transcription	XP_037423343.1	probable WRKY transcription factor 24 [Triticum dicoccoides]	sp|Q9FFS3|WRK24_ARATH;	Probable WRKY transcription factor 24 OS=Arabidopsis thaliana OX=3702 GN=WRKY24 PE=1 SV=1;	PF03106.17	WRKY	WRKY DNA -binding domain
TraesCS1A02G358100	2.23667	0.593333	2.93667	0.66	-0.392829	-0.153624	1.91444	-	GO:0006355;GO:0005634;GO:0003700;GO:004356	BP:regulation of transcription, DNA-templated;CC:nucleus;MF:transcription factor activity, sequence-specific DNA binding;MF:sequence-specific DNA binding;	------	------	------	------	ENOG410YQZM	K:Transcription	KAF6985863.1	hypothetical protein CFC21_003680 [Triticum aestivum]	sp|Q93WU9|WRK51_ARATH;	Probable WRKY transcription factor 51 OS=Arabidopsis thaliana OX=3702 GN=WRKY51 PE=1 SV=1;	PF03106.17	WRKY	WRKY DNA -binding domain
TraesCS1A02G358400	6.10667	1.91667	8.34	2.47	-0.449662	-0.365911	1.67179	-	GO:0006355;GO:0005634;GO:0003700;GO:004356	BP:regulation of transcription, DNA-templated;CC:nucleus;MF:transcription factor activity, sequence-specific DNA binding;MF:sequence-specific DNA binding;	------	------	------	------	ENOG410YQZM	K:Transcription	XP_037424086.1	probable WRKY transcription factor 75 [Triticum dicoccoides]	sp|Q8VWQ5|WRK50_ARATH;	Probable WRKY transcription factor 50 OS=Arabidopsis thaliana OX=3702 GN=WRKY50 PE=2 SV=1;	PF03106.17	WRKY	WRKY DNA -binding domain
TraesCS1A02G372900	0.773333	2.22333	1.65333	3.66667	-1.09622	-0.721745	-1.52356	-	GO:0006355;GO:0005634;GO:0043565;GO:0003700;GO:0003677;GO:000098	BP:regulation of transcription, DNA-templated;CC:nucleus;MF:sequence-specific DNA binding;MF:transcription factor activity, sequence-specific DNA binding;MF:DNA binding;MF:RNA polymerase II transcription factor activity, sequence-specific DNA binding;	------	------	------	------	ENOG410Z2UE	K:Transcription	KAF6986023.1	hypothetical protein CFC21_003820 [Triticum aestivum]	sp|A2X674|HOX7_ORYSI;	Homeobox-leucine zipper protein HOX7 OS=Oryza sativa subsp. indica OX=39946 GN=HOX7 PE=1 SV=2;	PF00046.31;PF02183.20	Homeodomain;HALZ	Homeodomain;Homeobox associated leucine zipper
TraesCS1A02G375600	6.25333	11.5567	62.4733	16.4967	-3.32054	-0.513449	-0.886028	Heat shock transcription factor A6e [Source:UniProtKB/TrEMBL;Acc:W4ZRM4]	GO:0006355;GO:0006357;GO:0034605;GO:0005634;GO:0043565;GO:0003700;GO:0003677;GO:0000978;GO:004280	BP:regulation of transcription, DNA-templated;BP:regulation of transcription from RNA polymerase II promoter;BP:cellular response to heat;CC:nucleus;MF:sequence-specific DNA binding;MF:transcription factor activity, sequence-specific DNA binding;MF:DNA binding;MF:RNA polymerase II core promoter proximal region sequence-specific DNA binding;MF:identical protein binding;	K09419;K08967	HSFF;mtnD, mtnZ, ADI1	map00270	Cysteine and methionine metabolism	COG5169	K:Transcription	XP_037425119.1	heat stress transcription factor A-2c-like [Triticum dicoccoides]	sp|Q338B0|HFA2C_ORYSJ;	Heat stress transcription factor A-2c OS=Oryza sativa subsp. japonica OX=39947 GN=HSFA2C PE=1 SV=2;	PF00447.19	HSF_DNA-bind	HSF-type DNA-binding
TraesCS1A02G411100	0.023333	0.06	0.273333	0.16	-3.55022	-1.41504	-1.36259	Ethylene-responsive transcription factor ERF061 [Source:Projected from Arabidopsis thaliana (AT1G64380) UniProtKB/Swiss-Prot;Acc:Q9C7W2]	GO:0010200;GO:0006355;GO:0006351;GO:0005634;GO:0003700;GO:000367	BP:response to chitin;BP:regulation of transcription, DNA-templated;BP:transcription, DNA-templated;CC:nucleus;MF:transcription factor activity, sequence-specific DNA binding;MF:DNA binding;	------	------	------	------	ENOG410YMKN	K:Transcription	KAF6986486.1	hypothetical protein CFC21_004233 [Triticum aestivum]	sp|Q9C7W2|ERF61_ARATH;	Ethylene-responsive transcription factor ERF061 OS=Arabidopsis thaliana OX=3702 GN=ERF061 PE=2 SV=1;	PF00847.22	AP2	AP2 domain
TraesCS1B02G088900	19.0467	6.51333	28.2067	7.56333	-0.566498	-0.215626	1.54807	-	GO:0006355;GO:0050896;GO:0005634;GO:0043565;GO:0003700;GO:000367	BP:regulation of transcription, DNA-templated;BP:response to stimulus;CC:nucleus;MF:sequence-specific DNA binding;MF:transcription factor activity, sequence-specific DNA binding;MF:DNA binding;	K13424	WRKY33	map04016;map04626	MAPK signaling pathway - plant;Plant-pathogen interaction	ENOG4112BTF	K:Transcription	ANJ45122.1	WRKY transcription factor, partial [Triticum aestivum]	sp|Q6IEQ7|WRK24_ORYSJ;	WRKY transcription factor WRKY24 OS=Oryza sativa subsp. japonica OX=39947 GN=WRKY24 PE=2 SV=1;	PF03106.17	WRKY	WRKY DNA -binding domain
TraesCS1B02G094500	0.37	0.193333	1.61333	0.18	-2.12445	0.103091	0.936437	-	GO:0006355;GO:0005634;GO:0003700;GO:0043565;GO:000367	BP:regulation of transcription, DNA-templated;CC:nucleus;MF:transcription factor activity, sequence-specific DNA binding;MF:sequence-specific DNA binding;MF:DNA binding;	K09422	MYBP	------	------	COG5147	K:Transcription	VAH13876.1	unnamed protein product [Triticum turgidum subsp. durum]	sp|Q10MB4|MYB2_ORYSJ;	Transcription factor MYB2 OS=Oryza sativa subsp. japonica OX=39947 GN=MYB2 PE=2 SV=1;	PF00249.33;PF13921.8	Myb_DNA-binding;Myb_DNA-bind_6	Myb-like DNA-binding domain;Myb-like DNA-binding domain
TraesCS1B02G100400	1.90333	0.59	2.48667	1.41667	-0.385685	-1.26371	1.68974	Helix-loop-helix DNA-binding domain containing protein [Source: Projected from Oryza sativa (Os05g0139100)]	GO:0006355;GO:0080113;GO:0005634;GO:0003700;GO:004698	BP:regulation of transcription, DNA-templated;BP:regulation of seed growth;CC:nucleus;MF:transcription factor activity, sequence-specific DNA binding;MF:protein dimerization activity;	K12126	PIF3	map04712;map04075	Circadian rhythm - plant;Plant hormone signal transduction	ENOG41107PA	S:Function unknown	XP_037453610.1	transcription factor APG-like isoform X2 [Triticum dicoccoides]	sp|Q0JNI9|PIL15_ORYSJ;	Transcription factor PHYTOCHROME INTERACTING FACTOR-LIKE 15 OS=Oryza sativa subsp. japonica OX=39947 GN=PIL15 PE=1 SV=2;	PF00010.28	HLH	Helix-loop-helix DNA-binding domain
TraesCS1B02G193800	0.956667	0.323333	1.02333	0.35	-0.0971869	-0.114334	1.565	-	GO:0006355;GO:0005634;GO:000370	BP:regulation of transcription, DNA-templated;CC:nucleus;MF:transcription factor activity, sequence-specific DNA binding;	------	------	------	------	ENOG41116KS;ENOG410YAHK	K:Transcription;	KAF6989308.1	hypothetical protein CFC21_006646 [Triticum aestivum]	sp|Q8H1F0|BZP29_ARATH;	bZIP transcription factor 29 OS=Arabidopsis thaliana OX=3702 GN=BZIP29 PE=2 SV=1;	PF00170.23;PF07716.17	bZIP_1;bZIP_2	bZIP transcription factor;Basic region leucine zipper
TraesCS1B02G234800	5.33333	3.44	2.13	3.71333	1.32418	-0.110306	0.632629	GATA transcription factor [Source:UniProtKB/TrEMBL;Acc:A0A1D5SAU4]	GO:0030154;GO:0006355;GO:0045893;GO:0005634;GO:0043565;GO:0003700;GO:000827	BP:cell differentiation;BP:regulation of transcription, DNA-templated;BP:positive regulation of transcription, DNA-templated;CC:nucleus;MF:sequence-specific DNA binding;MF:transcription factor activity, sequence-specific DNA binding;MF:zinc ion binding;	------	------	------	------	COG5641	K:Transcription	VAH18228.1	unnamed protein product [Triticum turgidum subsp. durum]	sp|O49743|GATA4_ARATH;	GATA transcription factor 4 OS=Arabidopsis thaliana OX=3702 GN=GATA4 PE=2 SV=1;	PF00320.29	GATA	GATA zinc finger
TraesCS1B02G243200	0.523333	1.76	0.29	0.196667	0.851676	3.16175	-1.74977	Ethylene-responsive transcription factor RAP2-3 [Source:Projected from Arabidopsis thaliana (AT3G16770) UniProtKB/Swiss-Prot;Acc:P42736]	GO:0006355;GO:0006351;GO:0005634;GO:0003700;GO:000367	BP:regulation of transcription, DNA-templated;BP:transcription, DNA-templated;CC:nucleus;MF:transcription factor activity, sequence-specific DNA binding;MF:DNA binding;	K09286	EREBP	------	------	ENOG410ZNB5	S:Function unknown	APR63145.1	AP2/EREBP-like protein [Triticum aestivum]	sp|P42736|RAP23_ARATH;	Ethylene-responsive transcription factor RAP2-3 OS=Arabidopsis thaliana OX=3702 GN=RAP2-3 PE=1 SV=2;	PF00847.22	AP2	AP2 domain
TraesCS1B02G279400	4.12333	2.52333	4.04	0.78	0.0294557	1.69378	0.70848	-	GO:000367	MF:DNA binding;	K09422	MYBP	------	------	COG5147	K:Transcription	KAF6990315.1	hypothetical protein CFC21_007518 [Triticum aestivum]	sp|P81393|MYB08_ANTMA;	Myb-related protein 308 OS=Antirrhinum majus OX=4151 GN=MYB308 PE=2 SV=1;	PF00249.33;PF13921.8	Myb_DNA-binding;Myb_DNA-bind_6	Myb-like DNA-binding domain;Myb-like DNA-binding domain
TraesCS1B02G308200	3.55	2.25	1.79667	0.606667	0.982496	1.89095	0.657894	-	GO:0006355;GO:0005634;GO:0003700;GO:004356	BP:regulation of transcription, DNA-templated;CC:nucleus;MF:transcription factor activity, sequence-specific DNA binding;MF:sequence-specific DNA binding;	K13424	WRKY33	map04016;map04626	MAPK signaling pathway - plant;Plant-pathogen interaction	ENOG410YHVA;ENOG4112BTF	K:Transcription;	KAF6990642.1	hypothetical protein CFC21_007813 [Triticum aestivum]	sp|Q6IEQ7|WRK24_ORYSJ;	WRKY transcription factor WRKY24 OS=Oryza sativa subsp. japonica OX=39947 GN=WRKY24 PE=2 SV=1;	PF03106.17	WRKY	WRKY DNA -binding domain
TraesCS1B02G310900	0.656667	0	1.13333	0.193333	-0.787338	#NUM!	#DIV/0!	-	GO:0006355;GO:0005634;GO:0003700;GO:004356	BP:regulation of transcription, DNA-templated;CC:nucleus;MF:transcription factor activity, sequence-specific DNA binding;MF:sequence-specific DNA binding;	------	------	------	------	ENOG41106U8	S:Function unknown	KAF6990673.1	hypothetical protein CFC21_007843 [Triticum aestivum]	sp|Q9SHB5|WRK55_ARATH;	WRKY transcription factor 55 OS=Arabidopsis thaliana OX=3702 GN=WRKY55 PE=2 SV=1;	PF03106.17	WRKY	WRKY DNA -binding domain
TraesCS1B02G312900	3.43333	1.57	4.25	1.37333	-0.307853	0.193083	1.12885	-	GO:0006355;GO:0006351;GO:0005634;GO:000367	BP:regulation of transcription, DNA-templated;BP:transcription, DNA-templated;CC:nucleus;MF:DNA binding;	------	------	------	------	ENOG410YK7R	K:Transcription	XP_037472580.1	B3 domain-containing protein Os05g0481400-like [Triticum dicoccoides]	sp|Q5KQI4|Y5814_ORYSJ;	B3 domain-containing protein Os05g0481400 OS=Oryza sativa subsp. japonica OX=39947 GN=Os05g0481400 PE=2 SV=1;	PF02362.23	B3	B3 DNA binding domain
TraesCS1B02G332000	0.34	1.04667	0.566667	0.423333	-0.736966	1.30594	-1.6222	-	GO:0006355;GO:0005634;GO:0003700;GO:004356	BP:regulation of transcription, DNA-templated;CC:nucleus;MF:transcription factor activity, sequence-specific DNA binding;MF:sequence-specific DNA binding;	------	------	------	------	ENOG410XRRT	S:Function unknown	KAF6990897.1	hypothetical protein CFC21_008046 [Triticum aestivum]	sp|Q9SN22|SCL32_ARATH;	Scarecrow-like protein 32 OS=Arabidopsis thaliana OX=3702 GN=SCL32 PE=1 SV=1;	PF03514.16	GRAS	GRAS domain family
TraesCS1B02G335100	1.71333	0.866667	0.353333	0.276667	2.27771	1.64733	0.983256	-	GO:0006355;GO:0006351;GO:0005634;GO:0003700;GO:000367	BP:regulation of transcription, DNA-templated;BP:transcription, DNA-templated;CC:nucleus;MF:transcription factor activity, sequence-specific DNA binding;MF:DNA binding;	------	------	------	------	ENOG411074H	K:Transcription	KAF6990936.1	hypothetical protein CFC21_008079 [Triticum aestivum]	sp|Q8GUW4|DRE1B_ORYSI;	Dehydration-responsive element-binding protein 1B OS=Oryza sativa subsp. indica OX=39946 GN=DREB1B PE=2 SV=1;	PF00847.22	AP2	AP2 domain
TraesCS1B02G363200	2.41	1.23667	1.62333	0.226667	0.570074	2.44781	0.962576	-	GO:0006355;GO:0005634;GO:0003700;GO:004356	BP:regulation of transcription, DNA-templated;CC:nucleus;MF:transcription factor activity, sequence-specific DNA binding;MF:sequence-specific DNA binding;	------	------	------	------	ENOG410YINN	K:Transcription	KAF6991256.1	hypothetical protein CFC21_008364 [Triticum aestivum]	sp|Q8VWQ4|WRK56_ARATH;	Probable WRKY transcription factor 56 OS=Arabidopsis thaliana OX=3702 GN=WRKY56 PE=1 SV=1;	PF03106.17	WRKY	WRKY DNA -binding domain
TraesCS1B02G374900	3.35	1.51667	3.83	1.20333	-0.193183	0.333868	1.14326	-	GO:0006355;GO:0005634;GO:0003700;GO:004356	BP:regulation of transcription, DNA-templated;CC:nucleus;MF:transcription factor activity, sequence-specific DNA binding;MF:sequence-specific DNA binding;	------	------	------	------	ENOG410YQZM	K:Transcription	KAF6991390.1	hypothetical protein CFC21_008476 [Triticum aestivum]	sp|Q8VWQ5|WRK50_ARATH;	Probable WRKY transcription factor 50 OS=Arabidopsis thaliana OX=3702 GN=WRKY50 PE=2 SV=1;	PF03106.17	WRKY	WRKY DNA -binding domain
TraesCS1B02G392000	0.74	1.57	0.773333	1.00333	-0.0635645	0.645964	-1.08517	-	GO:0006355;GO:0006351;GO:0005634;GO:0003700;GO:000367	BP:regulation of transcription, DNA-templated;BP:transcription, DNA-templated;CC:nucleus;MF:transcription factor activity, sequence-specific DNA binding;MF:DNA binding;	K09287	RAV	------	------	ENOG4110AU5	K:Transcription	XP_037442418.1	AP2/ERF and B3 domain-containing protein Os05g0549800-like [Triticum dicoccoides]	sp|Q8RZX9|Y1934_ORYSJ;	AP2/ERF and B3 domain-containing protein Os01g0693400 OS=Oryza sativa subsp. japonica OX=39947 GN=Os01g0693400 PE=2 SV=1;	PF02362.23;PF00847.22	B3;AP2	B3 DNA binding domain;AP2 domain
TraesCS1B02G393100	0.28	2.29333	0.873333	2.25	-1.64111	0.0275209	-3.03395	-	GO:0006355;GO:0005634;GO:0043565;GO:0003700;GO:0003677;GO:000098	BP:regulation of transcription, DNA-templated;CC:nucleus;MF:sequence-specific DNA binding;MF:transcription factor activity, sequence-specific DNA binding;MF:DNA binding;MF:RNA polymerase II transcription factor activity, sequence-specific DNA binding;	------	------	------	------	ENOG410Z2UE	K:Transcription	KAF6991581.1	hypothetical protein CFC21_008655 [Triticum aestivum]	sp|A2X674|HOX7_ORYSI;	Homeobox-leucine zipper protein HOX7 OS=Oryza sativa subsp. indica OX=39946 GN=HOX7 PE=1 SV=2;	PF00046.31;PF02183.20	Homeodomain;HALZ	Homeodomain;Homeobox associated leucine zipper
TraesCS1B02G396000	4.77667	4.34667	62.0833	5.29333	-3.70013	-0.284267	0.136095	-	GO:0006355;GO:0006357;GO:0034605;GO:0005634;GO:0043565;GO:0003700;GO:0000978;GO:004280	BP:regulation of transcription, DNA-templated;BP:regulation of transcription from RNA polymerase II promoter;BP:cellular response to heat;CC:nucleus;MF:sequence-specific DNA binding;MF:transcription factor activity, sequence-specific DNA binding;MF:RNA polymerase II core promoter proximal region sequence-specific DNA binding;MF:identical protein binding;	K09419;K08967	HSFF;mtnD, mtnZ, ADI1	map00270	Cysteine and methionine metabolism	COG5169	K:Transcription	KAF6991613.1	hypothetical protein CFC21_008682 [Triticum aestivum]	sp|Q338B0|HFA2C_ORYSJ;	Heat stress transcription factor A-2c OS=Oryza sativa subsp. japonica OX=39947 GN=HSFA2C PE=1 SV=2;	PF00447.19	HSF_DNA-bind	HSF-type DNA-binding
TraesCS1B02G480400	1.57667	5.33333	1.44	4.65	0.130809	0.197807	-1.75816	-	GO:0046872;GO:000367	MF:metal ion binding;MF:DNA binding;	------	------	------	------	COG5063	S:Function unknown	KAF6992579.1	hypothetical protein CFC21_009560 [Triticum aestivum]	sp|Q5ZDJ6|C3H8_ORYSJ;	Zinc finger CCCH domain-containing protein 8 OS=Oryza sativa subsp. japonica OX=39947 GN=Os01g0616400 PE=2 SV=2;	PF00642.26;PF18345.3;PF18044.3	zf-CCCH;zf_CCCH_4;zf-CCCH_4	Zinc finger C-x8-C-x5-C-x3-H type;Zinc finger domain;CCCH-type zinc finger
TraesCS1D02G004800	0.02	4.40667	0.856667	4.80667	-5.42066	-0.125349	-7.78354	-	GO:0006355;GO:0005634;GO:0046872;GO:000367	BP:regulation of transcription, DNA-templated;CC:nucleus;MF:metal ion binding;MF:DNA binding;	------	------	------	------	COG2214	O:Posttranslational modification, protein turnover, chaperones	XP_020149352.1	uncharacterized protein LOC109734557 isoform X1 [Aegilops tauschii subsp. strangulata]	sp|Q8GYX8|DNJ10_ARATH;	Chaperone protein dnaJ 10 OS=Arabidopsis thaliana OX=3702 GN=ATJ10 PE=2 SV=2;	PF00226.33;PF02365.17;PF02892.17	DnaJ;NAM;zf-BED	DnaJ domain;No apical meristem;BED zinc finger
TraesCS1D02G043300	151.073	314.557	154.91	440.253	-0.0361813	-0.485014	-1.05807	-	GO:0006355;GO:0005634;GO:0003700;GO:0043565;GO:000367	BP:regulation of transcription, DNA-templated;CC:nucleus;MF:transcription factor activity, sequence-specific DNA binding;MF:sequence-specific DNA binding;MF:DNA binding;	K09422	MYBP	------	------	COG5147	K:Transcription	XP_037448561.1	transcription factor MYB59-like [Triticum dicoccoides]	sp|Q4JL76|MYBA2_ORYSJ;	Myb-related protein MYBAS2 OS=Oryza sativa subsp. japonica OX=39947 GN=MYBAS2 PE=2 SV=1;	PF00249.33;PF13921.8	Myb_DNA-binding;Myb_DNA-bind_6	Myb-like DNA-binding domain;Myb-like DNA-binding domain
TraesCS1D02G072900	33.5933	14.92	45.0267	18.04	-0.422605	-0.273952	1.17093	-	GO:0006355;GO:0050896;GO:0005634;GO:0043565;GO:0003700;GO:000367	BP:regulation of transcription, DNA-templated;BP:response to stimulus;CC:nucleus;MF:sequence-specific DNA binding;MF:transcription factor activity, sequence-specific DNA binding;MF:DNA binding;	K13424	WRKY33	map04016;map04626	MAPK signaling pathway - plant;Plant-pathogen interaction	ENOG4112BTF	K:Transcription	XP_020151406.1	probable WRKY transcription factor 26 isoform X1 [Aegilops tauschii subsp. strangulata]	sp|Q6IEQ7|WRK24_ORYSJ;	WRKY transcription factor WRKY24 OS=Oryza sativa subsp. japonica OX=39947 GN=WRKY24 PE=2 SV=1;	PF03106.17	WRKY	WRKY DNA -binding domain
TraesCS1D02G078600	1.07	0.576667	2.29667	0.5	-1.10193	0.20581	0.8918	-	GO:0006355;GO:0005634;GO:0003700;GO:0043565;GO:000367	BP:regulation of transcription, DNA-templated;CC:nucleus;MF:transcription factor activity, sequence-specific DNA binding;MF:sequence-specific DNA binding;MF:DNA binding;	K09422	MYBP	------	------	COG5147	K:Transcription	XP_020164818.1	transcription factor JAMYB [Aegilops tauschii subsp. strangulata]	sp|Q10MB4|MYB2_ORYSJ;	Transcription factor MYB2 OS=Oryza sativa subsp. japonica OX=39947 GN=MYB2 PE=2 SV=1;	PF00249.33;PF13921.8	Myb_DNA-binding;Myb_DNA-bind_6	Myb-like DNA-binding domain;Myb-like DNA-binding domain
TraesCS1D02G082400	2.49333	1.90667	5.59333	4.28667	-1.16563	-1.1688	0.387023	-	GO:0006511;GO:0000209;GO:0005634;GO:0061631;GO:0016740;GO:0003677;GO:000552	BP:ubiquitin-dependent protein catabolic process;BP:protein polyubiquitination;CC:nucleus;MF:ubiquitin conjugating enzyme activity;MF:transferase activity;MF:DNA binding;MF:ATP binding;	K06689	UBE2D, UBC4, UBC5	map04120;map04141	Ubiquitin mediated proteolysis;Protein processing in endoplasmic reticulum	COG5078	O:Posttranslational modification, protein turnover, chaperones	KAF6993635.1	hypothetical protein CFC21_010501 [Triticum aestivum]	sp|Q94F47|UBC28_ARATH;	Ubiquitin-conjugating enzyme E2 28 OS=Arabidopsis thaliana OX=3702 GN=UBC28 PE=1 SV=1;	PF00179.28	UQ_con	Ubiquitin-conjugating enzyme
TraesCS1D02G084200	1.35333	0.49	1.62667	0.71	-0.265402	-0.535037	1.46566	Helix-loop-helix DNA-binding domain containing protein [Source: Projected from Oryza sativa (Os05g0139100)]	GO:0006355;GO:0080113;GO:0005634;GO:0003700;GO:004698	BP:regulation of transcription, DNA-templated;BP:regulation of seed growth;CC:nucleus;MF:transcription factor activity, sequence-specific DNA binding;MF:protein dimerization activity;	K12126	PIF3	map04712;map04075	Circadian rhythm - plant;Plant hormone signal transduction	ENOG41107PA;ENOG4111SYS	S:Function unknown;K:Transcription	KAF6993661.1	hypothetical protein CFC21_010522 [Triticum aestivum]	sp|Q0JNI9|PIL15_ORYSJ;	Transcription factor PHYTOCHROME INTERACTING FACTOR-LIKE 15 OS=Oryza sativa subsp. japonica OX=39947 GN=PIL15 PE=1 SV=2;	PF00010.28	HLH	Helix-loop-helix DNA-binding domain
TraesCS1D02G191000	1.74333	0.513333	1.88333	0.59	-0.11144	-0.20082	1.76388	-	GO:0006355;GO:0005634;GO:000370	BP:regulation of transcription, DNA-templated;CC:nucleus;MF:transcription factor activity, sequence-specific DNA binding;	------	------	------	------	ENOG41116KS;ENOG410YAHK	K:Transcription;	XP_020170859.1	bZIP transcription factor 29 [Aegilops tauschii subsp. strangulata]	sp|Q8H1F0|BZP29_ARATH;	bZIP transcription factor 29 OS=Arabidopsis thaliana OX=3702 GN=BZIP29 PE=2 SV=1;	PF00170.23;PF07716.17	bZIP_1;bZIP_2	bZIP transcription factor;Basic region leucine zipper
TraesCS1D02G223200	4.02667	1.67667	1.54	1.48333	1.38666	0.176754	1.26399	GATA transcription factor [Source:UniProtKB/TrEMBL;Acc:A0A1D5SRH8]	GO:0030154;GO:0006355;GO:0045893;GO:0005634;GO:0043565;GO:0003700;GO:000827	BP:cell differentiation;BP:regulation of transcription, DNA-templated;BP:positive regulation of transcription, DNA-templated;CC:nucleus;MF:sequence-specific DNA binding;MF:transcription factor activity, sequence-specific DNA binding;MF:zinc ion binding;	------	------	------	------	COG5641	K:Transcription	KAF6995457.1	hypothetical protein CFC21_011954 [Triticum aestivum]	sp|O49743|GATA4_ARATH;	GATA transcription factor 4 OS=Arabidopsis thaliana OX=3702 GN=GATA4 PE=2 SV=1;	PF00320.29	GATA	GATA zinc finger
TraesCS1D02G230900	1.10333	3.15333	0.266667	0.296667	2.04876	3.40996	-1.51501	Ethylene-responsive transcription factor RAP2-3 [Source:Projected from Arabidopsis thaliana (AT3G16770) UniProtKB/Swiss-Prot;Acc:P42736]	GO:0006355;GO:0006351;GO:0005634;GO:0003700;GO:000367	BP:regulation of transcription, DNA-templated;BP:transcription, DNA-templated;CC:nucleus;MF:transcription factor activity, sequence-specific DNA binding;MF:DNA binding;	K09286	EREBP	------	------	ENOG410ZNB5	S:Function unknown	XP_020148477.1	ethylene-responsive transcription factor RAP2-3 [Aegilops tauschii subsp. strangulata]	sp|P42736|RAP23_ARATH;	Ethylene-responsive transcription factor RAP2-3 OS=Arabidopsis thaliana OX=3702 GN=RAP2-3 PE=1 SV=2;	PF00847.22	AP2	AP2 domain
TraesCS1D02G241300	1.34333	2.86333	1.48333	2.30333	-0.143026	0.313972	-1.09188	-	GO:0045893;GO:0005634;GO:000367	BP:positive regulation of transcription, DNA-templated;CC:nucleus;MF:DNA binding;	------	------	------	------	ENOG411073F;ENOG4111TEK	S:Function unknown;	KAF6995671.1	hypothetical protein CFC21_012125 [Triticum aestivum]	sp|Q94CK9|LRP1_ARATH;	Protein LATERAL ROOT PRIMORDIUM 1 OS=Arabidopsis thaliana OX=3702 GN=LRP1 PE=1 SV=1;	PF05142.14;PF06583.14	DUF702;Neogenin_C	Domain of unknown function;Neogenin C-terminus
TraesCS1D02G300500	0.22	1.06667	0.356667	0.893333	-0.697074	0.25584	-2.27753	-	GO:0006355;GO:0005634;GO:0003700;GO:004356	BP:regulation of transcription, DNA-templated;CC:nucleus;MF:transcription factor activity, sequence-specific DNA binding;MF:sequence-specific DNA binding;	------	------	------	------	ENOG410YZZH	K:Transcription	XP_020177391.1	probable WRKY transcription factor 70 [Aegilops tauschii subsp. strangulata]	sp|Q93WU8|WRK54_ARATH;	Probable WRKY transcription factor 54 OS=Arabidopsis thaliana OX=3702 GN=WRKY54 PE=1 SV=2;	PF03106.17	WRKY	WRKY DNA -binding domain
TraesCS1D02G319500	0.273333	2.07667	0.246667	0.976667	0.148095	1.08833	-2.92554	-	GO:0006355;GO:0005634;GO:0003700;GO:004356	BP:regulation of transcription, DNA-templated;CC:nucleus;MF:transcription factor activity, sequence-specific DNA binding;MF:sequence-specific DNA binding;	------	------	------	------	ENOG410XRRT	S:Function unknown	XP_020154951.1	scarecrow-like protein 32 [Aegilops tauschii subsp. strangulata]	sp|Q9SN22|SCL32_ARATH;	Scarecrow-like protein 32 OS=Arabidopsis thaliana OX=3702 GN=SCL32 PE=1 SV=1;	PF03514.16	GRAS	GRAS domain family
TraesCS1D02G363300	5.09667	2.37667	6.28333	1.86	-0.301976	0.353637	1.10061	WRKY51 transcriptional factor [Source:UniProtKB/TrEMBL;Acc:A0A0M4CLZ5]	GO:0006355;GO:0050896;GO:0005634;GO:0043565;GO:0003700;GO:000367	BP:regulation of transcription, DNA-templated;BP:response to stimulus;CC:nucleus;MF:sequence-specific DNA binding;MF:transcription factor activity, sequence-specific DNA binding;MF:DNA binding;	------	------	------	------	ENOG410YQZM	K:Transcription	XP_020147509.1	probable WRKY transcription factor 57 [Aegilops tauschii subsp. strangulata]	sp|Q93WU9|WRK51_ARATH;	Probable WRKY transcription factor 51 OS=Arabidopsis thaliana OX=3702 GN=WRKY51 PE=1 SV=1;	PF03106.17	WRKY	WRKY DNA -binding domain
TraesCS1D02G371500	0.833333	0.163333	0.413333	0.076667	1.01159	1.09114	2.35108	-	GO:0010119;GO:0005634;GO:000367	BP:regulation of stomatal movement;CC:nucleus;MF:DNA binding;	K09422	MYBP	------	------	COG5147	K:Transcription	XP_020186841.1	myb-related protein Hv33-like [Aegilops tauschii subsp. strangulata]	sp|P20027|MYB3_HORVU;	Myb-related protein Hv33 OS=Hordeum vulgare OX=4513 GN=MYB2 PE=2 SV=3;	PF00249.33;PF13921.8	Myb_DNA-binding;Myb_DNA-bind_6	Myb-like DNA-binding domain;Myb-like DNA-binding domain
TraesCS1D02G371700	0	1.47667	0.013333	0.526667	#NUM!	1.48738	#NUM!	-	GO:0010119;GO:0005634;GO:000367	BP:regulation of stomatal movement;CC:nucleus;MF:DNA binding;	K09422	MYBP	------	------	COG5147	K:Transcription	XP_020180810.1	myb-related protein Hv33 [Aegilops tauschii subsp. strangulata]	sp|P20027|MYB3_HORVU;	Myb-related protein Hv33 OS=Hordeum vulgare OX=4513 GN=MYB2 PE=2 SV=3;	PF00249.33;PF13921.8	Myb_DNA-binding;Myb_DNA-bind_6	Myb-like DNA-binding domain;Myb-like DNA-binding domain
TraesCS1D02G371800	0.013333	1.20333	0.08	0.586667	-2.585	1.03642	-6.49589	-	GO:0010119;GO:000367	BP:regulation of stomatal movement;MF:DNA binding;	K09422	MYBP	------	------	COG5147	K:Transcription	XP_020158679.1	myb-related protein Hv33 [Aegilops tauschii subsp. strangulata]	sp|P20027|MYB3_HORVU;	Myb-related protein Hv33 OS=Hordeum vulgare OX=4513 GN=MYB2 PE=2 SV=3;	PF00249.33;PF13921.8	Myb_DNA-binding;Myb_DNA-bind_6	Myb-like DNA-binding domain;Myb-like DNA-binding domain
TraesCS1D02G376600	1.00333	0.676667	3.37667	1.69333	-1.7508	-1.32335	0.568283	-	GO:0006355;GO:0005634;GO:0003700;GO:000367	BP:regulation of transcription, DNA-templated;CC:nucleus;MF:transcription factor activity, sequence-specific DNA binding;MF:DNA binding;	------	------	------	------	ENOG410YN6X	K:Transcription	KAF6997259.1	hypothetical protein CFC21_013502 [Triticum aestivum]	sp|Q9SZ06|EF109_ARATH;	Ethylene-responsive transcription factor ERF109 OS=Arabidopsis thaliana OX=3702 GN=ERF109 PE=1 SV=1;	PF00847.22	AP2	AP2 domain
TraesCS1D02G376700	0.87	0.5	2.6	0.976667	-1.57942	-0.965939	0.799087	-	GO:0006355;GO:0006351;GO:0005634;GO:0003700;GO:000367	BP:regulation of transcription, DNA-templated;BP:transcription, DNA-templated;CC:nucleus;MF:transcription factor activity, sequence-specific DNA binding;MF:DNA binding;	------	------	------	------	ENOG410YN6X;ENOG410YY7D	K:Transcription;	KAF6997260.1	hypothetical protein CFC21_013503 [Triticum aestivum]	sp|Q9SZ06|EF109_ARATH;	Ethylene-responsive transcription factor ERF109 OS=Arabidopsis thaliana OX=3702 GN=ERF109 PE=1 SV=1;	PF00847.22	AP2	AP2 domain
TraesCS1D02G379700	0.07	0.803333	0.053333	0.706667	0.392326	0.184968	-3.52057	-	GO:0006355;GO:0005634;GO:0043565;GO:0003700;GO:0003677;GO:000098	BP:regulation of transcription, DNA-templated;CC:nucleus;MF:sequence-specific DNA binding;MF:transcription factor activity, sequence-specific DNA binding;MF:DNA binding;MF:RNA polymerase II transcription factor activity, sequence-specific DNA binding;	------	------	------	------	ENOG410Z2UE	K:Transcription	KAF7015592.1	hypothetical protein CFC21_029398 [Triticum aestivum]	sp|A2X674|HOX7_ORYSI;	Homeobox-leucine zipper protein HOX7 OS=Oryza sativa subsp. indica OX=39946 GN=HOX7 PE=1 SV=2;	PF00046.31;PF02183.20	Homeodomain;HALZ	Homeodomain;Homeobox associated leucine zipper
TraesCS1D02G382900	5.35333	6.29333	53.68	7.91	-3.32588	-0.329853	-0.233387	-	GO:0006355;GO:0006357;GO:0034605;GO:0005634;GO:0043565;GO:0003700;GO:0000978;GO:004280	BP:regulation of transcription, DNA-templated;BP:regulation of transcription from RNA polymerase II promoter;BP:cellular response to heat;CC:nucleus;MF:sequence-specific DNA binding;MF:transcription factor activity, sequence-specific DNA binding;MF:RNA polymerase II core promoter proximal region sequence-specific DNA binding;MF:identical protein binding;	K09419;K08967	HSFF;mtnD, mtnZ, ADI1	map00270	Cysteine and methionine metabolism	COG5169	K:Transcription	KAF6997318.1	hypothetical protein CFC21_013553 [Triticum aestivum]	sp|Q338B0|HFA2C_ORYSJ;	Heat stress transcription factor A-2c OS=Oryza sativa subsp. japonica OX=39947 GN=HSFA2C PE=1 SV=2;	PF00447.19	HSF_DNA-bind	HSF-type DNA-binding
TraesCS1D02G389100	18.5733	14.0567	58.04	32.4167	-1.64381	-1.20548	0.401978	-	------	------	------	------	------	------	ENOG41106KF	S:Function unknown	KAF6997403.1	hypothetical protein CFC21_013622 [Triticum aestivum]	------	------	------	------	------
TraesCS1D02G418400	1.5	0.586667	1.57333	0.556667	-0.0688616	0.0757273	1.35435	-	GO:0006355;GO:0050896;GO:0005634;GO:0043565;GO:0003700;GO:000367	BP:regulation of transcription, DNA-templated;BP:response to stimulus;CC:nucleus;MF:sequence-specific DNA binding;MF:transcription factor activity, sequence-specific DNA binding;MF:DNA binding;	------	------	------	------	ENOG41104H2	S:Function unknown	XP_020196714.1	probable WRKY transcription factor 72 [Aegilops tauschii subsp. strangulata]	sp|Q0DFT7|WRK19_ORYSJ;	Transcription factor WRKY19 OS=Oryza sativa subsp. japonica OX=39947 GN=WRKY19 PE=2 SV=1;	PF03106.17	WRKY	WRKY DNA -binding domain
TraesCS2A02G100800	3.67667	6.79	10.39	11.9067	-1.49873	-0.810286	-0.885013	-	GO:0006355;GO:0005634;GO:0003700;GO:000367	BP:regulation of transcription, DNA-templated;CC:nucleus;MF:transcription factor activity, sequence-specific DNA binding;MF:DNA binding;	------	------	------	------	ENOG410YN7N	S:Function unknown	XP_020181996.1	cyclic dof factor 1 isoform X1 [Aegilops tauschii subsp. strangulata]	sp|Q93ZL5|CDF2_ARATH;	Cyclic dof factor 2 OS=Arabidopsis thaliana OX=3702 GN=CDF2 PE=1 SV=2;	PF02701.17	zf-Dof	Dof domain, zinc finger
TraesCS2A02G101900	2.09	6.22333	5.06667	13.3733	-1.27753	-1.1036	-1.57418	-	GO:0006355;GO:0005634;GO:000367	BP:regulation of transcription, DNA-templated;CC:nucleus;MF:DNA binding;	------	------	------	------	ENOG4110680	S:Function unknown	XP_037475734.1	NAC domain-containing protein 2-like [Triticum dicoccoides]	sp|D2SMN4|NAMB1_HORVS;	NAC transcription factor NAM-B1 OS=Hordeum vulgare subsp. spontaneum OX=77009 GN=NAM-B1 PE=4 SV=1;	PF02365.17	NAM	No apical meristem
TraesCS2A02G104800	1.42667	0.67	0.606667	0.9	1.23367	-0.425764	1.09042	-	GO:0006355;GO:0005634;GO:0003700;GO:004356	BP:regulation of transcription, DNA-templated;CC:nucleus;MF:transcription factor activity, sequence-specific DNA binding;MF:sequence-specific DNA binding;	------	------	------	------	ENOG4110522	K:Transcription	KAF6999352.1	hypothetical protein CFC21_015395 [Triticum aestivum]	sp|Q9LY00|WRK70_ARATH;	Probable WRKY transcription factor 70 OS=Arabidopsis thaliana OX=3702 GN=WRKY70 PE=1 SV=1;	PF03106.17	WRKY	WRKY DNA -binding domain
TraesCS2A02G161500	11.0367	4.54333	14.3333	2.48667	-0.37707	0.869538	1.28048	-	GO:0006355;GO:0050896;GO:0005634;GO:0043565;GO:0003700;GO:0000976;GO:000367	BP:regulation of transcription, DNA-templated;BP:response to stimulus;CC:nucleus;MF:sequence-specific DNA binding;MF:transcription factor activity, sequence-specific DNA binding;MF:transcription regulatory region sequence-specific DNA binding;MF:DNA binding;	------	------	------	------	ENOG410YZU1	K:Transcription	SPT16904.1	unnamed protein product [Triticum aestivum]	sp|Q8H0Y8|WRK41_ARATH;	Probable WRKY transcription factor 41 OS=Arabidopsis thaliana OX=3702 GN=WRKY41 PE=1 SV=2;	PF03106.17	WRKY	WRKY DNA -binding domain
TraesCS2A02G189600	13.93	6.57333	14.0133	8.36	-0.00860488	-0.346878	1.0835	-	GO:0006355;GO:0005634;GO:0003700;GO:004356	BP:regulation of transcription, DNA-templated;CC:nucleus;MF:transcription factor activity, sequence-specific DNA binding;MF:sequence-specific DNA binding;	------	------	------	------	ENOG4111JS8	K:Transcription	XP_037476600.1	chitin-inducible gibberellin-responsive protein 2-like [Triticum dicoccoides]	sp|Q8GVE1|CIGR2_ORYSJ;	Chitin-inducible gibberellin-responsive protein 2 OS=Oryza sativa subsp. japonica OX=39947 GN=CIGR2 PE=2 SV=1;	PF03514.16	GRAS	GRAS domain family
TraesCS2A02G206400	1.24333	0.393333	0.766667	0.526667	0.697541	-0.42114	1.66039	MYB transcription factor 80 [Source:UniProtKB/TrEMBL;Acc:W5B5Z3]	GO:000367	MF:DNA binding;	K09422	MYBP	------	------	COG5147	K:Transcription	ATY37760.1	MYB transcription factor 80 [Triticum aestivum]	sp|Q9LDR8|MY102_ARATH;	Transcription factor MYB102 OS=Arabidopsis thaliana OX=3702 GN=MYB102 PE=2 SV=1;	PF00249.33;PF13921.8	Myb_DNA-binding;Myb_DNA-bind_6	Myb-like DNA-binding domain;Myb-like DNA-binding domain
TraesCS2A02G271300	6.36667	11.5067	13.76	7.60667	-1.11187	0.597134	-0.85386	LOB domain-containing protein 41 [Source:Projected from Arabidopsis thaliana (AT3G02550) UniProtKB/Swiss-Prot;Acc:Q9M886]	GO:0006355;GO:0007275;GO:001046	BP:regulation of transcription, DNA-templated;BP:multicellular organism development;BP:regulation of gene expression;	------	------	------	------	ENOG410YBK4	S:Function unknown	XP_037477493.1	LOB domain-containing protein 40-like [Triticum dicoccoides]	sp|Q9M886|LBD41_ARATH;	LOB domain-containing protein 41 OS=Arabidopsis thaliana OX=3702 GN=LBD41 PE=2 SV=1;	PF03195.16	LOB	Lateral organ boundaries
TraesCS2A02G271700	0.66	0.11	1.32667	0.156667	-1.00727	-0.510198	2.58496	Transcription factor bHLH27 [Source:Projected from Arabidopsis thaliana (AT4G29930) UniProtKB/Swiss-Prot;Acc:Q700E3]	GO:004698	MF:protein dimerization activity;	------	------	------	------	ENOG410YDYS	K:Transcription	KAF7001385.1	hypothetical protein CFC21_017068 [Triticum aestivum]	sp|Q0JEB7|BH006_ORYSJ;	Transcription factor BHLH6 OS=Oryza sativa subsp. japonica OX=39947 GN=BHLH6 PE=1 SV=1;	PF00010.28	HLH	Helix-loop-helix DNA-binding domain
TraesCS2A02G370700	2.6	0.776667	1.57333	0.623333	0.724688	0.317293	1.74314	-	GO:000367	MF:DNA binding;	K09422	MYBP	------	------	COG5147	K:Transcription	KAF7002592.1	hypothetical protein CFC21_018064 [Triticum aestivum]	sp|Q9M0K4|LAF1_ARATH;	Transcription factor LAF1 OS=Arabidopsis thaliana OX=3702 GN=LAF1 PE=1 SV=2;	PF00249.33;PF13921.8	Myb_DNA-binding;Myb_DNA-bind_6	Myb-like DNA-binding domain;Myb-like DNA-binding domain
TraesCS2A02G389400	0.89	0.556667	2.99667	1.15333	-1.75148	-1.05092	0.676991	Similar to Homeobox-leucine zipper protein HOX22 [Source: Projected from Oryza sativa (Os04g0541700)]	GO:0006355;GO:0006357;GO:0045893;GO:0005634;GO:0043565;GO:0003700;GO:0003677;GO:000098	BP:regulation of transcription, DNA-templated;BP:regulation of transcription from RNA polymerase II promoter;BP:positive regulation of transcription, DNA-templated;CC:nucleus;MF:sequence-specific DNA binding;MF:transcription factor activity, sequence-specific DNA binding;MF:DNA binding;MF:RNA polymerase II transcription factor activity, sequence-specific DNA binding;	------	------	------	------	ENOG410Z2UE	K:Transcription	KAF7002819.1	hypothetical protein CFC21_018244, partial [Triticum aestivum]	sp|Q01IK0|HOX22_ORYSI;	Homeobox-leucine zipper protein HOX22 OS=Oryza sativa subsp. indica OX=39946 GN=HOX22 PE=2 SV=2;	PF00046.31;PF02183.20;PF05920.13	Homeodomain;HALZ;Homeobox_KN	Homeodomain;Homeobox associated leucine zipper;Homeobox KN domain
TraesCS2A02G401600	0.596667	0.566667	8.56333	0.796667	-3.84317	-0.491476	0.0744248	Similar to Heat stress transcription factor Spl7 (Heat shock transcription factor) (Heat shock factor RHSF10) [Source: Projected from Oryza sativa (Os04g0568700)]	GO:0006355;GO:0006357;GO:0005737;GO:0005634;GO:0043565;GO:0003700;GO:000097	BP:regulation of transcription, DNA-templated;BP:regulation of transcription from RNA polymerase II promoter;CC:cytoplasm;CC:nucleus;MF:sequence-specific DNA binding;MF:transcription factor activity, sequence-specific DNA binding;MF:RNA polymerase II core promoter proximal region sequence-specific DNA binding;	K09419	HSFF	------	------	COG5169	K:Transcription	KAF7002958.1	hypothetical protein CFC21_018357 [Triticum aestivum]	sp|Q7XRX3|HFB2A_ORYSJ;	Heat stress transcription factor B-2a OS=Oryza sativa subsp. japonica OX=39947 GN=HSFB2A PE=2 SV=2;	PF00447.19	HSF_DNA-bind	HSF-type DNA-binding
TraesCS2A02G445500	1.24	0.333333	0.84	0.183333	0.561879	0.862498	1.8953	-	GO:000367	MF:DNA binding;	K09422	MYBP	------	------	COG5147	K:Transcription	KAF7003514.1	hypothetical protein CFC21_018815 [Triticum aestivum]	sp|P20024|MYB1_MAIZE;	Myb-related protein Zm1 OS=Zea mays OX=4577 PE=2 SV=1;	PF00249.33;PF13921.8	Myb_DNA-binding;Myb_DNA-bind_6	Myb-like DNA-binding domain;Myb-like DNA-binding domain
TraesCS2A02G447200	0.673333	0.063333	1.21	0.23	-0.845615	-1.8606	3.41029	-	GO:000367	MF:DNA binding;	K09422	MYBP	------	------	------	------	KAF7003534.1	hypothetical protein CFC21_018832 [Triticum aestivum]	sp|Q8GWP0|MYB39_ARATH;	Transcription factor MYB39 OS=Arabidopsis thaliana OX=3702 GN=MYB39 PE=1 SV=1;	PF00249.33;PF13921.8	Myb_DNA-binding;Myb_DNA-bind_6	Myb-like DNA-binding domain;Myb-like DNA-binding domain
TraesCS2A02G447400	0.166667	0.05	0.873333	0.486667	-2.38956	-3.28293	1.73697	-	GO:000367	MF:DNA binding;	K09422	MYBP	------	------	------	------	KAF7003536.1	hypothetical protein CFC21_018834 [Triticum aestivum]	sp|Q8GWP0|MYB39_ARATH;	Transcription factor MYB39 OS=Arabidopsis thaliana OX=3702 GN=MYB39 PE=1 SV=1;	PF00249.33;PF13921.8	Myb_DNA-binding;Myb_DNA-bind_6	Myb-like DNA-binding domain;Myb-like DNA-binding domain
TraesCS2A02G459700	0.403333	1.30667	1.23667	2.06333	-1.61641	-0.659085	-1.69585	-	GO:0006355;GO:0005634;GO:000367	BP:regulation of transcription, DNA-templated;CC:nucleus;MF:DNA binding;	------	------	------	------	ENOG41108W6;ENOG410Y97V;ENOG4111BC1	S:Function unknown;K:Transcription;K:Transcription	KAF7003660.1	hypothetical protein CFC21_018953 [Triticum aestivum]	sp|Q75HE5|NAC2_ORYSJ;	NAC domain-containing protein 2 OS=Oryza sativa subsp. japonica OX=39947 GN=NAC002 PE=1 SV=1;	PF02365.17	NAM	No apical meristem
TraesCS2A02G491000	0.373333	0.85	0.493333	0.906667	-0.402099	-0.0931099	-1.187	Auxin response factor [Source:UniProtKB/TrEMBL;Acc:A0A341QBX7]	GO:0009734;GO:0009725;GO:0006355;GO:0005634;GO:0005515;GO:000367	BP:auxin-activated signaling pathway;BP:response to hormone;BP:regulation of transcription, DNA-templated;CC:nucleus;MF:protein binding;MF:DNA binding;	K14486	K14486, ARF	map04075	Plant hormone signal transduction	ENOG410Y913	K:Transcription	VAH37298.1	unnamed protein product [Triticum turgidum subsp. durum]	sp|Q01K26|ARFK_ORYSI;	Auxin response factor 11 OS=Oryza sativa subsp. indica OX=39946 GN=ARF11 PE=3 SV=2;	PF06507.15;PF02362.23;PF02309.18	Auxin_resp;B3;AUX_IAA	Auxin response factor;B3 DNA binding domain;AUX/IAA family
TraesCS2A02G514200	1.65333	10.4067	2.52333	17.4567	-0.609953	-0.74627	-2.65406	Floral homeotic protein APETALA 2 [Source:Projected from Arabidopsis thaliana (AT4G36920) UniProtKB/Swiss-Prot;Acc:P47927]	GO:0080050;GO:0006355;GO:0009409;GO:0060860;GO:0097548;GO:0009909;GO:0005634;GO:0005667;GO:0003700;GO:0000976;GO:000367	BP:regulation of seed development;BP:regulation of transcription, DNA-templated;BP:response to cold;BP:regulation of floral organ abscission;BP:seed abscission;BP:regulation of flower development;CC:nucleus;CC:transcription factor complex;MF:transcription factor activity, sequence-specific DNA binding;MF:transcription regulatory region sequence-specific DNA binding;MF:DNA binding;	K09284	AP2	------	------	ENOG410YBZ8	K:Transcription	KAF7004359.1	hypothetical protein CFC21_019594 [Triticum aestivum]	sp|B8AVJ9|APL25_ORYSI;	APETALA2-like protein 5 OS=Oryza sativa subsp. indica OX=39946 GN=AP2-5 PE=2 SV=1;	PF00847.22	AP2	AP2 domain
TraesCS2A02G552400	0.126667	0.65	0.4	0.483333	-1.65896	0.427422	-2.3594	-	GO:000367	MF:DNA binding;	K09422	MYBP	------	------	COG5147	K:Transcription	XP_037479957.1	transcription factor MYB16-like [Triticum dicoccoides]	sp|Q9LXF1|MYB16_ARATH;	Transcription factor MYB16 OS=Arabidopsis thaliana OX=3702 GN=MYB16 PE=2 SV=1;	PF00249.33;PF13921.8	Myb_DNA-binding;Myb_DNA-bind_6	Myb-like DNA-binding domain;Myb-like DNA-binding domain
TraesCS2A02G590900	4.17	0.1	4.05667	0.12	0.0397525	-0.263034	5.38198	-	GO:0005975;GO:0033949;GO:000455	BP:carbohydrate metabolic process;MF:fructan beta;MF:hydrolase activity, hydrolyzing O-glycosyl compounds;	------	------	------	------	COG1621	G:Carbohydrate transport and metabolism	KAF7005285.1	hypothetical protein CFC21_020415 [Triticum aestivum]	sp|Q2UXF7|6FEH_WHEAT;	Fructan 6-exohydrolase OS=Triticum aestivum OX=4565 GN=6-FEH PE=1 SV=1;	PF00251.22;PF08244.14	Glyco_hydro_32N;Glyco_hydro_32C	Glycosyl hydrolases family 32 N-terminal domain;Glycosyl hydrolases family 32 C terminal
TraesCS2A02G591000	0	6.80333	0	4.86667	#DIV/0!	0.483308	#NUM!	-	GO:0006355;GO:0005634;GO:000367	BP:regulation of transcription, DNA-templated;CC:nucleus;MF:DNA binding;	------	------	------	------	ENOG410ZMIT	S:Function unknown	KAF7005286.1	hypothetical protein CFC21_020416 [Triticum aestivum]	sp|Q9FGD6|DOF58_ARATH;	Dof zinc finger protein DOF5.8 OS=Arabidopsis thaliana OX=3702 GN=DOF5.8 PE=2 SV=1;	PF02701.17	zf-Dof	Dof domain, zinc finger
TraesCS2B02G112600	0.426667	1.29333	0.436667	1.42333	-0.033423	-0.138179	-1.59991	-	GO:0006355;GO:0005634;GO:0003700;GO:004356	BP:regulation of transcription, DNA-templated;CC:nucleus;MF:transcription factor activity, sequence-specific DNA binding;MF:sequence-specific DNA binding;	K09422	MYBP	------	------	COG5147	K:Transcription	KAF7006606.1	hypothetical protein CFC21_021639 [Triticum aestivum]	sp|Q10MB4|MYB2_ORYSJ;	Transcription factor MYB2 OS=Oryza sativa subsp. japonica OX=39947 GN=MYB2 PE=2 SV=1;	PF00249.33;PF13921.8	Myb_DNA-binding;Myb_DNA-bind_6	Myb-like DNA-binding domain;Myb-like DNA-binding domain
TraesCS2B02G118000	3.81	6.70667	10.1133	12.7933	-1.4084	-0.931724	-0.815805	-	GO:0006355;GO:0005634;GO:0003700;GO:000367	BP:regulation of transcription, DNA-templated;CC:nucleus;MF:transcription factor activity, sequence-specific DNA binding;MF:DNA binding;	------	------	------	------	ENOG410YN7N	S:Function unknown	XP_037483461.1	cyclic dof factor 1-like [Triticum dicoccoides]	sp|Q93ZL5|CDF2_ARATH;	Cyclic dof factor 2 OS=Arabidopsis thaliana OX=3702 GN=CDF2 PE=1 SV=2;	PF02701.17	zf-Dof	Dof domain, zinc finger
TraesCS2B02G127800	0.07	0.106667	0.343333	0.156667	-2.29418	-0.554587	-0.607687	Ethylene-responsive transcription factor ERF071 [Source:Projected from Arabidopsis thaliana (AT2G47520) UniProtKB/Swiss-Prot;Acc:O22259]	GO:2000280;GO:0006355;GO:0006351;GO:0034059;GO:0005634;GO:0003700;GO:000367	BP:regulation of root development;BP:regulation of transcription, DNA-templated;BP:transcription, DNA-templated;BP:response to anoxia;CC:nucleus;MF:transcription factor activity, sequence-specific DNA binding;MF:DNA binding;	K09286	EREBP	------	------	ENOG41124AA	K:Transcription	KAF7006786.1	hypothetical protein CFC21_021792 [Triticum aestivum]	sp|Q8H0T5|ERF73_ARATH;	Ethylene-responsive transcription factor ERF073 OS=Arabidopsis thaliana OX=3702 GN=ERF073 PE=1 SV=2;	PF00847.22	AP2	AP2 domain
TraesCS2B02G135600	2.85	1.15	3.86667	2.99667	-0.440129	-1.38172	1.30933	Nitrate-inducible and autorepressible transcriptional repressor, Nitrogen respons [Source: Projected from Oryza sativa (Os02g0325600)]	GO:0045892;GO:0005634;GO:0043565;GO:000367	BP:negative regulation of transcription, DNA-templated;CC:nucleus;MF:sequence-specific DNA binding;MF:DNA binding;	------	------	------	------	ENOG4111TKR	K:Transcription	KAF7006880.1	hypothetical protein CFC21_021878 [Triticum aestivum]	sp|Q6Z869|NIGT1_ORYSJ;	Transcription factor NIGT1 OS=Oryza sativa subsp. japonica OX=39947 GN=NIGT1 PE=2 SV=1;	PF00249.33	Myb_DNA-binding	Myb-like DNA-binding domain
TraesCS2B02G167900	3.43	8.76667	7.06667	10.96	-1.04282	-0.322147	-1.35382	-	GO:0006990;GO:0006355;GO:0034976;GO:0016021;GO:0005789;GO:0005634;GO:0003700;GO:000367	BP:positive regulation of transcription from RNA polymerase II promoter involved in unfolded protein response;BP:regulation of transcription, DNA-templated;BP:response to endoplasmic reticulum stress;CC:integral component of membrane;CC:endoplasmic reticulum membrane;CC:nucleus;MF:transcription factor activity, sequence-specific DNA binding;MF:DNA binding;	------	------	------	------	ENOG410XUDS	K:Transcription	AML47732.1	bZIP transcription factor [Triticum aestivum]	sp|Q8LIB3|BZP60_ORYSJ;	bZIP transcription factor 60 OS=Oryza sativa subsp. japonica OX=39947 GN=BZIP60 PE=2 SV=1;	PF00170.23;PF07716.17	bZIP_1;bZIP_2	bZIP transcription factor;Basic region leucine zipper
TraesCS2B02G177900	3.16333	2.89	1.69667	1.06	0.898742	1.44701	0.130376	-	------	------	K09422	MYBP	------	------	COG5147	K:Transcription	KAF7007362.1	hypothetical protein CFC21_022310 [Triticum aestivum]	sp|Q8LPH6|MYB86_ARATH;	Transcription factor MYB86 OS=Arabidopsis thaliana OX=3702 GN=MYB86 PE=2 SV=1;	PF00249.33;PF13921.8	Myb_DNA-binding;Myb_DNA-bind_6	Myb-like DNA-binding domain;Myb-like DNA-binding domain
TraesCS2B02G212400	7.98667	3.78667	6.08	8.68333	0.393522	-1.19732	1.07667	-	GO:0007275;GO:001046	BP:multicellular organism development;BP:regulation of gene expression;	------	------	------	------	ENOG4111JGS	S:Function unknown	KAF7007763.1	hypothetical protein CFC21_022669 [Triticum aestivum]	sp|Q9FN11|LBD37_ARATH;	LOB domain-containing protein 37 OS=Arabidopsis thaliana OX=3702 GN=LBD37 PE=2 SV=1;	PF03195.16	LOB	Lateral organ boundaries
TraesCS2B02G280300	0.353333	1.13667	0.433333	0.9	-0.294448	0.336813	-1.68571	-	GO:0006355;GO:0005634;GO:0003700;GO:004356	BP:regulation of transcription, DNA-templated;CC:nucleus;MF:transcription factor activity, sequence-specific DNA binding;MF:sequence-specific DNA binding;	------	------	------	------	ENOG410YJN7	K:Transcription	XP_037485166.1	probable WRKY transcription factor 57 [Triticum dicoccoides]	sp|Q9C983|WRK57_ARATH;	Probable WRKY transcription factor 57 OS=Arabidopsis thaliana OX=3702 GN=WRKY57 PE=2 SV=1;	PF03106.17	WRKY	WRKY DNA -binding domain
TraesCS2B02G289800	6.32	11.6833	16.72	8.90667	-1.40358	0.391494	-0.886455	LOB domain-containing protein 41 [Source:Projected from Arabidopsis thaliana (AT3G02550) UniProtKB/Swiss-Prot;Acc:Q9M886]	GO:000727	BP:multicellular organism development;	------	------	------	------	ENOG410YBK4	S:Function unknown	KAE8805633.1	LOB domain-containing protein 40 [Hordeum vulgare]	sp|Q9M886|LBD41_ARATH;	LOB domain-containing protein 41 OS=Arabidopsis thaliana OX=3702 GN=LBD41 PE=2 SV=1;	PF03195.16	LOB	Lateral organ boundaries
TraesCS2B02G289900	0.946667	0.333333	3.11	0.496667	-1.71599	-0.575315	1.50589	BHLH27 [Source:UniProtKB/TrEMBL;Acc:W5BCK3]	GO:0006355;GO:0005634;GO:0003700;GO:0000976;GO:004698	BP:regulation of transcription, DNA-templated;CC:nucleus;MF:transcription factor activity, sequence-specific DNA binding;MF:transcription regulatory region sequence-specific DNA binding;MF:protein dimerization activity;	------	------	------	------	ENOG410YDYS	K:Transcription	XP_037485260.1	transcription factor bHLH35-like [Triticum dicoccoides]	sp|Q0JEB7|BH006_ORYSJ;	Transcription factor BHLH6 OS=Oryza sativa subsp. japonica OX=39947 GN=BHLH6 PE=1 SV=1;	PF00010.28	HLH	Helix-loop-helix DNA-binding domain
TraesCS2B02G372000	2.82333	2.74	5.60333	5.43333	-0.988886	-0.987662	0.0432234	-	GO:0009909;GO:0005634;GO:0008270;GO:000551	BP:regulation of flower development;CC:nucleus;MF:zinc ion binding;MF:protein binding;	------	------	------	------	COG5641	K:Transcription	XP_037486209.1	zinc finger protein CONSTANS-LIKE 4-like [Triticum dicoccoides]	sp|Q9FHH8|COL5_ARATH;	Zinc finger protein CONSTANS-LIKE 5 OS=Arabidopsis thaliana OX=3702 GN=COL5 PE=2 SV=2;	PF06203.16;PF00643.26	CCT;zf-B_box	CCT motif;B-box zinc finger
TraesCS2B02G390800	0.603333	1.69	0.54	1.06333	0.159995	0.66843	-1.486	-	GO:0006355;GO:0006351;GO:0005634;GO:0043565;GO:0003700;GO:000367	BP:regulation of transcription, DNA-templated;BP:transcription, DNA-templated;CC:nucleus;MF:sequence-specific DNA binding;MF:transcription factor activity, sequence-specific DNA binding;MF:DNA binding;	------	------	------	------	ENOG410YGYW	K:Transcription	KAF7010049.1	hypothetical protein CFC21_024518 [Triticum aestivum]	sp|Q9SKT1|ERF53_ARATH;	Ethylene-responsive transcription factor ERF053 OS=Arabidopsis thaliana OX=3702 GN=ERF053 PE=1 SV=1;	PF00847.22	AP2	AP2 domain
TraesCS2B02G407600	0.14	0.053333	0.776667	0.43	-2.47187	-3.01124	1.39233	Similar to Homeobox-leucine zipper protein HOX22 [Source: Projected from Oryza sativa (Os04g0541700)]	GO:0006355;GO:0005634;GO:0043565;GO:0003700;GO:0003677;GO:000098	BP:regulation of transcription, DNA-templated;CC:nucleus;MF:sequence-specific DNA binding;MF:transcription factor activity, sequence-specific DNA binding;MF:DNA binding;MF:RNA polymerase II transcription factor activity, sequence-specific DNA binding;	------	------	------	------	ENOG410Z2UE	K:Transcription	KAF7010242.1	hypothetical protein CFC21_024677 [Triticum aestivum]	sp|Q01IK0|HOX22_ORYSI;	Homeobox-leucine zipper protein HOX22 OS=Oryza sativa subsp. indica OX=39946 GN=HOX22 PE=2 SV=2;	PF00046.31;PF02183.20;PF05920.13	Homeodomain;HALZ;Homeobox_KN	Homeodomain;Homeobox associated leucine zipper;Homeobox KN domain
TraesCS2B02G411500	1.31333	2.3	3.78667	2.51	-1.5277	-0.126054	-0.808401	-	GO:0006355;GO:0006351;GO:0005634;GO:0003700;GO:000367	BP:regulation of transcription, DNA-templated;BP:transcription, DNA-templated;CC:nucleus;MF:transcription factor activity, sequence-specific DNA binding;MF:DNA binding;	K14516	ERF1	map04016;map04075	MAPK signaling pathway - plant;Plant hormone signal transduction	ENOG4111E8T;ENOG410YJNR	K:Transcription;	KAF7010298.1	hypothetical protein CFC21_024721 [Triticum aestivum]	sp|Q8LDC8|ERF92_ARATH;	Ethylene-responsive transcription factor 1B OS=Arabidopsis thaliana OX=3702 GN=ERF1B PE=1 SV=2;	PF00847.22	AP2	AP2 domain
TraesCS2B02G419600	0.7	0.916667	12.29	1.50667	-4.13399	-0.716891	-0.389043	Similar to Heat stress transcription factor Spl7 (Heat shock transcription factor) (Heat shock factor RHSF10) [Source: Projected from Oryza sativa (Os04g0568700)]	GO:0006355;GO:0006357;GO:0005737;GO:0005634;GO:0043565;GO:0003700;GO:000097	BP:regulation of transcription, DNA-templated;BP:regulation of transcription from RNA polymerase II promoter;CC:cytoplasm;CC:nucleus;MF:sequence-specific DNA binding;MF:transcription factor activity, sequence-specific DNA binding;MF:RNA polymerase II core promoter proximal region sequence-specific DNA binding;	K09419	HSFF	------	------	COG5169	K:Transcription	XP_037486682.1	heat stress transcription factor B-2a-like [Triticum dicoccoides]	sp|Q7XRX3|HFB2A_ORYSJ;	Heat stress transcription factor B-2a OS=Oryza sativa subsp. japonica OX=39947 GN=HSFB2A PE=2 SV=2;	PF00447.19	HSF_DNA-bind	HSF-type DNA-binding
TraesCS2B02G489900	1.53	0.243333	1.68333	1.15	-0.137789	-2.24063	2.65253	FD-like 15 protein [Source:UniProtKB/TrEMBL;Acc:B4Y1F0]	GO:0009738;GO:0050794;GO:0006355;GO:0045893;GO:0005634;GO:000370	BP:abscisic acid-activated signaling pathway;BP:regulation of cellular process;BP:regulation of transcription, DNA-templated;BP:positive regulation of transcription, DNA-templated;CC:nucleus;MF:transcription factor activity, sequence-specific DNA binding;	------	------	------	------	ENOG41103PU;ENOG41105YM	S:Function unknown;K:Transcription	ABZ91912.1	FD-like 15 protein [Triticum aestivum]	------	------	PF00170.23;PF07716.17	bZIP_1;bZIP_2	bZIP transcription factor;Basic region leucine zipper
TraesCS2B02G578700	5.73667	1.85667	6.52	1.99333	-0.184659	-0.102468	1.6275	-	GO:0016973;GO:0046872;GO:0003729;GO:000367	BP:pol;MF:metal ion binding;MF:mRNA binding;MF:DNA binding;	------	------	------	------	ENOG41101ZI;ENOG4111NDE	S:Function unknown;	KAF7012168.1	hypothetical protein CFC21_026388 [Triticum aestivum]	sp|Q0J952|C3H32_ORYSJ;	Zinc finger CCCH domain-containing protein 32 OS=Oryza sativa subsp. japonica OX=39947 GN=Os04g0671800 PE=2 SV=1;	PF15663.7;PF14608.8;PF18345.3;PF00642.26;PF16131.7	zf-CCCH_3;zf-CCCH_2;zf_CCCH_4;zf-CCCH;Torus	Zinc-finger containing family;RNA-binding, Nab2-type zinc finger;Zinc finger domain;Zinc finger C-x8-C-x5-C-x3-H type;Torus domain
TraesCS2B02G618500	0.843333	2.24333	1.34	2.45667	-0.668059	-0.131059	-1.41147	-	GO:0006355;GO:0003700;GO:0008270;GO:004356	BP:regulation of transcription, DNA-templated;MF:transcription factor activity, sequence-specific DNA binding;MF:zinc ion binding;MF:sequence-specific DNA binding;	------	------	------	------	COG5641	K:Transcription	KAF7012636.1	hypothetical protein CFC21_026806 [Triticum aestivum]	sp|Q8W4H1|GAT26_ARATH;	GATA transcription factor 26 OS=Arabidopsis thaliana OX=3702 GN=GATA26 PE=2 SV=1;	PF00320.29	GATA	GATA zinc finger
TraesCS2D02G100300	5.37333	8.75333	12.3267	14	-1.19789	-0.677522	-0.704015	-	GO:0006355;GO:0005634;GO:0003700;GO:000367	BP:regulation of transcription, DNA-templated;CC:nucleus;MF:transcription factor activity, sequence-specific DNA binding;MF:DNA binding;	------	------	------	------	ENOG410YN7N	S:Function unknown	KAF7013982.1	hypothetical protein CFC21_028019 [Triticum aestivum]	sp|Q93ZL5|CDF2_ARATH;	Cyclic dof factor 2 OS=Arabidopsis thaliana OX=3702 GN=CDF2 PE=1 SV=2;	PF02701.17	zf-Dof	Dof domain, zinc finger
TraesCS2D02G100700	2.07	1.01	1.78	1.38667	0.217754	-0.457266	1.03528	-	GO:0006355;GO:000367	BP:regulation of transcription, DNA-templated;MF:DNA binding;	------	------	------	------	ENOG4110679;ENOG410YDQ3	S:Function unknown;	KAF7013987.1	hypothetical protein CFC21_028023 [Triticum aestivum]	sp|Q9FLJ2|NC100_ARATH;	NAC domain-containing protein 100 OS=Arabidopsis thaliana OX=3702 GN=NAC100 PE=2 SV=1;	PF02365.17	NAM	No apical meristem
TraesCS2D02G101400	0	0.336667	0.016667	0.456667	#NUM!	-0.43982	#NUM!	-	GO:0006355;GO:0005634;GO:000367	BP:regulation of transcription, DNA-templated;CC:nucleus;MF:DNA binding;	------	------	------	------	ENOG4110680	S:Function unknown	KAF7013997.1	hypothetical protein CFC21_028034 [Triticum aestivum]	sp|D2SMN4|NAMB1_HORVS;	NAC transcription factor NAM-B1 OS=Hordeum vulgare subsp. spontaneum OX=77009 GN=NAM-B1 PE=4 SV=1;	PF02365.17	NAM	No apical meristem
TraesCS2D02G158200	5.56667	3.78667	2.77	1.48	1.00693	1.35533	0.555885	-	GO:000367	MF:DNA binding;	K09422	MYBP	------	------	COG5147	K:Transcription	KAF7014600.1	hypothetical protein CFC21_028581 [Triticum aestivum]	sp|Q8LPH6|MYB86_ARATH;	Transcription factor MYB86 OS=Arabidopsis thaliana OX=3702 GN=MYB86 PE=2 SV=1;	PF00249.33;PF13921.8	Myb_DNA-binding;Myb_DNA-bind_6	Myb-like DNA-binding domain;Myb-like DNA-binding domain
TraesCS2D02G168600	4.58667	2.95	4.19333	0.773333	0.129349	1.93155	0.636731	Transcription factor WRKY [Source:UniProtKB/TrEMBL;Acc:A7X9Y5]	GO:0006355;GO:0050896;GO:0005634;GO:0043565;GO:0003700;GO:0000976;GO:000367	BP:regulation of transcription, DNA-templated;BP:response to stimulus;CC:nucleus;MF:sequence-specific DNA binding;MF:transcription factor activity, sequence-specific DNA binding;MF:transcription regulatory region sequence-specific DNA binding;MF:DNA binding;	------	------	------	------	ENOG410YZU1	K:Transcription	SPT16904.1	unnamed protein product [Triticum aestivum]	sp|Q8H0Y8|WRK41_ARATH;	Probable WRKY transcription factor 41 OS=Arabidopsis thaliana OX=3702 GN=WRKY41 PE=1 SV=2;	PF03106.17	WRKY	WRKY DNA -binding domain
TraesCS2D02G198200	11.6533	5.39	10.4367	7.53	0.159082	-0.482365	1.11239	-	GO:0006355;GO:0005634;GO:0003700;GO:004356	BP:regulation of transcription, DNA-templated;CC:nucleus;MF:transcription factor activity, sequence-specific DNA binding;MF:sequence-specific DNA binding;	------	------	------	------	ENOG4111JS8	K:Transcription	XP_020176499.1	chitin-inducible gibberellin-responsive protein 2 [Aegilops tauschii subsp. strangulata]	sp|Q8GVE1|CIGR2_ORYSJ;	Chitin-inducible gibberellin-responsive protein 2 OS=Oryza sativa subsp. japonica OX=39947 GN=CIGR2 PE=2 SV=1;	PF03514.16	GRAS	GRAS domain family
TraesCS2D02G199200	0.913333	1.87333	2.26	2.68667	-1.30711	-0.52021	-1.03639	-	GO:0006355;GO:0006357;GO:0045893;GO:0005634;GO:0043565;GO:0003677;GO:000098	BP:regulation of transcription, DNA-templated;BP:regulation of transcription from RNA polymerase II promoter;BP:positive regulation of transcription, DNA-templated;CC:nucleus;MF:sequence-specific DNA binding;MF:DNA binding;MF:RNA polymerase II transcription factor activity, sequence-specific DNA binding;	K09338	HD-ZIP	------	------	ENOG410Z2UE	K:Transcription	XP_020155462.1	homeobox-leucine zipper protein HOX14 [Aegilops tauschii subsp. strangulata]	sp|Q7XI85|HOX14_ORYSJ;	Homeobox-leucine zipper protein HOX14 OS=Oryza sativa subsp. japonica OX=39947 GN=HOX14 PE=2 SV=1;	PF00046.31	Homeodomain	Homeodomain
TraesCS2D02G211400	0.423333	0.08	0.126667	0.156667	1.74075	-0.969629	2.40372	-	GO:0006355;GO:0006357;GO:0034605;GO:0005634;GO:0043565;GO:0003700;GO:0003677;GO:000097	BP:regulation of transcription, DNA-templated;BP:regulation of transcription from RNA polymerase II promoter;BP:cellular response to heat;CC:nucleus;MF:sequence-specific DNA binding;MF:transcription factor activity, sequence-specific DNA binding;MF:DNA binding;MF:RNA polymerase II core promoter proximal region sequence-specific DNA binding;	K09419	HSFF	------	------	COG5169	K:Transcription	XP_020146599.1	heat stress transcription factor A-3 [Aegilops tauschii subsp. strangulata]	sp|Q6H6Q7|HSFA3_ORYSJ;	Heat stress transcription factor A-3 OS=Oryza sativa subsp. japonica OX=39947 GN=HSFA3 PE=2 SV=1;	PF00447.19	HSF_DNA-bind	HSF-type DNA-binding
TraesCS2D02G270100	3.65667	7.06	8.75	6.07	-1.25875	0.217972	-0.949139	LOB domain-containing protein 41 [Source:Projected from Arabidopsis thaliana (AT3G02550) UniProtKB/Swiss-Prot;Acc:Q9M886]	GO:0006355;GO:0010468;GO:000727	BP:regulation of transcription, DNA-templated;BP:regulation of gene expression;BP:multicellular organism development;	------	------	------	------	ENOG410YBK4	S:Function unknown	XP_020176408.1	LOB domain-containing protein 40 [Aegilops tauschii subsp. strangulata]	sp|Q9M886|LBD41_ARATH;	LOB domain-containing protein 41 OS=Arabidopsis thaliana OX=3702 GN=LBD41 PE=2 SV=1;	PF03195.16	LOB	Lateral organ boundaries
TraesCS2D02G270300	0.843333	0.366667	3.43	0.53	-2.02403	-0.531522	1.20163	Transcription factor bHLH27 [Source:Projected from Arabidopsis thaliana (AT4G29930) UniProtKB/Swiss-Prot;Acc:Q700E3]	GO:004698	MF:protein dimerization activity;	------	------	------	------	ENOG410YDYS	K:Transcription	XP_020160196.1	transcription factor bHLH35 [Aegilops tauschii subsp. strangulata]	sp|Q0JEB7|BH006_ORYSJ;	Transcription factor BHLH6 OS=Oryza sativa subsp. japonica OX=39947 GN=BHLH6 PE=1 SV=1;	PF00010.28	HLH	Helix-loop-helix DNA-binding domain
TraesCS2D02G366800	3.14333	1.57	2.59333	0.806667	0.277488	0.960719	1.00153	-	GO:000367	MF:DNA binding;	K09422	MYBP	------	------	COG5147	K:Transcription	KAF7017325.1	hypothetical protein CFC21_030788 [Triticum aestivum]	sp|Q9M0K4|LAF1_ARATH;	Transcription factor LAF1 OS=Arabidopsis thaliana OX=3702 GN=LAF1 PE=1 SV=2;	PF00249.33;PF13921.8	Myb_DNA-binding;Myb_DNA-bind_6	Myb-like DNA-binding domain;Myb-like DNA-binding domain
TraesCS2D02G366900	1.66	0.593333	1.22333	0.356667	0.440366	0.734264	1.48427	-	GO:000367	MF:DNA binding;	K09422	MYBP	------	------	COG5147	K:Transcription	KAF7017326.1	hypothetical protein CFC21_030789 [Triticum aestivum]	sp|Q9M0K4|LAF1_ARATH;	Transcription factor LAF1 OS=Arabidopsis thaliana OX=3702 GN=LAF1 PE=1 SV=2;	PF00249.33;PF13921.8	Myb_DNA-binding;Myb_DNA-bind_6	Myb-like DNA-binding domain;Myb-like DNA-binding domain
TraesCS2D02G367000	0.993333	0.273333	1.03	0.043333	-0.052295	2.65712	1.86162	-	GO:000367	MF:DNA binding;	K09422	MYBP	------	------	COG5147	K:Transcription	KAF7017327.1	hypothetical protein CFC21_030790 [Triticum aestivum]	sp|Q9M0K4|LAF1_ARATH;	Transcription factor LAF1 OS=Arabidopsis thaliana OX=3702 GN=LAF1 PE=1 SV=2;	PF00249.33;PF13921.8	Myb_DNA-binding;Myb_DNA-bind_6	Myb-like DNA-binding domain;Myb-like DNA-binding domain
TraesCS2D02G387300	0.65	1.00667	4.01333	2.37	-2.62629	-1.2353	-0.631075	Similar to Homeobox-leucine zipper protein HOX22 [Source: Projected from Oryza sativa (Os04g0541700)]	GO:0006355;GO:0045893;GO:0005634;GO:0043565;GO:0003677;GO:000098	BP:regulation of transcription, DNA-templated;BP:positive regulation of transcription, DNA-templated;CC:nucleus;MF:sequence-specific DNA binding;MF:DNA binding;MF:RNA polymerase II transcription factor activity, sequence-specific DNA binding;	------	------	------	------	ENOG410Z2UE	K:Transcription	XP_020200397.1	homeobox-leucine zipper protein HOX22 [Aegilops tauschii subsp. strangulata]	sp|Q01IK0|HOX22_ORYSI;	Homeobox-leucine zipper protein HOX22 OS=Oryza sativa subsp. indica OX=39946 GN=HOX22 PE=2 SV=2;	PF00046.31;PF02183.20;PF05920.13	Homeodomain;HALZ;Homeobox_KN	Homeodomain;Homeobox associated leucine zipper;Homeobox KN domain
TraesCS2D02G399000	0.686667	0.753333	8.52333	0.966667	-3.63374	-0.359731	-0.133677	Similar to Heat stress transcription factor Spl7 (Heat shock transcription factor) (Heat shock factor RHSF10) [Source: Projected from Oryza sativa (Os04g0568700)]	GO:0006355;GO:0006357;GO:0005737;GO:0005634;GO:0043565;GO:0003700;GO:0003677;GO:000097	BP:regulation of transcription, DNA-templated;BP:regulation of transcription from RNA polymerase II promoter;CC:cytoplasm;CC:nucleus;MF:sequence-specific DNA binding;MF:transcription factor activity, sequence-specific DNA binding;MF:DNA binding;MF:RNA polymerase II core promoter proximal region sequence-specific DNA binding;	K09419	HSFF	------	------	COG5169	K:Transcription	XP_020152813.1	heat stress transcription factor B-2a [Aegilops tauschii subsp. strangulata]	sp|Q7XRX3|HFB2A_ORYSJ;	Heat stress transcription factor B-2a OS=Oryza sativa subsp. japonica OX=39947 GN=HSFB2A PE=2 SV=2;	PF00447.19	HSF_DNA-bind	HSF-type DNA-binding
TraesCS2D02G444200	1.58	1.01	1.15	0.293333	0.458291	1.78374	0.645569	-	GO:000367	MF:DNA binding;	K09422	MYBP	------	------	COG5147	K:Transcription	KAF7018252.1	hypothetical protein CFC21_031553 [Triticum aestivum]	sp|P20024|MYB1_MAIZE;	Myb-related protein Zm1 OS=Zea mays OX=4577 PE=2 SV=1;	PF00249.33;PF13921.8	Myb_DNA-binding;Myb_DNA-bind_6	Myb-like DNA-binding domain;Myb-like DNA-binding domain
TraesCS2D02G445900	0.566667	0.37	1.45	0.756667	-1.35548	-1.03213	0.614976	-	GO:000367	MF:DNA binding;	K09422	MYBP	------	------	------	------	XP_020169252.1	transcription factor MYB41-like [Aegilops tauschii subsp. strangulata]	sp|Q8GWP0|MYB39_ARATH;	Transcription factor MYB39 OS=Arabidopsis thaliana OX=3702 GN=MYB39 PE=1 SV=1;	PF00249.33;PF13921.8	Myb_DNA-binding;Myb_DNA-bind_6	Myb-like DNA-binding domain;Myb-like DNA-binding domain
TraesCS2D02G446100	1.96	0.746667	2.41333	1.66	-0.300173	-1.15265	1.39232	-	GO:000367	MF:DNA binding;	K09422	MYBP	------	------	------	------	KAF7018273.1	hypothetical protein CFC21_031573 [Triticum aestivum]	sp|Q9LDR8|MY102_ARATH;	Transcription factor MYB102 OS=Arabidopsis thaliana OX=3702 GN=MYB102 PE=2 SV=1;	PF00249.33;PF13921.8	Myb_DNA-binding;Myb_DNA-bind_6	Myb-like DNA-binding domain;Myb-like DNA-binding domain
TraesCS2D02G488300	16.8567	4.19	20.0167	7.45	-0.247882	-0.83029	2.0083	-	GO:0010468;GO:0005737;GO:0005634;GO:0003723;GO:0003676;GO:0003677;GO:0046872;GO:000372	BP:regulation of gene expression;CC:cytoplasm;CC:nucleus;MF:RNA binding;MF:nucleic acid binding;MF:DNA binding;MF:metal ion binding;MF:mRNA binding;	------	------	------	------	COG5063	S:Function unknown	XP_020173136.1	zinc finger CCCH domain-containing protein 31 [Aegilops tauschii subsp. strangulata]	sp|Q7XPK1|C3H31_ORYSJ;	Zinc finger CCCH domain-containing protein 31 OS=Oryza sativa subsp. japonica OX=39947 GN=Os04g0665700 PE=2 SV=1;	PF00642.26;PF18044.3;PF18345.3;PF00013.31;PF14608.8;PF16131.7	zf-CCCH;zf-CCCH_4;zf_CCCH_4;KH_1;zf-CCCH_2;Torus	Zinc finger C-x8-C-x5-C-x3-H type;CCCH-type zinc finger;Zinc finger domain;KH domain;RNA-binding, Nab2-type zinc finger;Torus domain
TraesCS2D02G488500	13.3667	0.02	6.15333	0.08	1.1192	-2	9.38442	-	GO:0005634;GO:000367	CC:nucleus;MF:DNA binding;	------	------	------	------	ENOG410YGDG	S:Function unknown	KAF7018734.1	hypothetical protein CFC21_031990 [Triticum aestivum]	sp|Q9SJW0|PHL7_ARATH;	Myb family transcription factor PHL7 OS=Arabidopsis thaliana OX=3702 GN=PHL7 PE=2 SV=1;	PF14379.8;PF00249.33	Myb_CC_LHEQLE;Myb_DNA-binding	MYB-CC type transfactor, LHEQLE motif;Myb-like DNA-binding domain
TraesCS2D02G489700	3.71	0.8	2.85	1.55333	0.380457	-0.957295	2.21335	WRKY45-like transcription factor [Source:UniProtKB/TrEMBL;Acc:F8WPI9]	GO:0006355;GO:0050896;GO:0005634;GO:0043565;GO:0003700;GO:000367	BP:regulation of transcription, DNA-templated;BP:response to stimulus;CC:nucleus;MF:sequence-specific DNA binding;MF:transcription factor activity, sequence-specific DNA binding;MF:DNA binding;	------	------	------	------	ENOG410YZZY	K:Transcription	KAF7018748.1	hypothetical protein CFC21_032002 [Triticum aestivum]	sp|Q9SKD9|WRK46_ARATH;	Probable WRKY transcription factor 46 OS=Arabidopsis thaliana OX=3702 GN=WRKY46 PE=1 SV=1;	PF03106.17	WRKY	WRKY DNA -binding domain
TraesCS2D02G491200	0.586667	0.193333	0.633333	0.093333	-0.110422	1.05063	1.60145	Auxin response factor [Source:UniProtKB/TrEMBL;Acc:W5C2G9]	GO:0009942;GO:0009734;GO:0009725;GO:0048364;GO:0048507;GO:0006355;GO:0010305;GO:0006351;GO:0009908;GO:0005634;GO:0016020;GO:0044212;GO:0005515;GO:0003677;GO:004280	BP:longitudinal axis specification;BP:auxin-activated signaling pathway;BP:response to hormone;BP:root development;BP:meristem development;BP:regulation of transcription, DNA-templated;BP:leaf vascular tissue pattern formation;BP:transcription, DNA-templated;BP:flower development;CC:nucleus;CC:membrane;MF:transcription regulatory region DNA binding;MF:protein binding;MF:DNA binding;MF:identical p…	K14486	K14486, ARF	map04075	Plant hormone signal transduction	ENOG410Y913	K:Transcription	KAF7018765.1	hypothetical protein CFC21_032018 [Triticum aestivum]	sp|Q01K26|ARFK_ORYSI;	Auxin response factor 11 OS=Oryza sativa subsp. indica OX=39946 GN=ARF11 PE=3 SV=2;	PF06507.15;PF02362.23;PF02309.18	Auxin_resp;B3;AUX_IAA	Auxin response factor;B3 DNA binding domain;AUX/IAA family
TraesCS2D02G515900	4.05333	5.04667	8.96667	7.44333	-1.14546	-0.560618	-0.316222	-	GO:0006355;GO:0005634;GO:0003700;GO:000367	BP:regulation of transcription, DNA-templated;CC:nucleus;MF:transcription factor activity, sequence-specific DNA binding;MF:DNA binding;	K09286	EREBP	------	------	ENOG410YR77	K:Transcription	XP_020191028.1	ethylene-responsive transcription factor ERF008 [Aegilops tauschii subsp. strangulata]	sp|O22174|ERF08_ARATH;	Ethylene-responsive transcription factor ERF008 OS=Arabidopsis thaliana OX=3702 GN=ERF008 PE=2 SV=1;	PF00847.22	AP2	AP2 domain
TraesCS2D02G568600	1.66333	0.666667	2.02	0.633333	-0.280278	0.0740021	1.31904	-	GO:0006355;GO:0003700;GO:0008270;GO:004356	BP:regulation of transcription, DNA-templated;MF:transcription factor activity, sequence-specific DNA binding;MF:zinc ion binding;MF:sequence-specific DNA binding;	------	------	------	------	COG5641	K:Transcription	KAF7019700.1	hypothetical protein CFC21_032855 [Triticum aestivum]	sp|Q8W4H1|GAT26_ARATH;	GATA transcription factor 26 OS=Arabidopsis thaliana OX=3702 GN=GATA26 PE=2 SV=1;	PF00320.29	GATA	GATA zinc finger
TraesCS3A02G044700	0.953333	1.57333	1.93	2.31667	-1.01755	-0.558227	-0.722772	-	GO:0006355;GO:0005634;GO:0003700;GO:004356	BP:regulation of transcription, DNA-templated;CC:nucleus;MF:transcription factor activity, sequence-specific DNA binding;MF:sequence-specific DNA binding;	K09422	MYBP	------	------	COG5147	K:Transcription	XP_037408911.1	transcription factor MYB62-like [Triticum dicoccoides]	sp|Q9C9G7|MYB62_ARATH;	Transcription factor MYB62 OS=Arabidopsis thaliana OX=3702 GN=MYB62 PE=2 SV=1;	PF00249.33;PF13921.8	Myb_DNA-binding;Myb_DNA-bind_6	Myb-like DNA-binding domain;Myb-like DNA-binding domain
TraesCS3A02G056000	8.58667	4.35667	8.81	4.24667	-0.0370438	0.0368939	0.978873	GID2 protein isoform 1 [Source:UniProtKB/TrEMBL;Acc:A0A173FEH1]	GO:0005634;GO:0016021;GO:0005515;GO:000367	CC:nucleus;CC:integral component of membrane;MF:protein binding;MF:DNA binding;	------	------	------	------	COG5269	K:Transcription	ANG83978.1	GID2 protein [Triticum urartu]	sp|Q7XAK4|GID2_ORYSJ;	F-box protein GID2 OS=Oryza sativa subsp. japonica OX=39947 GN=GID2 PE=1 SV=1;	PF00249.33;PF00646.35;PF12937.9;PF13921.8	Myb_DNA-binding;F-box;F-box-like;Myb_DNA-bind_6	Myb-like DNA-binding domain;F-box domain;F-box-like;Myb-like DNA-binding domain
TraesCS3A02G057900	0.83	0	0.226667	0	1.87254	#DIV/0!	#DIV/0!	-	GO:004698	MF:protein dimerization activity;	------	------	------	------	ENOG410YB4F	K:Transcription	KAF7020741.1	hypothetical protein CFC21_033800 [Triticum aestivum]	sp|Q10S44|BH003_ORYSJ;	Transcription factor BHLH3 OS=Oryza sativa subsp. japonica OX=39947 GN=BHLH3 PE=1 SV=1;	PF00010.28	HLH	Helix-loop-helix DNA-binding domain
TraesCS3A02G102900	1.59333	1.29333	1.42	3.20667	0.166157	-1.30998	0.300954	-	GO:004698	MF:protein dimerization activity;	------	------	------	------	ENOG410ZM5C	K:Transcription	EMS47100.1	Transcription factor bHLH51 [Triticum urartu]	sp|Q9XEF0|BH051_ARATH;	Transcription factor bHLH51 OS=Arabidopsis thaliana OX=3702 GN=BHLH51 PE=2 SV=1;	PF00010.28	HLH	Helix-loop-helix DNA-binding domain
TraesCS3A02G104400	0.556667	1.10667	0.133333	0.07	2.06178	3.98272	-0.991335	-	GO:004698	MF:protein dimerization activity;	------	------	------	------	ENOG410ZMUQ	S:Function unknown	XP_037409049.1	putative transcription factor bHLH041 [Triticum dicoccoides]	sp|Q9LTS4|BH041_ARATH;	Putative transcription factor bHLH041 OS=Arabidopsis thaliana OX=3702 GN=BHLH41 PE=3 SV=1;	PF00010.28	HLH	Helix-loop-helix DNA-binding domain
TraesCS3A02G107200	22.1367	17.3867	44.72	44.8933	-1.01448	-1.36852	0.348457	TZF1 [Source:UniProtKB/TrEMBL;Acc:A0A0G3YJW9]	GO:0010150;GO:0009867;GO:0005634;GO:0046872;GO:000367	BP:leaf senescence;BP:jasmonic acid mediated signaling pathway;CC:nucleus;MF:metal ion binding;MF:DNA binding;	------	------	------	------	ENOG410XR0Z	S:Function unknown	XP_037404463.1	zinc finger CCCH domain-containing protein 2-like [Triticum dicoccoides]	sp|Q9FU27|C3H2_ORYSJ;	Zinc finger CCCH domain-containing protein 2 OS=Oryza sativa subsp. japonica OX=39947 GN=Os01g0192000 PE=2 SV=1;	PF00642.26;PF18044.3;PF18345.3	zf-CCCH;zf-CCCH_4;zf_CCCH_4	Zinc finger C-x8-C-x5-C-x3-H type;CCCH-type zinc finger;Zinc finger domain
TraesCS3A02G111200	3.90333	0.71	5.86667	1.60333	-0.587835	-1.17518	2.45882	WRKY transcription factor [Source:UniProtKB/TrEMBL;Acc:A3FBG1]	GO:0006355;GO:0050896;GO:0005634;GO:0043565;GO:0003700;GO:000367	BP:regulation of transcription, DNA-templated;BP:response to stimulus;CC:nucleus;MF:sequence-specific DNA binding;MF:transcription factor activity, sequence-specific DNA binding;MF:DNA binding;	------	------	------	------	ENOG410YQZM	K:Transcription	XP_037409055.1	probable WRKY transcription factor 51 [Triticum dicoccoides]	sp|Q8VWQ5|WRK50_ARATH;	Probable WRKY transcription factor 50 OS=Arabidopsis thaliana OX=3702 GN=WRKY50 PE=2 SV=1;	PF03106.17	WRKY	WRKY DNA -binding domain
TraesCS3A02G131900	2.82333	0.23	1.63	0.103333	0.792527	1.15433	3.61769	-	GO:0006355;GO:000370	BP:regulation of transcription, DNA-templated;MF:transcription factor activity, sequence-specific DNA binding;	------	------	------	------	ENOG410YEVN;ENOG410YFVN	K:Transcription;	XP_037404838.1	basic leucine zipper 2-like [Triticum dicoccoides]	sp|Q5QNI5|BZP02_ORYSJ;	Basic leucine zipper 2 OS=Oryza sativa subsp. japonica OX=39947 GN=BZIP02 PE=2 SV=1;	PF00170.23;PF07716.17	bZIP_1;bZIP_2	bZIP transcription factor;Basic region leucine zipper
TraesCS3A02G142900	5.09333	10.55	8.86667	9.77333	-0.799782	0.11032	-1.05056	-	GO:004698	MF:protein dimerization activity;	------	------	------	------	ENOG410ZKSM	K:Transcription	XP_037404886.1	transcription factor bHLH30-like [Triticum dicoccoides]	sp|Q9S7Y1|BH030_ARATH;	Transcription factor bHLH30 OS=Arabidopsis thaliana OX=3702 GN=BHLH30 PE=1 SV=1;	PF00010.28	HLH	Helix-loop-helix DNA-binding domain
TraesCS3A02G180600	0.573333	0.823333	1.56333	2.07333	-1.44718	-1.3324	-0.522103	-	GO:0006355;GO:0005634;GO:0003700;GO:000367	BP:regulation of transcription, DNA-templated;CC:nucleus;MF:transcription factor activity, sequence-specific DNA binding;MF:DNA binding;	------	------	------	------	ENOG410YN7N	S:Function unknown	XP_037405270.1	cyclic dof factor 2-like [Triticum dicoccoides]	sp|Q93ZL5|CDF2_ARATH;	Cyclic dof factor 2 OS=Arabidopsis thaliana OX=3702 GN=CDF2 PE=1 SV=2;	PF02701.17	zf-Dof	Dof domain, zinc finger
TraesCS3A02G200600	0.566667	2.20333	1.18333	1.89333	-1.06228	0.218759	-1.95911	-	GO:0006355;GO:0045893;GO:0005634;GO:0003700;GO:000097	BP:regulation of transcription, DNA-templated;BP:positive regulation of transcription, DNA-templated;CC:nucleus;MF:transcription factor activity, sequence-specific DNA binding;MF:transcription regulatory region sequence-specific DNA binding;	------	------	------	------	ENOG41108TA	S:Function unknown	XP_037405580.1	bZIP transcription factor 44-like [Triticum dicoccoides]	------	------	PF00170.23;PF07716.17	bZIP_1;bZIP_2	bZIP transcription factor;Basic region leucine zipper
TraesCS3A02G254500	2.02667	1.72333	0.82	0.493333	1.30541	1.80457	0.233908	-	------	------	K09422	MYBP	------	------	COG5147	K:Transcription	KAF7023276.1	hypothetical protein CFC21_035832 [Triticum aestivum]	sp|P20027|MYB3_HORVU;	Myb-related protein Hv33 OS=Hordeum vulgare OX=4513 GN=MYB2 PE=2 SV=3;	PF00249.33;PF13921.8	Myb_DNA-binding;Myb_DNA-bind_6	Myb-like DNA-binding domain;Myb-like DNA-binding domain
TraesCS3A02G284400	0.396667	2.05	0.816667	3.19667	-1.04182	-0.640945	-2.36962	MADS box transcription factor, Regulation of floral organ identit [Source: Projected from Oryza sativa (Os01g0726400)]	GO:0006355;GO:0005634;GO:0003700;GO:0046983;GO:000367	BP:regulation of transcription, DNA-templated;CC:nucleus;MF:transcription factor activity, sequence-specific DNA binding;MF:protein dimerization activity;MF:DNA binding;	------	------	------	------	COG5068	K:Transcription	KAF7023645.1	hypothetical protein CFC21_036123 [Triticum aestivum]	sp|Q8S151|MAD32_ORYSJ;	MADS-box transcription factor 32 OS=Oryza sativa subsp. japonica OX=39947 GN=MADS32 PE=2 SV=1;	PF00319.20;PF01486.19	SRF-TF;K-box	SRF-type transcription factor;K-box region
TraesCS3A02G339600	5.21333	5.24333	7.57667	14.94	-0.539357	-1.51062	-0.00827816	NAC transcription factor 4 [Source:UniProtKB/TrEMBL;Acc:D9HQE0]	GO:0006355;GO:0005634;GO:000367	BP:regulation of transcription, DNA-templated;CC:nucleus;MF:DNA binding;	------	------	------	------	ENOG410Y97V	K:Transcription	XP_037407086.1	NAC domain-containing protein 68-like [Triticum dicoccoides]	sp|Q52QH4|NAC68_ORYSJ;	NAC domain-containing protein 68 OS=Oryza sativa subsp. japonica OX=39947 GN=NAC068 PE=2 SV=1;	PF02365.17	NAM	No apical meristem
TraesCS3A02G375400	0.233333	0.21	0.93	0.56	-1.99484	-1.41504	0.152001	-	GO:0006355;GO:0005634;GO:000367	BP:regulation of transcription, DNA-templated;CC:nucleus;MF:DNA binding;	------	------	------	------	ENOG410YGJ5	S:Function unknown	KAF7024745.1	hypothetical protein CFC21_037045 [Triticum aestivum]	sp|Q9FMR3|NAC90_ARATH;	NAC domain-containing protein 90 OS=Arabidopsis thaliana OX=3702 GN=NAC090 PE=1 SV=1;	PF02365.17	NAM	No apical meristem
TraesCS3A02G384400	3.77333	1.53333	3.08	1.80667	0.292909	-0.23666	1.29917	-	------	------	K09422	MYBP	------	------	COG5147	K:Transcription	XP_037407576.1	myb-related protein 308-like [Triticum dicoccoides]	sp|P81395|MYB30_ANTMA;	Myb-related protein 330 OS=Antirrhinum majus OX=4151 GN=MYB330 PE=2 SV=1;	PF00249.33;PF13921.8	Myb_DNA-binding;Myb_DNA-bind_6	Myb-like DNA-binding domain;Myb-like DNA-binding domain
TraesCS3A02G414100	1.65333	7.56	3.06	7.05333	-0.888154	0.100081	-2.19301	-	GO:000367	MF:DNA binding;	------	------	------	------	ENOG41127KI	K:Transcription	KAF7025225.1	hypothetical protein CFC21_037443 [Triticum aestivum]	sp|Q9FFY9|TRP4_ARATH;	Telomere repeat-binding protein 4 OS=Arabidopsis thaliana OX=3702 GN=TRP4 PE=1 SV=1;	PF00249.33;PF13921.8	Myb_DNA-binding;Myb_DNA-bind_6	Myb-like DNA-binding domain;Myb-like DNA-binding domain
TraesCS3A02G434400	2.06667	10.9033	4.12	19.63	-0.995338	-0.848291	-2.39939	-	GO:0006357;GO:0045944;GO:0006351;GO:0005634;GO:0003677;GO:0046983;GO:0000978;GO:0000981;GO:000097	BP:regulation of transcription from RNA polymerase II promoter;BP:positive regulation of transcription from RNA polymerase II promoter;BP:transcription, DNA-templated;CC:nucleus;MF:DNA binding;MF:protein dimerization activity;MF:RNA polymerase II core promoter proximal region sequence-specific DNA binding;MF:RNA polymerase II transcription factor activity, sequence-specific DNA binding;MF:RNA pol…	------	------	------	------	COG5068	K:Transcription	XP_037407997.1	MADS-box transcription factor 51-like [Triticum dicoccoides]	sp|Q9XJ61|MAD51_ORYSJ;	MADS-box transcription factor 51 OS=Oryza sativa subsp. japonica OX=39947 GN=MADS51 PE=2 SV=1;	PF00319.20	SRF-TF	SRF-type transcription factor
TraesCS3A02G434900	0.866667	2.20333	1.89667	6.21	-1.12992	-1.49491	-1.34614	-	GO:0006357;GO:0045944;GO:0006351;GO:0005634;GO:0003677;GO:0046983;GO:0000978;GO:0000981;GO:000097	BP:regulation of transcription from RNA polymerase II promoter;BP:positive regulation of transcription from RNA polymerase II promoter;BP:transcription, DNA-templated;CC:nucleus;MF:DNA binding;MF:protein dimerization activity;MF:RNA polymerase II core promoter proximal region sequence-specific DNA binding;MF:RNA polymerase II transcription factor activity, sequence-specific DNA binding;MF:RNA pol…	------	------	------	------	COG5068	K:Transcription	XP_037407998.1	MADS-box transcription factor 51-like [Triticum dicoccoides]	sp|Q9XJ61|MAD51_ORYSJ;	MADS-box transcription factor 51 OS=Oryza sativa subsp. japonica OX=39947 GN=MADS51 PE=2 SV=1;	PF00319.20	SRF-TF	SRF-type transcription factor
TraesCS3A02G489700	0.013333	1.70667	0.026667	0.336667	-1.00005	2.34179	-7.00004	-	GO:0006357;GO:0003700;GO:0046983;GO:000367	BP:regulation of transcription from RNA polymerase II promoter;MF:transcription factor activity, sequence-specific DNA binding;MF:protein dimerization activity;MF:DNA binding;	------	------	------	------	ENOG410YP85;ENOG410ZMQF	K:Transcription;	KAF7026058.1	hypothetical protein CFC21_038196 [Triticum aestivum]	sp|A2WZ60|IRO2_ORYSI;	Protein IRON-RELATED TRANSCRIPTION FACTOR 2 OS=Oryza sativa subsp. indica OX=39946 GN=IRO2 PE=3 SV=1;	PF00010.28	HLH	Helix-loop-helix DNA-binding domain
TraesCS3A02G526600	1.10333	0.28	0.223333	0.043333	2.3046	2.69189	1.97837	LUX-A [Source:UniProtKB/TrEMBL;Acc:W0M071]	GO:0006355;GO:0005634;GO:0003700;GO:000367	BP:regulation of transcription, DNA-templated;CC:nucleus;MF:transcription factor activity, sequence-specific DNA binding;MF:DNA binding;	------	------	------	------	ENOG410XXJ3	K:Transcription	AHG29010.1	LUX-A [Triticum aestivum]	sp|Q94DH3|PCL1_ORYSJ;	Transcription factor PCL1 OS=Oryza sativa subsp. japonica OX=39947 GN=PCL1 PE=2 SV=1;	PF00249.33	Myb_DNA-binding	Myb-like DNA-binding domain
TraesCS3A02G535100	124.6	306.003	225.347	501.2	-0.854842	-0.711839	-1.29624	MYB13 transcription factor [Source:UniProtKB/TrEMBL;Acc:S4V9N0]	GO:0006355;GO:0005634;GO:0003700;GO:0043565;GO:000367	BP:regulation of transcription, DNA-templated;CC:nucleus;MF:transcription factor activity, sequence-specific DNA binding;MF:sequence-specific DNA binding;MF:DNA binding;	K09422	MYBP	------	------	COG5147	K:Transcription	AGO59325.1	MYB13 transcription factor [Triticum aestivum]	sp|Q4JL76|MYBA2_ORYSJ;	Myb-related protein MYBAS2 OS=Oryza sativa subsp. japonica OX=39947 GN=MYBAS2 PE=2 SV=1;	PF00249.33;PF13921.8	Myb_DNA-binding;Myb_DNA-bind_6	Myb-like DNA-binding domain;Myb-like DNA-binding domain
TraesCS3B02G000100	0.013333	0.35	0.19	0.156667	-3.83293	1.15965	-4.71428	-	GO:0006355;GO:0006357;GO:0005634;GO:0043565;GO:0003700;GO:0003677;GO:000098	BP:regulation of transcription, DNA-templated;BP:regulation of transcription from RNA polymerase II promoter;CC:nucleus;MF:sequence-specific DNA binding;MF:transcription factor activity, sequence-specific DNA binding;MF:DNA binding;MF:RNA polymerase II transcription factor activity, sequence-specific DNA binding;	K09338	HD-ZIP	------	------	ENOG410Z2UE	K:Transcription	KAF7026615.1	hypothetical protein CFC21_038718 [Triticum aestivum]	sp|A2Z4C4|HOX15_ORYSI;	Homeobox-leucine zipper protein HOX15 OS=Oryza sativa subsp. indica OX=39946 GN=HOX15 PE=2 SV=1;	PF00046.31;PF02183.20;PF05920.13	Homeodomain;HALZ;Homeobox_KN	Homeodomain;Homeobox associated leucine zipper;Homeobox KN domain
TraesCS3B02G007700	2.14667	0.633333	1.92333	1.03333	0.15849	-0.706269	1.76106	-	GO:0006357;GO:0005634;GO:0046983;GO:0000978;GO:000098	BP:regulation of transcription from RNA polymerase II promoter;CC:nucleus;MF:protein dimerization activity;MF:RNA polymerase II core promoter proximal region sequence-specific DNA binding;MF:RNA polymerase II transcription factor activity, sequence-specific DNA binding;	------	------	------	------	ENOG410YWET	K:Transcription	KAF7026705.1	hypothetical protein CFC21_038800 [Triticum aestivum]	sp|Q9C707|RHD6_ARATH;	Transcription factor RHD6 OS=Arabidopsis thaliana OX=3702 GN=RHD6 PE=1 SV=1;	PF00010.28	HLH	Helix-loop-helix DNA-binding domain
TraesCS3B02G010400	0.03	0.87	0	0.563333	#DIV/0!	0.627027	-4.85798	-	GO:0006357;GO:0005634;GO:0046983;GO:0000978;GO:000098	BP:regulation of transcription from RNA polymerase II promoter;CC:nucleus;MF:protein dimerization activity;MF:RNA polymerase II core promoter proximal region sequence-specific DNA binding;MF:RNA polymerase II transcription factor activity, sequence-specific DNA binding;	------	------	------	------	ENOG410YWET	K:Transcription	CDM80128.1	unnamed protein product [Triticum aestivum]	sp|Q9C707|RHD6_ARATH;	Transcription factor RHD6 OS=Arabidopsis thaliana OX=3702 GN=RHD6 PE=1 SV=1;	PF00010.28	HLH	Helix-loop-helix DNA-binding domain
TraesCS3B02G039100	0.196667	0.9	0.27	0.616667	-0.457205	0.545433	-2.19417	-	GO:0006355;GO:0005634;GO:0003700;GO:0043565;GO:000367	BP:regulation of transcription, DNA-templated;CC:nucleus;MF:transcription factor activity, sequence-specific DNA binding;MF:sequence-specific DNA binding;MF:DNA binding;	K09422	MYBP	------	------	COG5147	K:Transcription	KAF7027178.1	hypothetical protein CFC21_039242 [Triticum aestivum]	sp|Q9C9G7|MYB62_ARATH;	Transcription factor MYB62 OS=Arabidopsis thaliana OX=3702 GN=MYB62 PE=2 SV=1;	PF00249.33;PF13921.8	Myb_DNA-binding;Myb_DNA-bind_6	Myb-like DNA-binding domain;Myb-like DNA-binding domain
TraesCS3B02G106900	0.313333	0.893333	0.95	0.66	-1.60023	0.436732	-1.5115	-	GO:0010468;GO:000727	BP:regulation of gene expression;BP:multicellular organism development;	------	------	------	------	ENOG410YBK4	S:Function unknown	KAF7028006.1	hypothetical protein CFC21_039985 [Triticum aestivum]	sp|Q9ZW96|LBD40_ARATH;	LOB domain-containing protein 40 OS=Arabidopsis thaliana OX=3702 GN=LBD40 PE=2 SV=1;	PF03195.16	LOB	Lateral organ boundaries
TraesCS3B02G122800	0.523333	0.473333	0.033333	0.033333	3.97271	3.82783	0.144874	-	GO:004698	MF:protein dimerization activity;	------	------	------	------	ENOG410ZMUQ	S:Function unknown	KAF7028189.1	hypothetical protein CFC21_040154 [Triticum aestivum]	sp|Q9LTS4|BH041_ARATH;	Putative transcription factor bHLH041 OS=Arabidopsis thaliana OX=3702 GN=BHLH41 PE=3 SV=1;	PF00010.28	HLH	Helix-loop-helix DNA-binding domain
TraesCS3B02G122900	0.316667	0.106667	0	0.023333	#DIV/0!	2.19267	1.56985	-	GO:004698	MF:protein dimerization activity;	------	------	------	------	ENOG410ZMUQ	S:Function unknown	KAF7028190.1	hypothetical protein CFC21_040155 [Triticum aestivum]	sp|Q9LTS4|BH041_ARATH;	Putative transcription factor bHLH041 OS=Arabidopsis thaliana OX=3702 GN=BHLH41 PE=3 SV=1;	PF00010.28	HLH	Helix-loop-helix DNA-binding domain
TraesCS3B02G126800	6.42667	0	5.03	0	0.353512	#DIV/0!	#DIV/0!	-	GO:000367	MF:DNA binding;	K09422	MYBP	------	------	COG5147	K:Transcription	CDM81691.1	unnamed protein product [Triticum aestivum]	sp|Q9FKL2|MYB36_ARATH;	Transcription factor MYB36 OS=Arabidopsis thaliana OX=3702 GN=MYB36 PE=1 SV=1;	PF00249.33;PF13921.8	Myb_DNA-binding;Myb_DNA-bind_6	Myb-like DNA-binding domain;Myb-like DNA-binding domain
TraesCS3B02G129900	3.31667	1.12667	6.32333	1.27667	-0.930951	-0.180321	1.55767	-	GO:0006355;GO:0050896;GO:0005634;GO:0043565;GO:0003700;GO:000367	BP:regulation of transcription, DNA-templated;BP:response to stimulus;CC:nucleus;MF:sequence-specific DNA binding;MF:transcription factor activity, sequence-specific DNA binding;MF:DNA binding;	------	------	------	------	ENOG410YQZM	K:Transcription	KAF7028273.1	hypothetical protein CFC21_040225 [Triticum aestivum]	sp|Q8VWQ5|WRK50_ARATH;	Probable WRKY transcription factor 50 OS=Arabidopsis thaliana OX=3702 GN=WRKY50 PE=2 SV=1;	PF03106.17	WRKY	WRKY DNA -binding domain
TraesCS3B02G210300	0.613333	1.15333	2.10333	2.76	-1.77793	-1.25886	-0.911067	-	GO:0006355;GO:0005634;GO:0003700;GO:000367	BP:regulation of transcription, DNA-templated;CC:nucleus;MF:transcription factor activity, sequence-specific DNA binding;MF:DNA binding;	------	------	------	------	ENOG410YN7N	S:Function unknown	KAF7029217.1	hypothetical protein CFC21_041022 [Triticum aestivum]	sp|Q93ZL5|CDF2_ARATH;	Cyclic dof factor 2 OS=Arabidopsis thaliana OX=3702 GN=CDF2 PE=1 SV=2;	PF02701.17	zf-Dof	Dof domain, zinc finger
TraesCS3B02G236900	11.89	5.66667	13.6867	5.36	-0.203022	0.0802674	1.06918	-	GO:004698	MF:protein dimerization activity;	------	------	------	------	ENOG410YFS3	S:Function unknown	VAH77021.1	unnamed protein product [Triticum turgidum subsp. durum]	sp|Q9LTS4|BH041_ARATH;	Putative transcription factor bHLH041 OS=Arabidopsis thaliana OX=3702 GN=BHLH41 PE=3 SV=1;	PF00010.28	HLH	Helix-loop-helix DNA-binding domain
TraesCS3B02G261800	1.3	1.05	0.606667	0.466667	1.09953	1.16992	0.308122	-	GO:0046872;GO:000367	MF:metal ion binding;MF:DNA binding;	------	------	------	------	COG5063	S:Function unknown	KAF7029940.1	hypothetical protein CFC21_041575 [Triticum aestivum]	sp|A2ZVY5|C3H9_ORYSJ;	Zinc finger CCCH domain-containing protein 9 OS=Oryza sativa subsp. japonica OX=39947 GN=Os01g0645000 PE=2 SV=1;	PF00642.26;PF18044.3	zf-CCCH;zf-CCCH_4	Zinc finger C-x8-C-x5-C-x3-H type;CCCH-type zinc finger
TraesCS3B02G284800	1.17	0.503333	1.88	0.436667	-0.684224	0.20498	1.21692	-	GO:0006355;GO:0005634;GO:0003700;GO:0000976;GO:004698	BP:regulation of transcription, DNA-templated;CC:nucleus;MF:transcription factor activity, sequence-specific DNA binding;MF:transcription regulatory region sequence-specific DNA binding;MF:protein dimerization activity;	------	------	------	------	ENOG41114N5	K:Transcription	XP_037413632.1	transcription factor MTB2-like [Triticum dicoccoides]	sp|Q9ZPY8|AIB_ARATH;	Transcription factor ABA-INDUCIBLE bHLH-TYPE OS=Arabidopsis thaliana OX=3702 GN=AIB PE=2 SV=2;	PF14215.8;PF00010.28	bHLH-MYC_N;HLH	bHLH-MYC and R2R3-MYB transcription factors N-terminal;Helix-loop-helix DNA-binding domain
TraesCS3B02G286500	1.55667	0.996667	0.736667	0.423333	1.07938	1.23532	0.643277	-	GO:0010119;GO:000367	BP:regulation of stomatal movement;MF:DNA binding;	K09422	MYBP	------	------	COG5147	K:Transcription	XP_037413648.1	myb-related protein Hv33-like [Triticum dicoccoides]	sp|P20027|MYB3_HORVU;	Myb-related protein Hv33 OS=Hordeum vulgare OX=4513 GN=MYB2 PE=2 SV=3;	PF00249.33;PF13921.8	Myb_DNA-binding;Myb_DNA-bind_6	Myb-like DNA-binding domain;Myb-like DNA-binding domain
TraesCS3B02G318300	0.146667	0.85	0.246667	1.02333	-0.75002	-0.267741	-2.53492	MADS box transcription factor, Regulation of floral organ identit [Source: Projected from Oryza sativa (Os01g0726400)]	GO:0006355;GO:0006357;GO:0006351;GO:0005634;GO:0003700;GO:0003677;GO:0046983;GO:0000978;GO:000098	BP:regulation of transcription, DNA-templated;BP:regulation of transcription from RNA polymerase II promoter;BP:transcription, DNA-templated;CC:nucleus;MF:transcription factor activity, sequence-specific DNA binding;MF:DNA binding;MF:protein dimerization activity;MF:RNA polymerase II core promoter proximal region sequence-specific DNA binding;MF:RNA polymerase II transcription factor activity, se…	------	------	------	------	COG5068	K:Transcription	XP_037413993.1	MADS-box transcription factor 32 [Triticum dicoccoides]	sp|Q8S151|MAD32_ORYSJ;	MADS-box transcription factor 32 OS=Oryza sativa subsp. japonica OX=39947 GN=MADS32 PE=2 SV=1;	PF00319.20;PF01486.19	SRF-TF;K-box	SRF-type transcription factor;K-box region
TraesCS3B02G358900	12.0267	0.19	10.6333	0.296667	0.177643	-0.642845	5.98409	-	GO:0006952;GO:004353	BP:defense response;MF:ADP binding;	------	------	------	------	ENOG410YFGM	S:Function unknown	CDM84570.1	unnamed protein product [Triticum aestivum]	sp|Q38834|R13L4_ARATH;	Disease resistance RPP13-like protein 4 OS=Arabidopsis thaliana OX=3702 GN=RPP13L4 PE=1 SV=2;	PF12799.9	LRR_4	Leucine Rich repeats
TraesCS3B02G371200	3.40667	2.63667	6.64667	6.94	-0.96427	-1.39622	0.369646	-	GO:0006355;GO:0005634;GO:000367	BP:regulation of transcription, DNA-templated;CC:nucleus;MF:DNA binding;	------	------	------	------	ENOG410Y97V	K:Transcription	CDM84716.1	unnamed protein product [Triticum aestivum]	sp|Q52QH4|NAC68_ORYSJ;	NAC domain-containing protein 68 OS=Oryza sativa subsp. japonica OX=39947 GN=NAC068 PE=2 SV=1;	PF02365.17	NAM	No apical meristem
TraesCS3B02G394200	1.76333	0.493333	0.606667	0.206667	1.53933	1.25525	1.83767	-	GO:0005634;GO:0003700;GO:000367	CC:nucleus;MF:transcription factor activity, sequence-specific DNA binding;MF:DNA binding;	------	------	------	------	ENOG41105NS	S:Function unknown	KAF7031576.1	hypothetical protein CFC21_042890 [Triticum aestivum]	sp|Q94DH3|PCL1_ORYSJ;	Transcription factor PCL1 OS=Oryza sativa subsp. japonica OX=39947 GN=PCL1 PE=2 SV=1;	PF00249.33	Myb_DNA-binding	Myb-like DNA-binding domain
TraesCS3B02G396100	0.613333	1.25667	0.45	1.09	0.446746	0.205274	-1.03486	-	GO:0006355;GO:0006357;GO:0005634;GO:0003677;GO:0000978;GO:000098	BP:regulation of transcription, DNA-templated;BP:regulation of transcription from RNA polymerase II promoter;CC:nucleus;MF:DNA binding;MF:RNA polymerase II core promoter proximal region sequence-specific DNA binding;MF:RNA polymerase II transcription factor activity, sequence-specific DNA binding;	------	------	------	------	ENOG410XPMQ	K:Transcription	KAF7031604.1	hypothetical protein CFC21_042909 [Triticum aestivum]	sp|Q9LZM8|BLH9_ARATH;	BEL1-like homeodomain protein 9 OS=Arabidopsis thaliana OX=3702 GN=BLH9 PE=1 SV=1;	PF07526.13;PF05920.13;PF00046.31	POX;Homeobox_KN;Homeodomain	Associated with HOX;Homeobox KN domain;Homeodomain
TraesCS3B02G428000	2.08	1.05667	3.12	3.53333	-0.584963	-1.74151	0.977063	-	GO:0006355;GO:0009873;GO:0005634;GO:000370	BP:regulation of transcription, DNA-templated;BP:ethylene-activated signaling pathway;CC:nucleus;MF:transcription factor activity, sequence-specific DNA binding;	K14514	EIN3	map04016;map04075	MAPK signaling pathway - plant;Plant hormone signal transduction	ENOG41107DU	S:Function unknown	XP_037418157.1	ETHYLENE INSENSITIVE 3-like 5 protein [Triticum dicoccoides]	sp|Q9FJQ5|EIL5_ARATH;	ETHYLENE INSENSITIVE 3-like 5 protein OS=Arabidopsis thaliana OX=3702 GN=EIL5 PE=2 SV=1;	PF04873.15;PF11001.10	EIN3;DUF2841	Ethylene insensitive 3;Protein of unknown function
TraesCS3B02G439600	23.11	15.9867	39.7167	34.5567	-0.781227	-1.11209	0.531648	NAC transcription factor 6B [Source:UniProtKB/TrEMBL;Acc:D7R600]	GO:1901002;GO:0006355;GO:0048364;GO:0045893;GO:1900150;GO:0009409;GO:1902584;GO:0005634;GO:0043565;GO:000367	BP:positive regulation of response to salt stress;BP:regulation of transcription, DNA-templated;BP:root development;BP:positive regulation of transcription, DNA-templated;BP:regulation of defense response to fungus;BP:response to cold;BP:positive regulation of response to water deprivation;CC:nucleus;MF:sequence-specific DNA binding;MF:DNA binding;	------	------	------	------	ENOG410YE96	S:Function unknown	XP_037415204.1	NAC domain-containing protein 48-like [Triticum dicoccoides]	sp|Q7F2L3|NAC48_ORYSJ;	NAC domain-containing protein 48 OS=Oryza sativa subsp. japonica OX=39947 GN=NAC048 PE=1 SV=1;	PF02365.17	NAM	No apical meristem
TraesCS3B02G469700	3.95667	8.25333	3.62333	13.33	0.126968	-0.691628	-1.06069	-	GO:0006357;GO:0045944;GO:0006351;GO:0005634;GO:0003677;GO:0046983;GO:0000978;GO:0000981;GO:000097	BP:regulation of transcription from RNA polymerase II promoter;BP:positive regulation of transcription from RNA polymerase II promoter;BP:transcription, DNA-templated;CC:nucleus;MF:DNA binding;MF:protein dimerization activity;MF:RNA polymerase II core promoter proximal region sequence-specific DNA binding;MF:RNA polymerase II transcription factor activity, sequence-specific DNA binding;MF:RNA pol…	------	------	------	------	COG5068	K:Transcription	XP_037415449.1	MADS-box transcription factor 51-like [Triticum dicoccoides]	sp|Q9XJ61|MAD51_ORYSJ;	MADS-box transcription factor 51 OS=Oryza sativa subsp. japonica OX=39947 GN=MADS51 PE=2 SV=1;	PF00319.20	SRF-TF	SRF-type transcription factor
TraesCS3B02G470000	27.2733	10.4267	31.89	21.9	-0.225613	-1.07065	1.38721	-	GO:0006357;GO:0045944;GO:0006351;GO:0005634;GO:0003677;GO:0000978;GO:0046983;GO:0000981;GO:000097	BP:regulation of transcription from RNA polymerase II promoter;BP:positive regulation of transcription from RNA polymerase II promoter;BP:transcription, DNA-templated;CC:nucleus;MF:DNA binding;MF:RNA polymerase II core promoter proximal region sequence-specific DNA binding;MF:protein dimerization activity;MF:RNA polymerase II transcription factor activity, sequence-specific DNA binding;MF:RNA pol…	------	------	------	------	COG5068	K:Transcription	XP_037415451.1	MADS-box transcription factor 51-like [Triticum dicoccoides]	sp|Q9XJ61|MAD51_ORYSJ;	MADS-box transcription factor 51 OS=Oryza sativa subsp. japonica OX=39947 GN=MADS51 PE=2 SV=1;	PF00319.20;PF12490.10	SRF-TF;BCAS3	SRF-type transcription factor;Breast carcinoma amplified sequence 3
TraesCS3B02G530200	0	5.99	0.09	7.14333	#NUM!	-0.254041	#NUM!	-	GO:0005634;GO:000367	CC:nucleus;MF:DNA binding;	------	------	------	------	ENOG410Z9I2	K:Transcription	KAF7033115.1	hypothetical protein CFC21_044240 [Triticum aestivum]	sp|Q851W5|Y3204_ORYSJ;	B3 domain-containing protein Os03g0620400 OS=Oryza sativa subsp. japonica OX=39947 GN=Os03g0620400 PE=2 SV=1;	PF02362.23	B3	B3 DNA binding domain
TraesCS3B02G550200	0.033333	2.21333	0	0.65	#DIV/0!	1.76771	-6.05313	-	GO:0006357;GO:0003700;GO:0046983;GO:000367	BP:regulation of transcription from RNA polymerase II promoter;MF:transcription factor activity, sequence-specific DNA binding;MF:protein dimerization activity;MF:DNA binding;	------	------	------	------	ENOG410YP85;ENOG410ZMQF	K:Transcription;	XP_037415896.1	protein IRON-RELATED TRANSCRIPTION FACTOR 2-like [Triticum dicoccoides]	sp|A2WZ60|IRO2_ORYSI;	Protein IRON-RELATED TRANSCRIPTION FACTOR 2 OS=Oryza sativa subsp. indica OX=39946 GN=IRO2 PE=3 SV=1;	PF00010.28	HLH	Helix-loop-helix DNA-binding domain
TraesCS3B02G568300	4.82333	4.35333	2.05333	3.77	1.23206	0.207556	0.14791	-	GO:0006355;GO:0006357;GO:0034605;GO:0005634;GO:0043565;GO:0003700;GO:0003677;GO:000097	BP:regulation of transcription, DNA-templated;BP:regulation of transcription from RNA polymerase II promoter;BP:cellular response to heat;CC:nucleus;MF:sequence-specific DNA binding;MF:transcription factor activity, sequence-specific DNA binding;MF:DNA binding;MF:RNA polymerase II core promoter proximal region sequence-specific DNA binding;	K09419	HSFF	------	------	COG5169	K:Transcription	KAF7033550.1	hypothetical protein CFC21_044633 [Triticum aestivum]	sp|Q0DBL6|HFC2B_ORYSJ;	Heat stress transcription factor C-2b OS=Oryza sativa subsp. japonica OX=39947 GN=HSFC2B PE=3 SV=1;	PF00447.19	HSF_DNA-bind	HSF-type DNA-binding
TraesCS3B02G594300	0.826667	0.073333	0.206667	0.026667	2	1.45941	3.49477	LUX-B [Source:UniProtKB/TrEMBL;Acc:W0M178]	GO:0006355;GO:0005634;GO:0003700;GO:000367	BP:regulation of transcription, DNA-templated;CC:nucleus;MF:transcription factor activity, sequence-specific DNA binding;MF:DNA binding;	------	------	------	------	ENOG410XXJ3	K:Transcription	XP_037416249.1	transcription factor PCL1-like [Triticum dicoccoides]	sp|Q94DH3|PCL1_ORYSJ;	Transcription factor PCL1 OS=Oryza sativa subsp. japonica OX=39947 GN=PCL1 PE=2 SV=1;	PF00249.33	Myb_DNA-binding	Myb-like DNA-binding domain
TraesCS3D02G052400	0.763333	2.28	0.456667	1.34667	0.74117	0.759641	-1.57865	-	GO:0006355;GO:0005634;GO:0003700;GO:000367	BP:regulation of transcription, DNA-templated;CC:nucleus;MF:transcription factor activity, sequence-specific DNA binding;MF:DNA binding;	K09287	RAV	------	------	ENOG4110AU5	K:Transcription	KAF7034661.1	hypothetical protein CFC21_045646 [Triticum aestivum]	sp|Q9AWS0|Y1410_ORYSJ;	AP2/ERF and B3 domain-containing protein Os01g0141000 OS=Oryza sativa subsp. japonica OX=39947 GN=Os01g0141000 PE=2 SV=1;	PF02362.23;PF00847.22	B3;AP2	B3 DNA binding domain;AP2 domain
TraesCS3D02G106600	1.01667	1.11667	0.23	0.09	2.14414	3.63313	-0.135352	-	GO:004698	MF:protein dimerization activity;	------	------	------	------	ENOG410ZMUQ	S:Function unknown	XP_020164742.1	putative transcription factor bHLH041 [Aegilops tauschii subsp. strangulata]	sp|Q9LTS4|BH041_ARATH;	Putative transcription factor bHLH041 OS=Arabidopsis thaliana OX=3702 GN=BHLH41 PE=3 SV=1;	PF00010.28	HLH	Helix-loop-helix DNA-binding domain
TraesCS3D02G109300	50.82	45.52	104.223	103.903	-1.03621	-1.19067	0.158896	-	GO:0010150;GO:0009867;GO:0005634;GO:0046872;GO:000367	BP:leaf senescence;BP:jasmonic acid mediated signaling pathway;CC:nucleus;MF:metal ion binding;MF:DNA binding;	------	------	------	------	ENOG410XR0Z	S:Function unknown	XP_020192020.1	zinc finger CCCH domain-containing protein 2 [Aegilops tauschii subsp. strangulata]	sp|Q9FU27|C3H2_ORYSJ;	Zinc finger CCCH domain-containing protein 2 OS=Oryza sativa subsp. japonica OX=39947 GN=Os01g0192000 PE=2 SV=1;	PF00642.26;PF18044.3;PF18345.3	zf-CCCH;zf-CCCH_4;zf_CCCH_4	Zinc finger C-x8-C-x5-C-x3-H type;CCCH-type zinc finger;Zinc finger domain
TraesCS3D02G113200	4.12333	1.32333	6.9	2.13667	-0.742785	-0.691186	1.63963	-	GO:0006355;GO:0050896;GO:0005634;GO:0043565;GO:0003700;GO:000367	BP:regulation of transcription, DNA-templated;BP:response to stimulus;CC:nucleus;MF:sequence-specific DNA binding;MF:transcription factor activity, sequence-specific DNA binding;MF:DNA binding;	------	------	------	------	ENOG410YQZM	K:Transcription	XP_020188165.1	WRKY transcription factor WRKY24 [Aegilops tauschii subsp. strangulata]	sp|Q8VWQ5|WRK50_ARATH;	Probable WRKY transcription factor 50 OS=Arabidopsis thaliana OX=3702 GN=WRKY50 PE=2 SV=1;	PF03106.17	WRKY	WRKY DNA -binding domain
TraesCS3D02G148200	2.49	0.326667	1.45	0.223333	0.780093	0.548624	2.93025	-	GO:0006355;GO:000370	BP:regulation of transcription, DNA-templated;MF:transcription factor activity, sequence-specific DNA binding;	------	------	------	------	ENOG410YEVN	K:Transcription	XP_020191576.1	basic leucine zipper 2 [Aegilops tauschii subsp. strangulata]	sp|Q5QNI5|BZP02_ORYSJ;	Basic leucine zipper 2 OS=Oryza sativa subsp. japonica OX=39947 GN=BZIP02 PE=2 SV=1;	PF00170.23;PF07716.17;PF03131.19	bZIP_1;bZIP_2;bZIP_Maf	bZIP transcription factor;Basic region leucine zipper;bZIP Maf transcription factor
TraesCS3D02G185500	0.733333	0.61	1.23333	1.73333	-0.750022	-1.50667	0.265659	-	GO:0006355;GO:0005634;GO:0003700;GO:000367	BP:regulation of transcription, DNA-templated;CC:nucleus;MF:transcription factor activity, sequence-specific DNA binding;MF:DNA binding;	------	------	------	------	ENOG410YN7N	S:Function unknown	XP_020189771.1	cyclic dof factor 2 [Aegilops tauschii subsp. strangulata]	sp|Q93ZL5|CDF2_ARATH;	Cyclic dof factor 2 OS=Arabidopsis thaliana OX=3702 GN=CDF2 PE=1 SV=2;	PF02701.17	zf-Dof	Dof domain, zinc finger
TraesCS3D02G221800	0.523333	1.66667	1.12667	2.47667	-1.10626	-0.571434	-1.67116	-	GO:0006355;GO:0005634;GO:0043565;GO:0003700;GO:0003677;GO:000098	BP:regulation of transcription, DNA-templated;CC:nucleus;MF:sequence-specific DNA binding;MF:transcription factor activity, sequence-specific DNA binding;MF:DNA binding;MF:RNA polymerase II transcription factor activity, sequence-specific DNA binding;	K09338	HD-ZIP	------	------	ENOG410Z2UE	K:Transcription	XP_020154762.1	homeobox-leucine zipper protein HOX3 [Aegilops tauschii subsp. strangulata]	sp|Q9XH38|HOX3_ORYSI;	Homeobox-leucine zipper protein HOX3 OS=Oryza sativa subsp. indica OX=39946 GN=HOX3 PE=1 SV=1;	PF00046.31;PF02183.20;PF05920.13	Homeodomain;HALZ;Homeobox_KN	Homeodomain;Homeobox associated leucine zipper;Homeobox KN domain
TraesCS3D02G253700	1.90667	0.8	2.8	0.9	-0.554374	-0.169925	1.25298	-	GO:004698	MF:protein dimerization activity;	------	------	------	------	ENOG41114N5	K:Transcription	KAF7037257.1	hypothetical protein CFC21_047678 [Triticum aestivum]	sp|Q9ZPY8|AIB_ARATH;	Transcription factor ABA-INDUCIBLE bHLH-TYPE OS=Arabidopsis thaliana OX=3702 GN=AIB PE=2 SV=2;	PF14215.8;PF00010.28	bHLH-MYC_N;HLH	bHLH-MYC and R2R3-MYB transcription factors N-terminal;Helix-loop-helix DNA-binding domain
TraesCS3D02G255400	1.79667	1.53	0.733333	0.376667	1.29278	2.02217	0.231791	-	GO:0010119;GO:000367	BP:regulation of stomatal movement;MF:DNA binding;	K09422	MYBP	------	------	COG5147	K:Transcription	XP_020199496.1	myb-related protein Hv33 [Aegilops tauschii subsp. strangulata]	sp|P20027|MYB3_HORVU;	Myb-related protein Hv33 OS=Hordeum vulgare OX=4513 GN=MYB2 PE=2 SV=3;	PF00249.33;PF13921.8	Myb_DNA-binding;Myb_DNA-bind_6	Myb-like DNA-binding domain;Myb-like DNA-binding domain
TraesCS3D02G280600	1.03667	0.18	0.31	0.166667	1.74161	0.111028	2.52588	-	GO:0009737;GO:0006355;GO:0006357;GO:0006970;GO:0034605;GO:0005634;GO:0043565;GO:0003700;GO:000097	BP:response to abscisic acid;BP:regulation of transcription, DNA-templated;BP:regulation of transcription from RNA polymerase II promoter;BP:response to osmotic stress;BP:cellular response to heat;CC:nucleus;MF:sequence-specific DNA binding;MF:transcription factor activity, sequence-specific DNA binding;MF:RNA polymerase II core promoter proximal region sequence-specific DNA binding;	K09419	HSFF	------	------	COG5169	K:Transcription	XP_020179067.1	heat stress transcription factor C-1b [Aegilops tauschii subsp. strangulata]	sp|Q942D6|HFC1B_ORYSJ;	Heat stress transcription factor C-1b OS=Oryza sativa subsp. japonica OX=39947 GN=HSFC1B PE=2 SV=1;	PF00447.19	HSF_DNA-bind	HSF-type DNA-binding
TraesCS3D02G293500	9.80333	9.46667	9.11667	4.28333	0.104766	1.14412	0.0504158	-	GO:0006355;GO:0045893;GO:0005634;GO:0003700;GO:000367	BP:regulation of transcription, DNA-templated;BP:positive regulation of transcription, DNA-templated;CC:nucleus;MF:transcription factor activity, sequence-specific DNA binding;MF:DNA binding;	------	------	------	------	ENOG410YEVN	K:Transcription	XP_020195077.1	basic leucine zipper 6 [Aegilops tauschii subsp. strangulata]	sp|Q5JMK6|BZP06_ORYSJ;	Basic leucine zipper 6 OS=Oryza sativa subsp. japonica OX=39947 GN=BZIP06 PE=2 SV=1;	PF00170.23;PF07716.17;PF03131.19	bZIP_1;bZIP_2;bZIP_Maf	bZIP transcription factor;Basic region leucine zipper;bZIP Maf transcription factor
TraesCS3D02G327600	3.62667	7.36667	5.18333	8.62333	-0.515236	-0.227234	-1.02237	-	GO:0006952;GO:0006355;GO:0006351;GO:0005634;GO:0043565;GO:0003700;GO:000367	BP:defense response;BP:regulation of transcription, DNA-templated;BP:transcription, DNA-templated;CC:nucleus;MF:sequence-specific DNA binding;MF:transcription factor activity, sequence-specific DNA binding;MF:DNA binding;	K14431	TGA	map04075	Plant hormone signal transduction	ENOG410YSUA	K:Transcription	XP_020180345.1	transcription factor HBP-1b(c1) [Aegilops tauschii subsp. strangulata]	sp|Q41558|HBP1C_WHEAT;	Transcription factor HBP-1;	PF14144.8;PF00170.23;PF07716.17	DOG1;bZIP_1;bZIP_2	Seed dormancy control;bZIP transcription factor;Basic region leucine zipper
TraesCS3D02G355500	1.39333	1.22333	0.62	0.513333	1.1682	1.25285	0.187723	-	GO:0005634;GO:0003700;GO:000367	CC:nucleus;MF:transcription factor activity, sequence-specific DNA binding;MF:DNA binding;	------	------	------	------	ENOG41105NS	S:Function unknown	KAF7038576.1	hypothetical protein CFC21_048747 [Triticum aestivum]	sp|Q94DH3|PCL1_ORYSJ;	Transcription factor PCL1 OS=Oryza sativa subsp. japonica OX=39947 GN=PCL1 PE=2 SV=1;	PF00249.33	Myb_DNA-binding	Myb-like DNA-binding domain
TraesCS3D02G390000	0.906667	1.01333	1.84	2.83333	-1.02106	-1.48339	-0.160464	-	GO:0009873;GO:0005634;GO:0003700;GO:000367	BP:ethylene-activated signaling pathway;CC:nucleus;MF:transcription factor activity, sequence-specific DNA binding;MF:DNA binding;	K14514	EIN3	map04016;map04075	MAPK signaling pathway - plant;Plant hormone signal transduction	ENOG41107DU	S:Function unknown	XP_020197833.1	ETHYLENE INSENSITIVE 3-like 5 protein [Aegilops tauschii subsp. strangulata]	sp|Q9FJQ5|EIL5_ARATH;	ETHYLENE INSENSITIVE 3-like 5 protein OS=Arabidopsis thaliana OX=3702 GN=EIL5 PE=2 SV=1;	PF04873.15;PF11001.10	EIN3;DUF2841	Ethylene insensitive 3;Protein of unknown function
TraesCS3D02G495700	0.08	2.15	0.03	0.57	1.41504	1.9153	-4.74819	-	GO:0006357;GO:0003700;GO:0046983;GO:000367	BP:regulation of transcription from RNA polymerase II promoter;MF:transcription factor activity, sequence-specific DNA binding;MF:protein dimerization activity;MF:DNA binding;	------	------	------	------	ENOG410YP85;ENOG410ZMQF	K:Transcription;	KAF7040296.1	hypothetical protein CFC21_050206 [Triticum aestivum]	sp|A2WZ60|IRO2_ORYSI;	Protein IRON-RELATED TRANSCRIPTION FACTOR 2 OS=Oryza sativa subsp. indica OX=39946 GN=IRO2 PE=3 SV=1;	PF00010.28	HLH	Helix-loop-helix DNA-binding domain
TraesCS3D02G504400	0	24.0367	0	23.7967	#DIV/0!	0.0144773	#NUM!	-	GO:0005634;GO:000367	CC:nucleus;MF:DNA binding;	------	------	------	------	------	------	KAF7040436.1	hypothetical protein CFC21_050341 [Triticum aestivum]	------	------	PF02362.23	B3	B3 DNA binding domain
TraesCS3D02G531900	0.76	0.336667	0.08	0.123333	3.24793	1.44876	1.17468	PHYTOCLOCK 1 [Source:UniProtKB/TrEMBL;Acc:A0A1D5WHP5]	GO:0006355;GO:0005634;GO:0003700;GO:000367	BP:regulation of transcription, DNA-templated;CC:nucleus;MF:transcription factor activity, sequence-specific DNA binding;MF:DNA binding;	------	------	------	------	ENOG410XXJ3	K:Transcription	XP_020165352.1	transcription factor PCL1 [Aegilops tauschii subsp. strangulata]	sp|Q94DH3|PCL1_ORYSJ;	Transcription factor PCL1 OS=Oryza sativa subsp. japonica OX=39947 GN=PCL1 PE=2 SV=1;	PF00249.33	Myb_DNA-binding	Myb-like DNA-binding domain
TraesCS3D02G540600	18.8533	43.9333	32.59	76.09	-0.78961	-0.792391	-1.2205	MYB-related protein [Source:UniProtKB/TrEMBL;Acc:G9DRA2]	GO:0006355;GO:0005634;GO:0003700;GO:0043565;GO:000367	BP:regulation of transcription, DNA-templated;CC:nucleus;MF:transcription factor activity, sequence-specific DNA binding;MF:sequence-specific DNA binding;MF:DNA binding;	K09422	MYBP	------	------	COG5147	K:Transcription	AER38259.1	MYB13-3 [Triticum aestivum]	sp|Q4JL76|MYBA2_ORYSJ;	Myb-related protein MYBAS2 OS=Oryza sativa subsp. japonica OX=39947 GN=MYBAS2 PE=2 SV=1;	PF00249.33;PF13921.8	Myb_DNA-binding;Myb_DNA-bind_6	Myb-like DNA-binding domain;Myb-like DNA-binding domain
TraesCS4A02G017700	2.80333	5.77667	9.57667	7.23	-1.77238	-0.323758	-1.04309	-	GO:0006355;GO:0005634;GO:0003700;GO:000367	BP:regulation of transcription, DNA-templated;CC:nucleus;MF:transcription factor activity, sequence-specific DNA binding;MF:DNA binding;	------	------	------	------	ENOG410YN7N	S:Function unknown	KAF7041128.1	hypothetical protein CFC21_050958 [Triticum aestivum]	sp|Q8W1E3|CDF1_ARATH;	Cyclic dof factor 1 OS=Arabidopsis thaliana OX=3702 GN=CDF1 PE=1 SV=2;	PF02701.17	zf-Dof	Dof domain, zinc finger
TraesCS4A02G027700	2.38333	1.91667	8.16	2.43	-1.77559	-0.342357	0.314381	-	GO:0006355;GO:0006357;GO:0009086;GO:0034605;GO:0005634;GO:0043565;GO:0010309;GO:0003700;GO:0003677;GO:000097	BP:regulation of transcription, DNA-templated;BP:regulation of transcription from RNA polymerase II promoter;BP:methionine biosynthetic process;BP:cellular response to heat;CC:nucleus;MF:sequence-specific DNA binding;MF:acireductone dioxygenase [iro;MF:transcription factor activity, sequence-specific DNA binding;MF:DNA binding;MF:RNA polymerase II core promoter proximal region sequence-specific D…	K09419;K08967	HSFF;mtnD, mtnZ, ADI1	map00270	Cysteine and methionine metabolism	COG5169;COG1791	K:Transcription;S:Function unknown	XP_037418839.1	uncharacterized protein LOC119283368 [Triticum dicoccoides]	sp|Q8H7Y6|HFA2D_ORYSJ;	Heat stress transcription factor A-2d OS=Oryza sativa subsp. japonica OX=39947 GN=HSFA2D PE=2 SV=2;	PF00447.19	HSF_DNA-bind	HSF-type DNA-binding
TraesCS4A02G035400	6.88	8.76667	14.9433	9.82667	-1.11902	-0.164674	-0.34962	Dehydration responsive element binding protein [Source:UniProtKB/TrEMBL;Acc:A0MAU3]	GO:0006355;GO:0006351;GO:0005634;GO:0043565;GO:0003700;GO:000367	BP:regulation of transcription, DNA-templated;BP:transcription, DNA-templated;CC:nucleus;MF:sequence-specific DNA binding;MF:transcription factor activity, sequence-specific DNA binding;MF:DNA binding;	K09286	EREBP	------	------	ENOG410ZKQ8;ENOG410YGN6	K:Transcription;	XP_037419793.1	ethylene-responsive transcription factor ERF060-like [Triticum dicoccoides]	sp|O65665|ERF60_ARATH;	Ethylene-responsive transcription factor ERF060 OS=Arabidopsis thaliana OX=3702 GN=ERF060 PE=1 SV=1;	PF00847.22	AP2	AP2 domain
TraesCS4A02G055500	2.08667	0.316667	1.34333	0.563333	0.635383	-0.831021	2.72016	-	GO:0006355;GO:0006351;GO:0005634;GO:000367	BP:regulation of transcription, DNA-templated;BP:transcription, DNA-templated;CC:nucleus;MF:DNA binding;	------	------	------	------	ENOG410ZEPY	K:Transcription	XP_037419980.1	B3 domain-containing protein Os03g0212300-like isoform X2 [Triticum dicoccoides]	sp|Q10Q26|Y3123_ORYSJ;	B3 domain-containing protein Os03g0212300 OS=Oryza sativa subsp. japonica OX=39947 GN=Os03g0212300 PE=2 SV=1;	PF02362.23	B3	B3 DNA binding domain
TraesCS4A02G059100	1.34667	0.26	1.08	0.26	0.318362	0	2.37281	-	GO:004698	MF:protein dimerization activity;	------	------	------	------	ENOG4111D02	S:Function unknown	KAF7041609.1	hypothetical protein CFC21_051381 [Triticum aestivum]	sp|Q1PF16|BH019_ARATH;	Transcription factor bHLH19 OS=Arabidopsis thaliana OX=3702 GN=BHLH19 PE=1 SV=1;	PF00010.28	HLH	Helix-loop-helix DNA-binding domain
TraesCS4A02G097800	2.13	0.97	1.48	0.646667	0.525256	0.584962	1.1348	-	GO:0006355;GO:0005634;GO:000367	BP:regulation of transcription, DNA-templated;CC:nucleus;MF:DNA binding;	------	------	------	------	ENOG410YIDB	S:Function unknown	KAF7042089.1	hypothetical protein CFC21_051777 [Triticum aestivum]	sp|Q9LZ56|DOF51_ARATH;	Dof zinc finger protein DOF5.1 OS=Arabidopsis thaliana OX=3702 GN=DOF5.1 PE=2 SV=1;	PF02701.17	zf-Dof	Dof domain, zinc finger
TraesCS4A02G173300	14.18	30.9	14.4167	38.87	-0.0238801	-0.33105	-1.12375	-	GO:0006355;GO:0005634;GO:0003700;GO:0043565;GO:000367	BP:regulation of transcription, DNA-templated;CC:nucleus;MF:transcription factor activity, sequence-specific DNA binding;MF:sequence-specific DNA binding;MF:DNA binding;	K09422	MYBP	------	------	COG5147	K:Transcription	KAF7043113.1	hypothetical protein CFC21_052539 [Triticum aestivum]	sp|Q53NK6|MYBA1_ORYSJ;	Myb-related protein MYBAS1 OS=Oryza sativa subsp. japonica OX=39947 GN=MYBAS1 PE=2 SV=1;	PF00249.33;PF13921.8	Myb_DNA-binding;Myb_DNA-bind_6	Myb-like DNA-binding domain;Myb-like DNA-binding domain
TraesCS4A02G176300	6.84	3.34	6.56667	4.25333	0.058835	-0.348746	1.03415	-	GO:0006355;GO:0005634;GO:0003700;GO:004356	BP:regulation of transcription, DNA-templated;CC:nucleus;MF:transcription factor activity, sequence-specific DNA binding;MF:sequence-specific DNA binding;	------	------	------	------	ENOG4110519;ENOG411066Z	S:Function unknown;	VAH92349.1	unnamed protein product [Triticum turgidum subsp. durum]	sp|Q9XE58|SCL14_ARATH;	Scarecrow-like protein 14 OS=Arabidopsis thaliana OX=3702 GN=SCL14 PE=1 SV=2;	PF03514.16	GRAS	GRAS domain family
TraesCS4A02G198300	1.22333	3	1.16	2.16667	0.0766924	0.469485	-1.29415	-	GO:0006355;GO:0006351;GO:0005634;GO:000367	BP:regulation of transcription, DNA-templated;BP:transcription, DNA-templated;CC:nucleus;MF:DNA binding;	------	------	------	------	ENOG410YIJZ	K:Transcription	XP_037421590.1	B3 domain-containing protein Os11g0156000-like [Triticum dicoccoides]	sp|Q53QI0|Y1160_ORYSJ;	B3 domain-containing protein Os11g0156000 OS=Oryza sativa subsp. japonica OX=39947 GN=Os11g0156000 PE=2 SV=1;	PF02362.23	B3	B3 DNA binding domain
TraesCS4A02G200800	2.83	3.36667	1.33333	2.36333	1.08576	0.510498	-0.250519	-	GO:0006355;GO:0005634;GO:000367	BP:regulation of transcription, DNA-templated;CC:nucleus;MF:DNA binding;	------	------	------	------	ENOG410XPMQ	K:Transcription	XP_037421612.1	BEL1-like homeodomain protein 1 [Triticum dicoccoides]	sp|Q9SJ56|BLH1_ARATH;	BEL1-like homeodomain protein 1 OS=Arabidopsis thaliana OX=3702 GN=BLH1 PE=1 SV=1;	PF07526.13;PF05920.13;PF00046.31	POX;Homeobox_KN;Homeodomain	Associated with HOX;Homeobox KN domain;Homeodomain
TraesCS4A02G219700	20.0467	20.79	8.91	20.9167	1.16987	-0.00876322	-0.0525274	-	GO:0006355;GO:0045893;GO:1901002;GO:0005634;GO:000367	BP:regulation of transcription, DNA-templated;BP:positive regulation of transcription, DNA-templated;BP:positive regulation of response to salt stress;CC:nucleus;MF:DNA binding;	------	------	------	------	ENOG4110887	K:Transcription	KAF7042030.1	hypothetical protein CFC21_051733 [Triticum aestivum]	sp|Q53NF7|NAC71_ORYSJ;	NAC domain-containing protein 71 OS=Oryza sativa subsp. japonica OX=39947 GN=NAC071 PE=1 SV=1;	PF02365.17	NAM	No apical meristem
TraesCS4A02G242700	1.69667	0.566667	2.53	0.25	-0.576434	1.18057	1.58213	-	GO:0006355;GO:000367	BP:regulation of transcription, DNA-templated;MF:DNA binding;	------	------	------	------	ENOG410YEYV	S:Function unknown	VAH94430.1	unnamed protein product [Triticum turgidum subsp. durum]	sp|O04017|NAC98_ARATH;	Protein CUP-SHAPED COTYLEDON 2 OS=Arabidopsis thaliana OX=3702 GN=NAC098 PE=1 SV=1;	PF02365.17	NAM	No apical meristem
TraesCS4A02G292800	1.58	0.506667	1.10333	0.46	0.518056	0.139404	1.64081	-	GO:004698	MF:protein dimerization activity;	------	------	------	------	ENOG41107E5	S:Function unknown	KAF7044468.1	hypothetical protein CFC21_053689 [Triticum aestivum]	sp|Q9T072|BH025_ARATH;	Transcription factor bHLH25 OS=Arabidopsis thaliana OX=3702 GN=BHLH25 PE=2 SV=2;	PF00010.28	HLH	Helix-loop-helix DNA-binding domain
TraesCS4A02G419900	1.33667	0.316667	0.516667	0.056667	1.37133	2.48239	2.0776	-	GO:0006355;GO:000367	BP:regulation of transcription, DNA-templated;MF:DNA binding;	------	------	------	------	ENOG410YG0P	K:Transcription	XP_037424879.1	NAC domain-containing protein 66-like [Triticum dicoccoides]	sp|Q84WP6|NAC43_ARATH;	NAC domain-containing protein 43 OS=Arabidopsis thaliana OX=3702 GN=NAC043 PE=2 SV=2;	PF02365.17	NAM	No apical meristem
TraesCS4A02G426200	3.16	1.40333	2.12667	1.30333	0.57133	0.106652	1.17107	-	GO:0006355;GO:0006351;GO:0005634;GO:000367	BP:regulation of transcription, DNA-templated;BP:transcription, DNA-templated;CC:nucleus;MF:DNA binding;	------	------	------	------	ENOG4111SA1	K:Transcription	KAF7046023.1	hypothetical protein CFC21_055082 [Triticum aestivum]	sp|Q69V36|Y6944_ORYSJ;	B3 domain-containing protein Os06g0194400 OS=Oryza sativa subsp. japonica OX=39947 GN=Os06g0194400 PE=2 SV=1;	PF02362.23	B3	B3 DNA binding domain
TraesCS4A02G433200	0.566667	0.34	3.25667	0.553333	-2.52282	-0.702613	0.736966	CBFII-5.3 [Source:UniProtKB/TrEMBL;Acc:A0MPJ2]	GO:0006355;GO:0006351;GO:0005634;GO:0003700;GO:000367	BP:regulation of transcription, DNA-templated;BP:transcription, DNA-templated;CC:nucleus;MF:transcription factor activity, sequence-specific DNA binding;MF:DNA binding;	------	------	------	------	ENOG411074Q;ENOG410YK37	K:Transcription;	ABK55357.1	CBFII-5.3 [Triticum aestivum]	sp|A2Y8S6|DRE1C_ORYSI;	Dehydration-responsive element-binding protein 1C OS=Oryza sativa subsp. indica OX=39946 GN=DREB1C PE=3 SV=1;	PF00847.22	AP2	AP2 domain
TraesCS4A02G459100	2.05667	5.20333	1.89	6.47	0.121922	-0.31433	-1.33913	-	GO:000367	MF:DNA binding;	K09422	MYBP	------	------	COG5147	K:Transcription	KAF7046418.1	hypothetical protein CFC21_055447 [Triticum aestivum]	sp|Q8GWP0|MYB39_ARATH;	Transcription factor MYB39 OS=Arabidopsis thaliana OX=3702 GN=MYB39 PE=1 SV=1;	PF00249.33;PF13921.8	Myb_DNA-binding;Myb_DNA-bind_6	Myb-like DNA-binding domain;Myb-like DNA-binding domain
TraesCS4A02G465000	0	0.1	0	0.05	#DIV/0!	1	#NUM!	-	GO:0006468;GO:0004674;GO:0005516;GO:0005524;GO:000467	BP:protein phosphorylation;MF:protein serine/threonine kinase activity;MF:calmodulin binding;MF:ATP binding;MF:protein kinase activity;	K04733	IRAK4	------	------	ENOG4111JS8	K:Transcription	KAF7046486.1	hypothetical protein CFC21_055512 [Triticum aestivum]	sp|Q8GVE1|CIGR2_ORYSJ;	Chitin-inducible gibberellin-responsive protein 2 OS=Oryza sativa subsp. japonica OX=39947 GN=CIGR2 PE=2 SV=1;	PF03514.16;PF00069.27;PF07714.19	GRAS;Pkinase;PK_Tyr_Ser-Thr	GRAS domain family;Protein kinase domain;Protein tyrosine and serine/threonine kinase
TraesCS4A02G474100	1.51	1.44667	6.44333	2.18	-2.09326	-0.591595	0.0618157	-	GO:0005634;GO:000367	CC:nucleus;MF:DNA binding;	------	------	------	------	COG5269;ENOG4111HV1	K:Transcription;	KAF7046592.1	hypothetical protein CFC21_055614 [Triticum aestivum]	sp|Q8RWU3|RVE8_ARATH;	Protein REVEILLE 8 OS=Arabidopsis thaliana OX=3702 GN=RVE8 PE=2 SV=1;	PF00249.33	Myb_DNA-binding	Myb-like DNA-binding domain
TraesCS4A02G486200	2.93	1.44	2.42667	1.58333	0.271925	-0.136896	1.02483	-	GO:0006355;GO:0005634;GO:000367	BP:regulation of transcription, DNA-templated;CC:nucleus;MF:DNA binding;	------	------	------	------	ENOG4111EYD	S:Function unknown	XP_037423897.1	NAC domain-containing protein 7-like [Triticum dicoccoides]	sp|Q9FWX2|NAC7_ARATH;	NAC domain-containing protein 7 OS=Arabidopsis thaliana OX=3702 GN=NAC007 PE=1 SV=2;	PF02365.17	NAM	No apical meristem
TraesCS4B02G020700	2.19667	0.853333	1.53333	1.22	0.518645	-0.5157	1.36414	-	GO:004698	MF:protein dimerization activity;	------	------	------	------	ENOG41108RP;ENOG41107E5	S:Function unknown;	KAF7047200.1	hypothetical protein CFC21_056151 [Triticum aestivum]	sp|Q9T072|BH025_ARATH;	Transcription factor bHLH25 OS=Arabidopsis thaliana OX=3702 GN=BHLH25 PE=2 SV=2;	PF00010.28	HLH	Helix-loop-helix DNA-binding domain
TraesCS4B02G021100	0	4.22667	0.903333	3.25667	#NUM!	0.376124	#NUM!	-	GO:004698	MF:protein dimerization activity;	------	------	------	------	ENOG41107E5	S:Function unknown	KAF7047203.1	hypothetical protein CFC21_056154 [Triticum aestivum]	sp|Q9T072|BH025_ARATH;	Transcription factor bHLH25 OS=Arabidopsis thaliana OX=3702 GN=BHLH25 PE=2 SV=2;	PF00010.28	HLH	Helix-loop-helix DNA-binding domain
TraesCS4B02G021200	0.423333	2.18667	0.85	1.37333	-1.00567	0.671052	-2.36887	-	GO:004698	MF:protein dimerization activity;	------	------	------	------	ENOG41107E5	S:Function unknown	KAF7047204.1	hypothetical protein CFC21_056155 [Triticum aestivum]	sp|Q9T072|BH025_ARATH;	Transcription factor bHLH25 OS=Arabidopsis thaliana OX=3702 GN=BHLH25 PE=2 SV=2;	PF00010.28	HLH	Helix-loop-helix DNA-binding domain
TraesCS4B02G072400	2.07	0.66	1.90333	0.333333	0.121103	0.985502	1.64909	-	GO:0006355;GO:0005634;GO:000367	BP:regulation of transcription, DNA-templated;CC:nucleus;MF:DNA binding;	------	------	------	------	ENOG410YEYV	S:Function unknown	XP_037427749.1	protein CUP-SHAPED COTYLEDON 2-like [Triticum dicoccoides]	sp|O04017|NAC98_ARATH;	Protein CUP-SHAPED COTYLEDON 2 OS=Arabidopsis thaliana OX=3702 GN=NAC098 PE=1 SV=1;	PF02365.17	NAM	No apical meristem
TraesCS4B02G098200	16.29	18.29	6.98	17.1067	1.22269	0.0964964	-0.167068	-	GO:0006355;GO:0045893;GO:1901002;GO:0005634;GO:000367	BP:regulation of transcription, DNA-templated;BP:positive regulation of transcription, DNA-templated;BP:positive regulation of response to salt stress;CC:nucleus;MF:DNA binding;	------	------	------	------	ENOG4110887	K:Transcription	XP_037429578.1	NAC domain-containing protein 71-like [Triticum dicoccoides]	sp|Q53NF7|NAC71_ORYSJ;	NAC domain-containing protein 71 OS=Oryza sativa subsp. japonica OX=39947 GN=NAC071 PE=1 SV=1;	PF02365.17	NAM	No apical meristem
TraesCS4B02G206800	1.53	1.14	0.783333	1.06667	0.965834	0.095924	0.424498	-	GO:0006355;GO:0005634;GO:000367	BP:regulation of transcription, DNA-templated;CC:nucleus;MF:DNA binding;	------	------	------	------	ENOG410YIDB	S:Function unknown	XP_037425369.1	dof zinc finger protein DOF5.8-like [Triticum dicoccoides]	sp|Q9M2U1|DOF36_ARATH;	Dof zinc finger protein DOF3.6 OS=Arabidopsis thaliana OX=3702 GN=DOF3.6 PE=1 SV=2;	PF02701.17	zf-Dof	Dof domain, zinc finger
TraesCS4B02G268100	3.66333	2.8	8.36333	4.26	-1.19092	-0.605427	0.38773	-	GO:0006355;GO:0005634;GO:0003700;GO:0043565;GO:000367	BP:regulation of transcription, DNA-templated;CC:nucleus;MF:transcription factor activity, sequence-specific DNA binding;MF:sequence-specific DNA binding;MF:DNA binding;	K09286	EREBP	------	------	ENOG410ZKQ8;ENOG410YGN6	K:Transcription;	XP_037426073.1	ethylene-responsive transcription factor ERF060-like [Triticum dicoccoides]	sp|O65665|ERF60_ARATH;	Ethylene-responsive transcription factor ERF060 OS=Arabidopsis thaliana OX=3702 GN=ERF060 PE=1 SV=1;	PF00847.22	AP2	AP2 domain
TraesCS4B02G278100	3.17	2.72	10.9533	2.79333	-1.78882	-0.0383809	0.220876	-	GO:0006355;GO:0006357;GO:0009086;GO:0034605;GO:0005634;GO:0043565;GO:0010309;GO:0003700;GO:000097	BP:regulation of transcription, DNA-templated;BP:regulation of transcription from RNA polymerase II promoter;BP:methionine biosynthetic process;BP:cellular response to heat;CC:nucleus;MF:sequence-specific DNA binding;MF:acireductone dioxygenase [iro;MF:transcription factor activity, sequence-specific DNA binding;MF:RNA polymerase II core promoter proximal region sequence-specific DNA binding;	K09419;K08967	HSFF;mtnD, mtnZ, ADI1	map00270	Cysteine and methionine metabolism	COG5169;COG1791	K:Transcription;S:Function unknown	XP_037427414.1	uncharacterized protein LOC119292822 [Triticum dicoccoides]	sp|Q8H7Y6|HFA2D_ORYSJ;	Heat stress transcription factor A-2d OS=Oryza sativa subsp. japonica OX=39947 GN=HSFA2D PE=2 SV=2;	PF00447.19	HSF_DNA-bind	HSF-type DNA-binding
TraesCS4B02G286400	2.81667	4.71	6.21	5.55667	-1.1406	-0.238493	-0.741738	-	GO:0006355;GO:0005634;GO:0003700;GO:000367	BP:regulation of transcription, DNA-templated;CC:nucleus;MF:transcription factor activity, sequence-specific DNA binding;MF:DNA binding;	------	------	------	------	ENOG410YN7N	S:Function unknown	XP_037426235.1	cyclic dof factor 1-like [Triticum dicoccoides]	sp|Q8W1E3|CDF1_ARATH;	Cyclic dof factor 1 OS=Arabidopsis thaliana OX=3702 GN=CDF1 PE=1 SV=2;	PF02701.17	zf-Dof	Dof domain, zinc finger
TraesCS4B02G299500	2.22667	12.66	4.47333	9.18667	-1.00646	0.462664	-2.50732	-	GO:0006355;GO:0006351;GO:0005634;GO:0003700;GO:000367	BP:regulation of transcription, DNA-templated;BP:transcription, DNA-templated;CC:nucleus;MF:transcription factor activity, sequence-specific DNA binding;MF:DNA binding;	K09286	EREBP	------	------	ENOG410YQNQ	K:Transcription	KAF7050615.1	hypothetical protein CFC21_058950 [Triticum aestivum]	sp|Q9LUM4|RAP22_ARATH;	Ethylene-responsive transcription factor RAP2-2 OS=Arabidopsis thaliana OX=3702 GN=RAP2-2 PE=1 SV=2;	PF00847.22	AP2	AP2 domain
TraesCS4B02G299600	5.67333	10.4667	16.0633	24.0433	-1.5015	-1.19983	-0.883534	-	GO:0006355;GO:0006351;GO:0005634;GO:0003700;GO:000367	BP:regulation of transcription, DNA-templated;BP:transcription, DNA-templated;CC:nucleus;MF:transcription factor activity, sequence-specific DNA binding;MF:DNA binding;	K09286	EREBP	------	------	ENOG41103N0;ENOG41116YA	K:Transcription;S:Function unknown	KAF7050616.1	hypothetical protein CFC21_058951 [Triticum aestivum]	sp|Q8H0T5|ERF73_ARATH;	Ethylene-responsive transcription factor ERF073 OS=Arabidopsis thaliana OX=3702 GN=ERF073 PE=1 SV=2;	PF00847.22	AP2	AP2 domain
TraesCS4B02G302600	1.42667	8.74667	3.32333	9.54333	-1.21998	-0.12576	-2.61608	-	GO:0006355;GO:0045944;GO:0006351;GO:0005634;GO:0003700;GO:0003677;GO:0046983;GO:000097	BP:regulation of transcription, DNA-templated;BP:positive regulation of transcription from RNA polymerase II promoter;BP:transcription, DNA-templated;CC:nucleus;MF:transcription factor activity, sequence-specific DNA binding;MF:DNA binding;MF:protein dimerization activity;MF:RNA polymerase II regulatory region sequence-specific DNA binding;	------	------	------	------	COG5068	K:Transcription	KAF7050644.1	hypothetical protein CFC21_058978 [Triticum aestivum]	sp|Q5K4R0|MAD47_ORYSJ;	MADS-box transcription factor 47 OS=Oryza sativa subsp. japonica OX=39947 GN=MADS47 PE=1 SV=3;	PF00319.20;PF01486.19	SRF-TF;K-box	SRF-type transcription factor;K-box region
TraesCS4B02G304500	3.09667	6.39333	2.79	3.45667	0.150451	0.887187	-1.04585	-	GO:0006355;GO:0006357;GO:0005634;GO:0000978;GO:0046983;GO:000098	BP:regulation of transcription, DNA-templated;BP:regulation of transcription from RNA polymerase II promoter;CC:nucleus;MF:RNA polymerase II core promoter proximal region sequence-specific DNA binding;MF:protein dimerization activity;MF:RNA polymerase II transcription factor activity, sequence-specific DNA binding;	------	------	------	------	ENOG410YF8H	K:Transcription	KAF7050666.1	hypothetical protein CFC21_059000 [Triticum aestivum]	sp|Q9C7T4|BH096_ARATH;	Transcription factor bHLH96 OS=Arabidopsis thaliana OX=3702 GN=BHLH96 PE=1 SV=1;	PF00010.28	HLH	Helix-loop-helix DNA-binding domain
TraesCS4B02G320400	0.643333	0.206667	0.436667	0.153333	0.559032	0.43064	1.63826	-	GO:0006355;GO:0005634;GO:000370	BP:regulation of transcription, DNA-templated;CC:nucleus;MF:transcription factor activity, sequence-specific DNA binding;	------	------	------	------	ENOG41106M2;ENOG410YAHK;ENOG41116KS	K:Transcription;	KAF7050854.1	hypothetical protein CFC21_059158 [Triticum aestivum]	sp|Q8H1F0|BZP29_ARATH;	bZIP transcription factor 29 OS=Arabidopsis thaliana OX=3702 GN=BZIP29 PE=2 SV=1;	PF00170.23;PF07716.17	bZIP_1;bZIP_2	bZIP transcription factor;Basic region leucine zipper
TraesCS4B02G345600	0.623333	0.356667	0.166667	0.156667	1.90303	1.18688	0.805425	-	GO:0006355;GO:0005634;GO:000367	BP:regulation of transcription, DNA-templated;CC:nucleus;MF:DNA binding;	------	------	------	------	ENOG410XPMQ	K:Transcription	KAF7051123.1	hypothetical protein CFC21_059399 [Triticum aestivum]	sp|Q38897|BEL1_ARATH;	Homeobox protein BEL1 homolog OS=Arabidopsis thaliana OX=3702 GN=BEL1 PE=1 SV=2;	PF07526.13;PF05920.13;PF00046.31	POX;Homeobox_KN;Homeodomain	Associated with HOX;Homeobox KN domain;Homeodomain
TraesCS4B02G383300	4.85333	3.82333	2.27	3.17	1.09628	0.270348	0.344145	-	GO:0006355;GO:0005634;GO:0003700;GO:0043565;GO:000367	BP:regulation of transcription, DNA-templated;CC:nucleus;MF:transcription factor activity, sequence-specific DNA binding;MF:sequence-specific DNA binding;MF:DNA binding;	K09419	HSFF	------	------	COG5169	K:Transcription	KAF7051578.1	hypothetical protein CFC21_059805 [Triticum aestivum]	sp|Q0DBL6|HFC2B_ORYSJ;	Heat stress transcription factor C-2b OS=Oryza sativa subsp. japonica OX=39947 GN=HSFC2B PE=3 SV=1;	PF00447.19	HSF_DNA-bind	HSF-type DNA-binding
TraesCS4B02G385200	4.11667	1.83	3.26333	1.68	0.335131	0.123382	1.16963	Similar to cDNA clone:J033091P14, full insert sequence [Source: Projected from Oryza sativa (Os03g0109400)]	GO:0005634;GO:0008289;GO:000367	CC:nucleus;MF:lipid binding;MF:DNA binding;	K09338	HD-ZIP	------	------	ENOG410ZJBV	K:Transcription	XP_037427040.1	homeobox-leucine zipper protein HOX10-like isoform X2 [Triticum dicoccoides]	sp|A2XBL9|HOX10_ORYSI;	Homeobox-leucine zipper protein HOX10 OS=Oryza sativa subsp. indica OX=39946 GN=HOX10 PE=2 SV=2;	PF08670.13;PF01852.21;PF00046.31	MEKHLA;START;Homeodomain	MEKHLA domain;START domain;Homeodomain
TraesCS4D02G001700	1.59	0.976667	0.533333	0.983333	1.57592	-0.00981331	0.703088	-	GO:000727	BP:multicellular organism development;	K13945	LBD29	------	------	ENOG410YGW0	S:Function unknown	KAF7051790.1	hypothetical protein CFC21_059990 [Triticum aestivum]	sp|Q5UG13|LBD_ORYSJ;	LOB domain-containing protein CRL1 OS=Oryza sativa subsp. japonica OX=39947 GN=CRL1 PE=1 SV=1;	PF03195.16	LOB	Lateral organ boundaries
TraesCS4D02G018800	2.32	2.43	2.88667	5.18667	-0.31528	-1.09385	-0.0668315	-	GO:004698	MF:protein dimerization activity;	------	------	------	------	ENOG41108RP;ENOG41107E5	S:Function unknown;	KAF7016476.1	hypothetical protein CFC21_030081 [Triticum aestivum]	sp|Q9T072|BH025_ARATH;	Transcription factor bHLH25 OS=Arabidopsis thaliana OX=3702 GN=BHLH25 PE=2 SV=2;	PF00010.28	HLH	Helix-loop-helix DNA-binding domain
TraesCS4D02G071200	2.13	0.566667	2.03667	0.25	0.0646433	1.18057	1.91028	-	GO:0006355;GO:0005634;GO:000367	BP:regulation of transcription, DNA-templated;CC:nucleus;MF:DNA binding;	------	------	------	------	ENOG410YEYV	S:Function unknown	VAH94430.1	unnamed protein product [Triticum turgidum subsp. durum]	sp|O04017|NAC98_ARATH;	Protein CUP-SHAPED COTYLEDON 2 OS=Arabidopsis thaliana OX=3702 GN=NAC098 PE=1 SV=1;	PF02365.17	NAM	No apical meristem
TraesCS4D02G087000	0.636667	0.283333	2.27	0.643333	-1.83408	-1.18307	1.16804	-	GO:0006355;GO:0006351;GO:0005634;GO:0003700;GO:000367	BP:regulation of transcription, DNA-templated;BP:transcription, DNA-templated;CC:nucleus;MF:transcription factor activity, sequence-specific DNA binding;MF:DNA binding;	------	------	------	------	ENOG410YNYS	S:Function unknown	XP_020194566.1	ethylene-responsive transcription factor ERF022-like [Aegilops tauschii subsp. strangulata]	sp|Q9LQ28|ERF22_ARATH;	Ethylene-responsive transcription factor ERF022 OS=Arabidopsis thaliana OX=3702 GN=ERF022 PE=2 SV=1;	PF00847.22	AP2	AP2 domain
TraesCS4D02G094400	25.64	33.53	11.4767	33.5667	1.15969	-0.00157681	-0.387056	-	GO:0006355;GO:0045893;GO:1901002;GO:0005634;GO:000367	BP:regulation of transcription, DNA-templated;BP:positive regulation of transcription, DNA-templated;BP:positive regulation of response to salt stress;CC:nucleus;MF:DNA binding;	------	------	------	------	ENOG4110887	K:Transcription	XP_020163238.1	NAC domain-containing protein 71 [Aegilops tauschii subsp. strangulata]	sp|Q53NF7|NAC71_ORYSJ;	NAC domain-containing protein 71 OS=Oryza sativa subsp. japonica OX=39947 GN=NAC071 PE=1 SV=1;	PF02365.17	NAM	No apical meristem
TraesCS4D02G111900	3.11667	3.76667	1.45667	2.66667	1.09733	0.498251	-0.273284	-	GO:0006355;GO:0005634;GO:000367	BP:regulation of transcription, DNA-templated;CC:nucleus;MF:DNA binding;	------	------	------	------	ENOG410XPMQ	K:Transcription	XP_020178285.1	BEL1-like homeodomain protein 1 [Aegilops tauschii subsp. strangulata]	sp|Q9SJ56|BLH1_ARATH;	BEL1-like homeodomain protein 1 OS=Arabidopsis thaliana OX=3702 GN=BLH1 PE=1 SV=1;	PF07526.13;PF05920.13;PF00046.31	POX;Homeobox_KN;Homeodomain	Associated with HOX;Homeobox KN domain;Homeodomain
TraesCS4D02G142300	18.46	40.7533	17.7367	51.1433	0.0576676	-0.327628	-1.14252	-	GO:0006355;GO:0005634;GO:0003700;GO:0043565;GO:000367	BP:regulation of transcription, DNA-templated;CC:nucleus;MF:transcription factor activity, sequence-specific DNA binding;MF:sequence-specific DNA binding;MF:DNA binding;	K09422	MYBP	------	------	COG5147	K:Transcription	XP_020156608.1	myb-related protein MYBAS1 [Aegilops tauschii subsp. strangulata]	sp|Q53NK6|MYBA1_ORYSJ;	Myb-related protein MYBAS1 OS=Oryza sativa subsp. japonica OX=39947 GN=MYBAS1 PE=2 SV=1;	PF00249.33;PF13921.8	Myb_DNA-binding;Myb_DNA-bind_6	Myb-like DNA-binding domain;Myb-like DNA-binding domain
TraesCS4D02G267500	3.46667	4.54667	8.34	5.50333	-1.2665	-0.275496	-0.39126	-	GO:0006355;GO:0005634;GO:0003700;GO:0043565;GO:000367	BP:regulation of transcription, DNA-templated;CC:nucleus;MF:transcription factor activity, sequence-specific DNA binding;MF:sequence-specific DNA binding;MF:DNA binding;	K09286	EREBP	------	------	ENOG410ZKQ8;ENOG410YGN6	K:Transcription;	KAF7055169.1	hypothetical protein CFC21_062734 [Triticum aestivum]	sp|Q9FJQ2|ERF57_ARATH;	Ethylene-responsive transcription factor ERF057 OS=Arabidopsis thaliana OX=3702 GN=ERF057 PE=2 SV=1;	PF00847.22	AP2	AP2 domain
TraesCS4D02G276500	2.08	2.20333	7.96667	2.92	-1.93739	-0.406281	-0.083104	-	GO:0006355;GO:0006357;GO:0009086;GO:0034605;GO:0005634;GO:0043565;GO:0010309;GO:0003700;GO:000097	BP:regulation of transcription, DNA-templated;BP:regulation of transcription from RNA polymerase II promoter;BP:methionine biosynthetic process;BP:cellular response to heat;CC:nucleus;MF:sequence-specific DNA binding;MF:acireductone dioxygenase [iro;MF:transcription factor activity, sequence-specific DNA binding;MF:RNA polymerase II core promoter proximal region sequence-specific DNA binding;	K09419;K08967	HSFF;mtnD, mtnZ, ADI1	map00270	Cysteine and methionine metabolism	COG5169;COG1791	K:Transcription;S:Function unknown	XP_037427414.1	uncharacterized protein LOC119292822 [Triticum dicoccoides]	sp|Q8H7Y6|HFA2D_ORYSJ;	Heat stress transcription factor A-2d OS=Oryza sativa subsp. japonica OX=39947 GN=HSFA2D PE=2 SV=2;	PF00447.19;PF17675.3	HSF_DNA-bind;APG6_N	HSF-type DNA-binding;Apg6 coiled-coil region
TraesCS4D02G285100	3.27333	5.41333	9.52333	7.44	-1.54071	-0.458785	-0.725757	-	GO:0006355;GO:0005634;GO:0003700;GO:000367	BP:regulation of transcription, DNA-templated;CC:nucleus;MF:transcription factor activity, sequence-specific DNA binding;MF:DNA binding;	------	------	------	------	ENOG410YN7N	S:Function unknown	XP_020166390.1	cyclic dof factor 1 [Aegilops tauschii subsp. strangulata]	sp|Q8W1E3|CDF1_ARATH;	Cyclic dof factor 1 OS=Arabidopsis thaliana OX=3702 GN=CDF1 PE=1 SV=2;	PF02701.17	zf-Dof	Dof domain, zinc finger
TraesCS4D02G302700	2.15333	4.86	1.42	1.86667	0.600681	1.38049	-1.17438	-	GO:0006355;GO:0006357;GO:0005634;GO:0000978;GO:0046983;GO:000098	BP:regulation of transcription, DNA-templated;BP:regulation of transcription from RNA polymerase II promoter;CC:nucleus;MF:RNA polymerase II core promoter proximal region sequence-specific DNA binding;MF:protein dimerization activity;MF:RNA polymerase II transcription factor activity, sequence-specific DNA binding;	------	------	------	------	ENOG410YF8H	K:Transcription	XP_020153287.1	transcription factor bHLH96 [Aegilops tauschii subsp. strangulata]	sp|Q9C7T4|BH096_ARATH;	Transcription factor bHLH96 OS=Arabidopsis thaliana OX=3702 GN=BHLH96 PE=1 SV=1;	PF00010.28	HLH	Helix-loop-helix DNA-binding domain
TraesCS4D02G340700	0.696667	0.563333	0.18	0.086667	1.95247	2.70043	0.306481	-	GO:0006355;GO:0005634;GO:000367	BP:regulation of transcription, DNA-templated;CC:nucleus;MF:DNA binding;	------	------	------	------	ENOG410XPMQ	K:Transcription	KAF7055980.1	hypothetical protein CFC21_063444 [Triticum aestivum]	sp|Q38897|BEL1_ARATH;	Homeobox protein BEL1 homolog OS=Arabidopsis thaliana OX=3702 GN=BEL1 PE=1 SV=2;	PF07526.13;PF05920.13;PF00046.31	POX;Homeobox_KN;Homeodomain	Associated with HOX;Homeobox KN domain;Homeodomain
TraesCS4D02G341000	12.6267	4.78	10.7433	3.43	0.233032	0.478802	1.40139	Homeobox protein knotted-1-like 7 [Source:Projected from Arabidopsis thaliana (AT1G62990) UniProtKB/Swiss-Prot;Acc:Q9FPQ8]	GO:0010214;GO:0010089;GO:0080112;GO:0080001;GO:0006355;GO:0006357;GO:0045892;GO:0010192;GO:2000652;GO:0005634;GO:0003677;GO:0000978;GO:000098	BP:seed coat development;BP:xylem development;BP:seed growth;BP:mucilage extrusion from seed coat;BP:regulation of transcription, DNA-templated;BP:regulation of transcription from RNA polymerase II promoter;BP:negative regulation of transcription, DNA-templated;BP:mucilage biosynthetic process;BP:regulation of secondary cell wall biogenesis;CC:nucleus;MF:DNA binding;MF:RNA polymerase II core prom…	------	------	------	------	ENOG410XPMQ	K:Transcription	VAI10745.1	unnamed protein product [Triticum turgidum subsp. durum]	sp|Q94LW3|KNOS3_ORYSJ;	Homeobox protein knotted-1-like 3 OS=Oryza sativa subsp. japonica OX=39947 GN=HOS66 PE=2 SV=1;	PF03791.15;PF05920.13;PF03790.15;PF00046.31;PF03789.15	KNOX2;Homeobox_KN;KNOX1;Homeodomain;ELK	KNOX2 domain;Homeobox KN domain;KNOX1 domain;Homeodomain;ELK domain
TraesCS4D02G360200	0	3.26	0.006667	2.73667	#NUM!	0.252452	#NUM!	-	GO:001602	CC:integral component of membrane;	------	------	------	------	ENOG410YANM;ENOG411082B	S:Function unknown;	KAF7056250.1	hypothetical protein CFC21_063675 [Triticum aestivum]	sp|O81316|SCL6_ARATH;	Scarecrow-like protein 6 OS=Arabidopsis thaliana OX=3702 GN=SCL6 PE=1 SV=1;	PF03514.16	GRAS	GRAS domain family
TraesCS5A02G014800	18.2233	8.16	16.2433	11.4567	0.165939	-0.489546	1.15915	-	GO:004698	MF:protein dimerization activity;	------	------	------	------	ENOG4110734;ENOG41108RP	S:Function unknown;	KAF7056489.1	hypothetical protein CFC21_063890 [Triticum aestivum]	sp|Q9T072|BH025_ARATH;	Transcription factor bHLH25 OS=Arabidopsis thaliana OX=3702 GN=BHLH25 PE=2 SV=2;	PF00010.28	HLH	Helix-loop-helix DNA-binding domain
TraesCS5A02G029900	1.98	3.24333	0.876667	3.02667	1.1754	0.0997472	-0.711977	-	GO:0006355;GO:0006357;GO:0016602;GO:0005634;GO:0003700;GO:0003677;GO:0000978;GO:000098	BP:regulation of transcription, DNA-templated;BP:regulation of transcription from RNA polymerase II promoter;CC:CCAAT-binding factor complex;CC:nucleus;MF:transcription factor activity, sequence-specific DNA binding;MF:DNA binding;MF:RNA polymerase II core promoter proximal region sequence-specific DNA binding;MF:RNA polymerase II transcription factor activity, sequence-specific DNA binding;	K08064	NFYA, HAP2	------	------	COG5224	K:Transcription	KAF7056657.1	hypothetical protein CFC21_064042 [Triticum aestivum]	sp|Q9M9X4|NFYA2_ARATH;	Nuclear transcription factor Y subunit A-2 OS=Arabidopsis thaliana OX=3702 GN=NFYA2 PE=2 SV=1;	PF02045.17	CBFB_NFYA	CCAAT-binding transcription factor
TraesCS5A02G049100	0.246667	5.54	0.833333	5.81333	-1.75633	-0.0694796	-4.48925	-	GO:0006355;GO:000367	BP:regulation of transcription, DNA-templated;MF:DNA binding;	------	------	------	------	ENOG410YDRK	S:Function unknown	XP_037432309.1	NAC domain-containing protein 21/22-like isoform X1 [Triticum dicoccoides]	sp|Q84TE6|NAC22_ARATH;	NAC domain-containing protein 21/22 OS=Arabidopsis thaliana OX=3702 GN=NAC021 PE=1 SV=2;	PF02365.17	NAM	No apical meristem
TraesCS5A02G049600	0.306667	0.97	0.973333	3.89667	-1.66626	-2.00618	-1.66131	-	GO:0005634;GO:004698	CC:nucleus;MF:protein dimerization activity;	K16189	PIF4	map04075	Plant hormone signal transduction	ENOG410YAGK	K:Transcription	KAF7056859.1	hypothetical protein CFC21_064232 [Triticum aestivum]	sp|Q10CH5|PIL13_ORYSJ;	Transcription factor PHYTOCHROME INTERACTING FACTOR-LIKE 13 OS=Oryza sativa subsp. japonica OX=39947 GN=PIL13 PE=1 SV=1;	PF00010.28	HLH	Helix-loop-helix DNA-binding domain
TraesCS5A02G068900	6.88333	3.19	7.15333	3.67667	-0.0555083	-0.204842	1.10955	-	GO:0005634;GO:000367	CC:nucleus;MF:DNA binding;	------	------	------	------	ENOG410YFA9	K:Transcription	XP_037432598.1	transcription factor HHO6-like [Triticum dicoccoides]	sp|Q5VRW2|NOH1_ORYSJ;	Transcription factor NIGTH1 OS=Oryza sativa subsp. japonica OX=39947 GN=NHO1 PE=1 SV=2;	PF00249.33	Myb_DNA-binding	Myb-like DNA-binding domain
TraesCS5A02G071300	0.056667	0.7	0.14	0.316667	-1.30485	1.14439	-3.62677	-	GO:0006355;GO:0006351;GO:0005634;GO:0003700;GO:000367	BP:regulation of transcription, DNA-templated;BP:transcription, DNA-templated;CC:nucleus;MF:transcription factor activity, sequence-specific DNA binding;MF:DNA binding;	K09286	EREBP	------	------	ENOG41125A0	S:Function unknown	KAF7057152.1	hypothetical protein CFC21_064475 [Triticum aestivum]	sp|A0A1X9PY88|ERN1_LOTJA;	Ethylene-responsive transcription factor ERN1 OS=Lotus japonicus OX=34305 GN=ERN1 PE=2 SV=1;	PF00847.22	AP2	AP2 domain
TraesCS5A02G083100	15.1567	41.1533	11.4467	24.06	0.405025	0.774373	-1.44106	-	GO:0006355;GO:0005634;GO:0003700;GO:004356	BP:regulation of transcription, DNA-templated;CC:nucleus;MF:transcription factor activity, sequence-specific DNA binding;MF:sequence-specific DNA binding;	K09422	MYBP	------	------	COG5147	K:Transcription	VAI13962.1	unnamed protein product [Triticum turgidum subsp. durum]	sp|Q4JL76|MYBA2_ORYSJ;	Myb-related protein MYBAS2 OS=Oryza sativa subsp. japonica OX=39947 GN=MYBAS2 PE=2 SV=1;	PF00249.33;PF13921.8	Myb_DNA-binding;Myb_DNA-bind_6	Myb-like DNA-binding domain;Myb-like DNA-binding domain
TraesCS5A02G143200	2.27	1.01333	3.55667	2.64333	-0.647834	-1.38325	1.16358	NAC domain transcription factor [Source:UniProtKB/TrEMBL;Acc:Q4U0D4]	GO:0006355;GO:0005634;GO:000367	BP:regulation of transcription, DNA-templated;CC:nucleus;MF:DNA binding;	------	------	------	------	ENOG410YB53	K:Transcription	XP_037433708.1	NAC domain-containing protein 1-like [Triticum dicoccoides]	sp|Q9LD44|NAC56_ARATH;	NAC transcription factor 56 OS=Arabidopsis thaliana OX=3702 GN=NAC056 PE=2 SV=1;	PF02365.17	NAM	No apical meristem
TraesCS5A02G143300	12.1233	8.51333	5.60333	6.40333	1.11343	0.410901	0.50999	-	GO:0006355;GO:0045893;GO:0005634;GO:0003700;GO:000367	BP:regulation of transcription, DNA-templated;BP:positive regulation of transcription, DNA-templated;CC:nucleus;MF:transcription factor activity, sequence-specific DNA binding;MF:DNA binding;	------	------	------	------	ENOG410YEVN	K:Transcription	XP_037433709.1	basic leucine zipper 19-like [Triticum dicoccoides]	sp|Q6K3R9|BZP19_ORYSJ;	Basic leucine zipper 19 OS=Oryza sativa subsp. japonica OX=39947 GN=BZIP19 PE=2 SV=1;	PF00170.23;PF07716.17;PF03131.19	bZIP_1;bZIP_2;bZIP_Maf	bZIP transcription factor;Basic region leucine zipper;bZIP Maf transcription factor
TraesCS5A02G174700	0.02	0	0.43	0.26	-4.42626	#NUM!	#DIV/0!	-	GO:0006355;GO:0006351;GO:0005634;GO:0003700;GO:000367	BP:regulation of transcription, DNA-templated;BP:transcription, DNA-templated;CC:nucleus;MF:transcription factor activity, sequence-specific DNA binding;MF:DNA binding;	K09286	EREBP	------	------	------	------	XP_037434027.1	ethylene-responsive transcription factor 1-like [Triticum dicoccoides]	sp|Q6K7E6|ERF1_ORYSJ;	Ethylene-responsive transcription factor 1 OS=Oryza sativa subsp. japonica OX=39947 GN=EREBP1 PE=1 SV=1;	PF00847.22	AP2	AP2 domain
TraesCS5A02G220900	0.016667	0.093333	0.346667	0.086667	-4.37848	0.106905	-2.48539	-	GO:0006355;GO:0005634;GO:000367	BP:regulation of transcription, DNA-templated;CC:nucleus;MF:DNA binding;	------	------	------	------	ENOG410Y957	S:Function unknown	KAF7058998.1	hypothetical protein CFC21_065958 [Triticum aestivum]	sp|Q949N0|NAC53_ARATH;	NAC domain-containing protein 53 OS=Arabidopsis thaliana OX=3702 GN=NAC053 PE=2 SV=1;	PF02365.17	NAM	No apical meristem
TraesCS5A02G227400	0	0.203333	0.216667	0.696667	#NUM!	-1.77662	#NUM!	-	GO:0009733;GO:000367	BP:response to auxin;MF:DNA binding;	K09422	MYBP	------	------	COG5147	K:Transcription	XP_037434609.1	myb-related protein 306-like [Triticum dicoccoides]	sp|P81392|MYB06_ANTMA;	Myb-related protein 306 OS=Antirrhinum majus OX=4151 GN=MYB306 PE=2 SV=1;	PF00249.33;PF13921.8	Myb_DNA-binding;Myb_DNA-bind_6	Myb-like DNA-binding domain;Myb-like DNA-binding domain
TraesCS5A02G237900	10.0633	4.84333	25.4067	6.24333	-1.3361	-0.366316	1.05504	Similar to Heat stress transcription factor Spl7 (Heat shock transcription factor) (Heat shock factor RHSF10) [Source: Projected from Oryza sativa (Os09g0456800)]	GO:0006355;GO:0006357;GO:0045892;GO:0009408;GO:0005737;GO:0005634;GO:0043565;GO:0003700;GO:000097	BP:regulation of transcription, DNA-templated;BP:regulation of transcription from RNA polymerase II promoter;BP:negative regulation of transcription, DNA-templated;BP:response to heat;CC:cytoplasm;CC:nucleus;MF:sequence-specific DNA binding;MF:transcription factor activity, sequence-specific DNA binding;MF:RNA polymerase II core promoter proximal region sequence-specific DNA binding;	K09419	HSFF	------	------	COG5169	K:Transcription	XP_037434695.1	heat stress transcription factor B-1-like [Triticum dicoccoides]	sp|Q67TP9|HSFB1_ORYSJ;	Heat stress transcription factor B-1 OS=Oryza sativa subsp. japonica OX=39947 GN=HSFB1 PE=2 SV=1;	PF00447.19	HSF_DNA-bind	HSF-type DNA-binding
TraesCS5A02G238400	1	0.173333	1.58333	0.47	-0.662965	-1.43911	2.52838	-	GO:0006355;GO:0006351;GO:0005634;GO:0003700;GO:000367	BP:regulation of transcription, DNA-templated;BP:transcription, DNA-templated;CC:nucleus;MF:transcription factor activity, sequence-specific DNA binding;MF:DNA binding;	------	------	------	------	ENOG410YY7D;ENOG410YN6X	K:Transcription;	KAF7059191.1	hypothetical protein CFC21_066126 [Triticum aestivum]	sp|Q9SZ06|EF109_ARATH;	Ethylene-responsive transcription factor ERF109 OS=Arabidopsis thaliana OX=3702 GN=ERF109 PE=1 SV=1;	PF00847.22	AP2	AP2 domain
TraesCS5A02G308000	0.123333	1.04	0.563333	2.10333	-2.19143	-1.01609	-3.07595	-	GO:0006355;GO:0006351;GO:0005634;GO:0003700;GO:000367	BP:regulation of transcription, DNA-templated;BP:transcription, DNA-templated;CC:nucleus;MF:transcription factor activity, sequence-specific DNA binding;MF:DNA binding;	K14516	ERF1	map04016;map04075	MAPK signaling pathway - plant;Plant hormone signal transduction	ENOG410ZM5Q	K:Transcription	KAF7059994.1	hypothetical protein CFC21_066822 [Triticum aestivum]	sp|A0A3Q7I5Y9|ERFC3_SOLLC;	Ethylene-response factor C3 OS=Solanum lycopersicum OX=4081 GN=ERF.C.3 PE=2 SV=1;	PF00847.22	AP2	AP2 domain
TraesCS5A02G310500	2.41333	4.18333	0.583333	2.1	2.04864	0.994264	-0.793626	CBFIVd-A22 [Source:UniProtKB/TrEMBL;Acc:A0MPM3]	GO:0006355;GO:0006351;GO:0005634;GO:0003700;GO:000367	BP:regulation of transcription, DNA-templated;BP:transcription, DNA-templated;CC:nucleus;MF:transcription factor activity, sequence-specific DNA binding;MF:DNA binding;	------	------	------	------	ENOG411074H	K:Transcription	ABK55388.1	CBFIVd-A22 [Triticum aestivum]	sp|Q8GUW4|DRE1B_ORYSI;	Dehydration-responsive element-binding protein 1B OS=Oryza sativa subsp. indica OX=39946 GN=DREB1B PE=2 SV=1;	PF00847.22	AP2	AP2 domain
TraesCS5A02G310700	3.28667	2.10333	0.466667	0.623333	2.81616	1.7546	0.643948	-	GO:0006355;GO:0006351;GO:0005634;GO:0003700;GO:000367	BP:regulation of transcription, DNA-templated;BP:transcription, DNA-templated;CC:nucleus;MF:transcription factor activity, sequence-specific DNA binding;MF:DNA binding;	------	------	------	------	ENOG411074H	K:Transcription	VAI20025.1	unnamed protein product [Triticum turgidum subsp. durum]	sp|Q3T5N4|DRE1B_ORYSJ;	Dehydration-responsive element-binding protein 1B OS=Oryza sativa subsp. japonica OX=39947 GN=DREB1B PE=2 SV=1;	PF00847.22	AP2	AP2 domain
TraesCS5A02G311900	5.29667	1.32	6.65667	2.50667	-0.329715	-0.925232	2.00455	C-repeat binding factor 10 [Source:UniProtKB/TrEMBL;Acc:A0A1D5YFJ9]	GO:0006355;GO:0006351;GO:0005634;GO:0003700;GO:000367	BP:regulation of transcription, DNA-templated;BP:transcription, DNA-templated;CC:nucleus;MF:transcription factor activity, sequence-specific DNA binding;MF:DNA binding;	------	------	------	------	ENOG410YK37	K:Transcription	XP_037431300.1	dehydration-responsive element-binding protein 1H-like [Triticum dicoccoides]	sp|A2Z388|DRE1H_ORYSI;	Dehydration-responsive element-binding protein 1H OS=Oryza sativa subsp. indica OX=39946 GN=DREB1H PE=2 SV=1;	PF00847.22	AP2	AP2 domain
TraesCS5A02G312000	15.0333	5.1	19.9633	12.1067	-0.409188	-1.24723	1.5596	CBFIIIa-6.2 [Source:UniProtKB/TrEMBL;Acc:Q3T5M6]	GO:0006355;GO:0006351;GO:0005634;GO:0003700;GO:000367	BP:regulation of transcription, DNA-templated;BP:transcription, DNA-templated;CC:nucleus;MF:transcription factor activity, sequence-specific DNA binding;MF:DNA binding;	------	------	------	------	ENOG41105XZ;ENOG41105QS	K:Transcription;S:Function unknown	XP_037435453.1	dehydration-responsive element-binding protein 1A-like [Triticum dicoccoides]	sp|A2Z389|DRE1A_ORYSI;	Dehydration-responsive element-binding protein 1A OS=Oryza sativa subsp. indica OX=39946 GN=DREB1A PE=3 SV=1;	PF00847.22	AP2	AP2 domain
TraesCS5A02G314700	13.5	10.6567	42.3933	20.55	-1.65088	-0.947382	0.341203	Similar to Isoform 2 of Heat stress transcription factor B-2c [Source: Projected from Oryza sativa (Os09g0526600)]	GO:0006355;GO:0006357;GO:0005634;GO:0016021;GO:0043565;GO:0003700;GO:000097	BP:regulation of transcription, DNA-templated;BP:regulation of transcription from RNA polymerase II promoter;CC:nucleus;CC:integral component of membrane;MF:sequence-specific DNA binding;MF:transcription factor activity, sequence-specific DNA binding;MF:RNA polymerase II core promoter proximal region sequence-specific DNA binding;	K09419	HSFF	------	------	COG5169	K:Transcription	KAF7060072.1	hypothetical protein CFC21_066892 [Triticum aestivum]	sp|Q652B0|HFB2C_ORYSJ;	Heat stress transcription factor B-2c OS=Oryza sativa subsp. japonica OX=39947 GN=HSFB2C PE=2 SV=1;	PF00447.19	HSF_DNA-bind	HSF-type DNA-binding
TraesCS5A02G349500	0.263333	2.81667	0.48	2.15	-0.866146	0.389652	-3.41903	-	GO:0006355;GO:0006351;GO:0005634;GO:0005515;GO:000367	BP:regulation of transcription, DNA-templated;BP:transcription, DNA-templated;CC:nucleus;MF:protein binding;MF:DNA binding;	------	------	------	------	ENOG41129QX	S:Function unknown	KAF7060481.1	hypothetical protein CFC21_067272 [Triticum aestivum]	sp|Q10S83|NLP1_ORYSJ;	Protein NLP1 OS=Oryza sativa subsp. japonica OX=39947 GN=NLP1 PE=2 SV=1;	PF02042.17;PF00564.26	RWP-RK;PB1	RWP-RK domain;PB1 domain
TraesCS5A02G373100	2.11	0.973333	2.34667	1.67667	-0.15337	-0.784591	1.11624	-	GO:0006355;GO:0005634;GO:0003700;GO:004356	BP:regulation of transcription, DNA-templated;CC:nucleus;MF:transcription factor activity, sequence-specific DNA binding;MF:sequence-specific DNA binding;	------	------	------	------	ENOG410YD1E	K:Transcription	KAF7060744.1	hypothetical protein CFC21_067509 [Triticum aestivum]	sp|Q0JEE2|WRK51_ORYSJ;	WRKY transcription factor WRKY51 OS=Oryza sativa subsp. japonica OX=39947 GN=WRKY51 PE=1 SV=1;	PF03106.17;PF10533.11	WRKY;Plant_zn_clust	WRKY DNA -binding domain;Plant zinc cluster domain
TraesCS5A02G380900	0.72	0.553333	2.54667	0.776667	-1.82254	-0.489148	0.379849	-	GO:0009414;GO:004698	BP:response to water deprivation;MF:protein dimerization activity;	------	------	------	------	ENOG410YV10	K:Transcription	XP_037436070.1	transcription factor BHLH148-like isoform X1 [Triticum dicoccoides]	sp|Q75KV9|BH148_ORYSJ;	Transcription factor BHLH148 OS=Oryza sativa subsp. japonica OX=39947 GN=BHLH148 PE=1 SV=1;	PF00010.28	HLH	Helix-loop-helix DNA-binding domain
TraesCS5A02G383800	3.6	1.56	69.3233	2.63333	-4.26727	-0.755344	1.20645	-	GO:0006355;GO:0006357;GO:0034605;GO:0005634;GO:0043565;GO:0003700;GO:000097	BP:regulation of transcription, DNA-templated;BP:regulation of transcription from RNA polymerase II promoter;BP:cellular response to heat;CC:nucleus;MF:sequence-specific DNA binding;MF:transcription factor activity, sequence-specific DNA binding;MF:RNA polymerase II core promoter proximal region sequence-specific DNA binding;	K09419	HSFF	------	------	COG5169	K:Transcription	VAI21795.1	unnamed protein product [Triticum turgidum subsp. durum]	sp|Q84MN7|HFA2A_ORYSJ;	Heat stress transcription factor A-2a OS=Oryza sativa subsp. japonica OX=39947 GN=HSFA2A PE=2 SV=1;	PF00447.19	HSF_DNA-bind	HSF-type DNA-binding
TraesCS5A02G396800	0.91	0.256667	0.9	0.313333	0.0159415	-0.287799	1.82597	WRKY DNA-binding protein 58 [Source:Projected from Arabidopsis thaliana (AT3G01080) UniProtKB/TrEMBL;Acc:A0A1I9LLS8]	GO:0006355;GO:0005634;GO:0003700;GO:004356	BP:regulation of transcription, DNA-templated;CC:nucleus;MF:transcription factor activity, sequence-specific DNA binding;MF:sequence-specific DNA binding;	------	------	------	------	ENOG4110JQH;ENOG41104VV	S:Function unknown;	KAF7061024.1	hypothetical protein CFC21_067754 [Triticum aestivum]	sp|Q9XI90|WRKY4_ARATH;	Probable WRKY transcription factor 4 OS=Arabidopsis thaliana OX=3702 GN=WRKY4 PE=1 SV=2;	PF03106.17	WRKY	WRKY DNA -binding domain
TraesCS5A02G401800	0.42	0.866667	1.38	1.19667	-1.71621	-0.465472	-1.04509	-	GO:0006355;GO:0005634;GO:000367	BP:regulation of transcription, DNA-templated;CC:nucleus;MF:DNA binding;	------	------	------	------	ENOG410YH3K	S:Function unknown	KAF7061079.1	hypothetical protein CFC21_067808 [Triticum aestivum]	sp|Q8L9V6|DOF11_ARATH;	Dof zinc finger protein DOF1.1 OS=Arabidopsis thaliana OX=3702 GN=DOF1.1 PE=1 SV=2;	PF02701.17	zf-Dof	Dof domain, zinc finger
TraesCS5A02G414000	0	0.29	0	0.336667	#DIV/0!	-0.215269	#NUM!	-	------	------	------	------	------	------	ENOG4111JS8	K:Transcription	KAF7061227.1	hypothetical protein CFC21_067936 [Triticum aestivum]	sp|Q8GVE1|CIGR2_ORYSJ;	Chitin-inducible gibberellin-responsive protein 2 OS=Oryza sativa subsp. japonica OX=39947 GN=CIGR2 PE=2 SV=1;	PF03514.16	GRAS	GRAS domain family
TraesCS5A02G514700	0.366667	0.193333	0.083333	0.02	2.13751	3.27302	0.923383	-	GO:0006355;GO:0006357;GO:0005634;GO:0003677;GO:0000978;GO:000098	BP:regulation of transcription, DNA-templated;BP:regulation of transcription from RNA polymerase II promoter;CC:nucleus;MF:DNA binding;MF:RNA polymerase II core promoter proximal region sequence-specific DNA binding;MF:RNA polymerase II transcription factor activity, sequence-specific DNA binding;	------	------	------	------	ENOG410XPMQ	K:Transcription	KAF7062355.1	hypothetical protein CFC21_068964 [Triticum aestivum]	sp|Q38897|BEL1_ARATH;	Homeobox protein BEL1 homolog OS=Arabidopsis thaliana OX=3702 GN=BEL1 PE=1 SV=2;	PF07526.13;PF05920.13;PF00046.31	POX;Homeobox_KN;Homeodomain	Associated with HOX;Homeobox KN domain;Homeodomain
TraesCS5A02G524700	5.62667	1.7	6	1.91333	-0.0926819	-0.170553	1.72675	-	GO:0006468;GO:0006355;GO:0006351;GO:0005634;GO:0004674;GO:0003677;GO:0030246;GO:0004672;GO:000552	BP:protein phosphorylation;BP:regulation of transcription, DNA-templated;BP:transcription, DNA-templated;CC:nucleus;MF:protein serine/threonine kinase activity;MF:DNA binding;MF:carbohydrate binding;MF:protein kinase activity;MF:ATP binding;	K04733	IRAK4	------	------	ENOG4111KSN;ENOG410XNNY;COG0515	S:Function unknown;T:Signal transduction mechanisms	KAF7062473.1	hypothetical protein CFC21_069068 [Triticum aestivum]	sp|Q8LMR9|Y3209_ORYSJ;	B3 domain-containing protein Os03g0120900 OS=Oryza sativa subsp. japonica OX=39947 GN=Os03g0120900 PE=2 SV=1;	PF00069.27;PF07714.19;PF01419.19;PF02362.23;PF00635.28	Pkinase;PK_Tyr_Ser-Thr;Jacalin;B3;Motile_Sperm	Protein kinase domain;Protein tyrosine and serine/threonine kinase;Jacalin-like lectin domain;B3 DNA binding domain;MSP
TraesCS5A02G550700	0.1	0.673333	0.24	0.82	-1.26303	-0.284304	-2.75132	-	GO:0006355;GO:0005634;GO:0003700;GO:004356	BP:regulation of transcription, DNA-templated;CC:nucleus;MF:transcription factor activity, sequence-specific DNA binding;MF:sequence-specific DNA binding;	K09419	HSFF	------	------	COG5169	K:Transcription	KAF7062778.1	hypothetical protein CFC21_069339 [Triticum aestivum]	sp|Q6EUG4|HFC2A_ORYSJ;	Heat stress transcription factor C-2a OS=Oryza sativa subsp. japonica OX=39947 GN=HSFC2A PE=2 SV=1;	PF00447.19	HSF_DNA-bind	HSF-type DNA-binding
TraesCS5B02G009200	4.09667	9.97667	3.42	4.93667	0.260454	1.01502	-1.28411	-	GO:0006355;GO:0045893;GO:0005634;GO:0003700;GO:000097	BP:regulation of transcription, DNA-templated;BP:positive regulation of transcription, DNA-templated;CC:nucleus;MF:transcription factor activity, sequence-specific DNA binding;MF:transcription regulatory region sequence-specific DNA binding;	------	------	------	------	ENOG4110454	K:Transcription	KAF7062989.1	hypothetical protein CFC21_069527 [Triticum aestivum]	------	------	PF00170.23	bZIP_1	bZIP transcription factor
TraesCS5B02G013000	38.9267	3.55	32.1233	5.45667	0.277137	-0.620201	3.45487	-	GO:004698	MF:protein dimerization activity;	------	------	------	------	ENOG4110734;ENOG41107E5	S:Function unknown;	KAF7063031.1	hypothetical protein CFC21_069564 [Triticum aestivum]	sp|Q1PF17|BH018_ARATH;	Transcription factor bHLH18 OS=Arabidopsis thaliana OX=3702 GN=BHLH18 PE=1 SV=1;	PF00010.28	HLH	Helix-loop-helix DNA-binding domain
TraesCS5B02G059200	10.4033	17.7633	8.03333	55.91	0.372975	-1.6542	-0.771856	-	GO:0006355;GO:0005634;GO:000370	BP:regulation of transcription, DNA-templated;CC:nucleus;MF:transcription factor activity, sequence-specific DNA binding;	------	------	------	------	ENOG410YRZY	S:Function unknown	XP_037439421.1	light-inducible protein CPRF2-like [Triticum dicoccoides]	sp|Q99090|CPRF2_PETCR;	Light-inducible protein CPRF2 OS=Petroselinum crispum OX=4043 GN=CPRF2 PE=2 SV=2;	PF12498.10;PF00170.23;PF07716.17	bZIP_C;bZIP_1;bZIP_2	Basic leucine-zipper C terminal;bZIP transcription factor;Basic region leucine zipper
TraesCS5B02G073500	0.2	0.79	0.263333	0.733333	-0.396888	0.107384	-1.98185	-	GO:0006355;GO:0006351;GO:0005634;GO:000367	BP:regulation of transcription, DNA-templated;BP:transcription, DNA-templated;CC:nucleus;MF:DNA binding;	------	------	------	------	ENOG410ZNRS	S:Function unknown	KAF7063713.1	hypothetical protein CFC21_070211 [Triticum aestivum]	sp|Q2QMT6|Y1208_ORYSJ;	B3 domain-containing protein LOC_Os12g40080 OS=Oryza sativa subsp. japonica OX=39947 GN=Os12g0591400 PE=3 SV=1;	PF02362.23	B3	B3 DNA binding domain
TraesCS5B02G089200	15.3867	38.6733	17.43	28.4867	-0.179892	0.441052	-1.32966	-	GO:0003700;GO:004356	MF:transcription factor activity, sequence-specific DNA binding;MF:sequence-specific DNA binding;	K09422	MYBP	------	------	COG5147	K:Transcription	XP_040244959.1	myb-related protein MYBAS2 [Aegilops tauschii subsp. strangulata]	sp|Q4JL76|MYBA2_ORYSJ;	Myb-related protein MYBAS2 OS=Oryza sativa subsp. japonica OX=39947 GN=MYBAS2 PE=2 SV=1;	PF00249.33;PF13921.8	Myb_DNA-binding;Myb_DNA-bind_6	Myb-like DNA-binding domain;Myb-like DNA-binding domain
TraesCS5B02G197700	7.14333	14.2567	11.06	13.51	-0.630682	0.0776091	-0.996967	-	GO:0006355;GO:0045893;GO:0005634;GO:0043565;GO:0003700;GO:0003677;GO:000098	BP:regulation of transcription, DNA-templated;BP:positive regulation of transcription, DNA-templated;CC:nucleus;MF:sequence-specific DNA binding;MF:transcription factor activity, sequence-specific DNA binding;MF:DNA binding;MF:RNA polymerase II transcription factor activity, sequence-specific DNA binding;	K09338	HD-ZIP	------	------	ENOG410Z2UE	K:Transcription	VAI32090.1	unnamed protein product [Triticum turgidum subsp. durum]	sp|A3BYC1|HOX25_ORYSJ;	Homeobox-leucine zipper protein HOX25 OS=Oryza sativa subsp. japonica OX=39947 GN=HOX25 PE=2 SV=2;	PF00046.31;PF02183.20	Homeodomain;HALZ	Homeodomain;Homeobox associated leucine zipper
TraesCS5B02G203100	2.21667	1.39333	1.1	0.65	1.01089	1.10003	0.669852	-	GO:000367	MF:DNA binding;	K09422	MYBP	------	------	COG5147	K:Transcription	KAF7065464.1	hypothetical protein CFC21_071563 [Triticum aestivum]	sp|Q9C7U7|MYB20_ARATH;	Transcription factor MYB20 OS=Arabidopsis thaliana OX=3702 GN=MYB20 PE=2 SV=1;	PF00249.33;PF13921.8	Myb_DNA-binding;Myb_DNA-bind_6	Myb-like DNA-binding domain;Myb-like DNA-binding domain
TraesCS5B02G216900	0.606667	2.43333	1.10333	2.41333	-0.862892	0.0119068	-2.00396	-	GO:000367	MF:DNA binding;	K09422	MYBP	------	------	COG5147	K:Transcription	XP_037441433.1	transcription factor MYB36-like [Triticum dicoccoides]	sp|Q9FKL2|MYB36_ARATH;	Transcription factor MYB36 OS=Arabidopsis thaliana OX=3702 GN=MYB36 PE=1 SV=1;	PF00249.33;PF13921.8	Myb_DNA-binding;Myb_DNA-bind_6	Myb-like DNA-binding domain;Myb-like DNA-binding domain
TraesCS5B02G235200	1.68	0.51	2.76333	0.833333	-0.717948	-0.708396	1.71989	-	GO:004698	MF:protein dimerization activity;	------	------	------	------	ENOG410YJCH	K:Transcription	KAF7065822.1	hypothetical protein CFC21_071894 [Triticum aestivum]	sp|Q9FHA7|HEC1_ARATH;	Transcription factor HEC1 OS=Arabidopsis thaliana OX=3702 GN=HEC1 PE=1 SV=1;	PF00010.28	HLH	Helix-loop-helix DNA-binding domain
TraesCS5B02G236400	3.11333	1.89333	7.67	1.45667	-1.30077	0.378257	0.717532	Similar to Heat stress transcription factor Spl7 (Heat shock transcription factor) (Heat shock factor RHSF10) [Source: Projected from Oryza sativa (Os09g0456800)]	GO:0006355;GO:0006357;GO:0045892;GO:0009408;GO:0005737;GO:0005634;GO:0043565;GO:0003700;GO:0003677;GO:000097	BP:regulation of transcription, DNA-templated;BP:regulation of transcription from RNA polymerase II promoter;BP:negative regulation of transcription, DNA-templated;BP:response to heat;CC:cytoplasm;CC:nucleus;MF:sequence-specific DNA binding;MF:transcription factor activity, sequence-specific DNA binding;MF:DNA binding;MF:RNA polymerase II core promoter proximal region sequence-specific DNA bindin…	K09419	HSFF	------	------	COG5169	K:Transcription	KAF7065834.1	hypothetical protein CFC21_071904 [Triticum aestivum]	sp|Q67TP9|HSFB1_ORYSJ;	Heat stress transcription factor B-1 OS=Oryza sativa subsp. japonica OX=39947 GN=HSFB1 PE=2 SV=1;	PF00447.19	HSF_DNA-bind	HSF-type DNA-binding
TraesCS5B02G236900	0.65	0.13	2.7	0.426667	-2.05445	-1.7146	2.32193	-	GO:0006355;GO:0005634;GO:0003700;GO:000367	BP:regulation of transcription, DNA-templated;CC:nucleus;MF:transcription factor activity, sequence-specific DNA binding;MF:DNA binding;	------	------	------	------	ENOG410YY7D;ENOG410YN6X	K:Transcription;	XP_037438026.1	ethylene-responsive transcription factor ERF109-like [Triticum dicoccoides]	sp|Q9SZ06|EF109_ARATH;	Ethylene-responsive transcription factor ERF109 OS=Arabidopsis thaliana OX=3702 GN=ERF109 PE=1 SV=1;	PF00847.22	AP2	AP2 domain
TraesCS5B02G286100	0	25.65	0	26.8233	#DIV/0!	-0.0645297	#NUM!	-	GO:0030154;GO:0006355;GO:0006357;GO:0045944;GO:0006351;GO:0009908;GO:0005634;GO:0003700;GO:0003677;GO:0046983;GO:0000978;GO:0000981;GO:000097	BP:cell differentiation;BP:regulation of transcription, DNA-templated;BP:regulation of transcription from RNA polymerase II promoter;BP:positive regulation of transcription from RNA polymerase II promoter;BP:transcription, DNA-templated;BP:flower development;CC:nucleus;MF:transcription factor activity, sequence-specific DNA binding;MF:DNA binding;MF:protein dimerization activity;MF:RNA polymerase…	------	------	------	------	COG5068	K:Transcription	KAF7066443.1	hypothetical protein CFC21_072433 [Triticum aestivum]	sp|Q9SAR1|MADS8_ORYSJ;	MADS-box transcription factor 8 OS=Oryza sativa subsp. japonica OX=39947 GN=MADS8 PE=1 SV=1;	PF01486.19;PF00319.20	K-box;SRF-TF	K-box region;SRF-type transcription factor
TraesCS5B02G311300	3.49333	5.63667	1.38667	2.67667	1.33298	1.0744	-0.690238	-	GO:0006355;GO:0005634;GO:0003700;GO:000367	BP:regulation of transcription, DNA-templated;CC:nucleus;MF:transcription factor activity, sequence-specific DNA binding;MF:DNA binding;	------	------	------	------	ENOG411074H	K:Transcription	KAF7066745.1	hypothetical protein CFC21_072684, partial [Triticum aestivum]	sp|Q8GUW4|DRE1B_ORYSI;	Dehydration-responsive element-binding protein 1B OS=Oryza sativa subsp. indica OX=39946 GN=DREB1B PE=2 SV=1;	PF00847.22	AP2	AP2 domain
TraesCS5B02G311400	0.553333	0.58	0	0.076667	#DIV/0!	2.91938	-0.0679049	-	GO:0006355;GO:0005634;GO:0003700;GO:000367	BP:regulation of transcription, DNA-templated;CC:nucleus;MF:transcription factor activity, sequence-specific DNA binding;MF:DNA binding;	------	------	------	------	ENOG411074H	K:Transcription	KAF7066747.1	hypothetical protein CFC21_072686 [Triticum aestivum]	sp|Q3T5N4|DRE1B_ORYSJ;	Dehydration-responsive element-binding protein 1B OS=Oryza sativa subsp. japonica OX=39947 GN=DREB1B PE=2 SV=1;	PF00847.22	AP2	AP2 domain
TraesCS5B02G315600	6.38667	4.33333	21.4367	7.34667	-1.74695	-0.761613	0.559586	Similar to Isoform 2 of Heat stress transcription factor B-2c [Source: Projected from Oryza sativa (Os09g0526600)]	GO:0006355;GO:0006357;GO:0016021;GO:0005634;GO:0043565;GO:0003700;GO:000097	BP:regulation of transcription, DNA-templated;BP:regulation of transcription from RNA polymerase II promoter;CC:integral component of membrane;CC:nucleus;MF:sequence-specific DNA binding;MF:transcription factor activity, sequence-specific DNA binding;MF:RNA polymerase II core promoter proximal region sequence-specific DNA binding;	K09419	HSFF	------	------	COG5169	K:Transcription	KAF7066786.1	hypothetical protein CFC21_072723 [Triticum aestivum]	sp|Q6Z9C8|HFB2B_ORYSJ;	Heat stress transcription factor B-2b OS=Oryza sativa subsp. japonica OX=39947 GN=HSFB2B PE=2 SV=1;	PF00447.19	HSF_DNA-bind	HSF-type DNA-binding
TraesCS5B02G317400	4.35333	9.35	6.19667	14.8333	-0.509372	-0.665805	-1.10285	-	GO:0006355;GO:0005634;GO:0043565;GO:0003700;GO:0003677;GO:000098	BP:regulation of transcription, DNA-templated;CC:nucleus;MF:sequence-specific DNA binding;MF:transcription factor activity, sequence-specific DNA binding;MF:DNA binding;MF:RNA polymerase II transcription factor activity, sequence-specific DNA binding;	K09338	HD-ZIP	------	------	ENOG410Z2UE	K:Transcription	XP_037442779.1	homeobox-leucine zipper protein HOX6-like [Triticum dicoccoides]	sp|Q9XH35|HOX6_ORYSI;	Homeobox-leucine zipper protein HOX6 OS=Oryza sativa subsp. indica OX=39946 GN=HOX6 PE=2 SV=2;	PF00046.31;PF02183.20;PF05920.13	Homeodomain;HALZ;Homeobox_KN	Homeodomain;Homeobox associated leucine zipper;Homeobox KN domain
TraesCS5B02G317700	8.15	19.7567	18.33	30.02	-1.16933	-0.603584	-1.27747	-	GO:0006355;GO:0009640;GO:0005634;GO:0005622;GO:000827	BP:regulation of transcription, DNA-templated;BP:photomorphogenesis;CC:nucleus;CC:intracellular;MF:zinc ion binding;	------	------	------	------	ENOG410Y2NN	S:Function unknown	KAF7064386.1	hypothetical protein CFC21_070715 [Triticum aestivum]	sp|C0SVM5|BBX19_ARATH;	B-box zinc finger protein 19 OS=Arabidopsis thaliana OX=3702 GN=BBX19 PE=1 SV=1;	PF00643.26;PF16366.7	zf-B_box;CEBP_ZZ	B-box zinc finger;Cytoplasmic polyadenylation element-binding protein ZZ domain
TraesCS5B02G326100	0	0.376667	0	0.32	#DIV/0!	0.235218	#NUM!	-	GO:0006952;GO:0005524;GO:004353	BP:defense response;MF:ATP binding;MF:ADP binding;	------	------	------	------	COG4886;ENOG410XQ54	S:Function unknown;	KAF7066920.1	hypothetical protein CFC21_072841 [Triticum aestivum]	sp|F7J0N2|RGA5R_ORYSJ;	Disease resistance protein RGA5 OS=Oryza sativa subsp. japonica OX=39947 GN=RGA5 PE=1 SV=1;	PF03514.16;PF00931.24;PF18052.3	GRAS;NB-ARC;Rx_N	GRAS domain family;NB-ARC domain;Rx N-terminal domain
TraesCS5B02G326400	0.64	1.39667	0.726667	1.79667	-0.183222	-0.363335	-1.12584	-	GO:0005524;GO:004353	MF:ATP binding;MF:ADP binding;	------	------	------	------	COG4886	S:Function unknown	KAF7066922.1	hypothetical protein CFC21_072843 [Triticum aestivum]	sp|Q8GVE1|CIGR2_ORYSJ;	Chitin-inducible gibberellin-responsive protein 2 OS=Oryza sativa subsp. japonica OX=39947 GN=CIGR2 PE=2 SV=1;	PF03514.16;PF00931.24;PF18052.3	GRAS;NB-ARC;Rx_N	GRAS domain family;NB-ARC domain;Rx N-terminal domain
TraesCS5B02G330100	2.93333	12.0233	3.14333	13.18	-0.0997543	-0.132513	-2.03522	-	GO:0005634;GO:000367	CC:nucleus;MF:DNA binding;	K09422	MYBP	------	------	COG5147	K:Transcription	KAF7066965.1	hypothetical protein CFC21_072882 [Triticum aestivum]	sp|P20026|MYB1_HORVU;	Myb-related protein Hv1 OS=Hordeum vulgare OX=4513 GN=MYB1 PE=2 SV=1;	PF00249.33;PF13921.8	Myb_DNA-binding;Myb_DNA-bind_6	Myb-like DNA-binding domain;Myb-like DNA-binding domain
TraesCS5B02G344200	0.093333	1.24333	0.18	1.32	-0.947538	-0.0863252	-3.73568	-	GO:0006952;GO:0006355;GO:0006351;GO:0005634;GO:0043565;GO:0003700;GO:0043531;GO:0003677;GO:000552	BP:defense response;BP:regulation of transcription, DNA-templated;BP:transcription, DNA-templated;CC:nucleus;MF:sequence-specific DNA binding;MF:transcription factor activity, sequence-specific DNA binding;MF:ADP binding;MF:DNA binding;MF:ATP binding;	------	------	------	------	COG4886	S:Function unknown	KAF7067128.1	hypothetical protein CFC21_073046 [Triticum aestivum]	sp|F7J0N2|RGA5R_ORYSJ;	Disease resistance protein RGA5 OS=Oryza sativa subsp. japonica OX=39947 GN=RGA5 PE=1 SV=1;	PF00931.24;PF00847.22;PF18052.3	NB-ARC;AP2;Rx_N	NB-ARC domain;AP2 domain;Rx N-terminal domain
TraesCS5B02G384500	1.75333	0.973333	4.71	1.75	-1.42563	-0.84635	0.849095	-	GO:0009414;GO:004698	BP:response to water deprivation;MF:protein dimerization activity;	------	------	------	------	ENOG410YV10	K:Transcription	XP_037443359.1	transcription factor BHLH148-like isoform X1 [Triticum dicoccoides]	sp|Q75KV9|BH148_ORYSJ;	Transcription factor BHLH148 OS=Oryza sativa subsp. japonica OX=39947 GN=BHLH148 PE=1 SV=1;	PF00010.28	HLH	Helix-loop-helix DNA-binding domain
TraesCS5B02G440700	2.21667	2.11	4.92667	2.72	-1.15222	-0.366364	0.0711491	Heat stress transcriptioon factor, High-temperature stress tolerance, Tolerance to environmental stresse [Source: Projected from Oryza sativa (Os03g0795900)]	GO:0006355;GO:0006357;GO:0034605;GO:0005634;GO:0043565;GO:0003700;GO:000097	BP:regulation of transcription, DNA-templated;BP:regulation of transcription from RNA polymerase II promoter;BP:cellular response to heat;CC:nucleus;MF:sequence-specific DNA binding;MF:transcription factor activity, sequence-specific DNA binding;MF:RNA polymerase II core promoter proximal region sequence-specific DNA binding;	K09419	HSFF	------	------	COG5169	K:Transcription	KAF7068193.1	hypothetical protein CFC21_073970 [Triticum aestivum]	sp|Q6F388|HFA2E_ORYSJ;	Heat stress transcription factor A-2e OS=Oryza sativa subsp. japonica OX=39947 GN=HSFA2E PE=2 SV=1;	PF00447.19	HSF_DNA-bind	HSF-type DNA-binding
TraesCS5B02G514700	2.76667	5.38	2.1	4.66333	0.39776	0.206245	-0.959457	-	GO:0005634;GO:000367	CC:nucleus;MF:DNA binding;	------	------	------	------	ENOG4111SA1	K:Transcription	KAF7069050.1	hypothetical protein CFC21_074727 [Triticum aestivum]	sp|Q69V36|Y6944_ORYSJ;	B3 domain-containing protein Os06g0194400 OS=Oryza sativa subsp. japonica OX=39947 GN=Os06g0194400 PE=2 SV=1;	PF02362.23	B3	B3 DNA binding domain
TraesCS5D02G060300	2.29	1.49333	4.66	4.02	-1.02498	-1.42866	0.616812	-	GO:0005634;GO:004698	CC:nucleus;MF:protein dimerization activity;	K16189	PIF4	map04075	Plant hormone signal transduction	ENOG410YAGK	K:Transcription	XP_020189473.1	transcription factor PHYTOCHROME INTERACTING FACTOR-LIKE 13 [Aegilops tauschii subsp. strangulata]	sp|Q10CH5|PIL13_ORYSJ;	Transcription factor PHYTOCHROME INTERACTING FACTOR-LIKE 13 OS=Oryza sativa subsp. japonica OX=39947 GN=PIL13 PE=1 SV=1;	PF00010.28	HLH	Helix-loop-helix DNA-binding domain
TraesCS5D02G068800	8.01333	16.3067	9.68667	47.55	-0.273598	-1.54398	-1.02499	-	GO:0006355;GO:0005634;GO:000370	BP:regulation of transcription, DNA-templated;CC:nucleus;MF:transcription factor activity, sequence-specific DNA binding;	------	------	------	------	ENOG410YRZY	S:Function unknown	KAF7070568.1	hypothetical protein CFC21_076076 [Triticum aestivum]	sp|Q99090|CPRF2_PETCR;	Light-inducible protein CPRF2 OS=Petroselinum crispum OX=4043 GN=CPRF2 PE=2 SV=2;	PF12498.10;PF00170.23;PF07716.17	bZIP_C;bZIP_1;bZIP_2	Basic leucine-zipper C terminal;bZIP transcription factor;Basic region leucine zipper
TraesCS5D02G095600	4.34667	13.4667	2.61333	4.85333	0.734019	1.47235	-1.63141	-	GO:0003700;GO:004356	MF:transcription factor activity, sequence-specific DNA binding;MF:sequence-specific DNA binding;	K09422	MYBP	------	------	COG5147	K:Transcription	XP_040244959.1	myb-related protein MYBAS2 [Aegilops tauschii subsp. strangulata]	sp|Q4JL76|MYBA2_ORYSJ;	Myb-related protein MYBAS2 OS=Oryza sativa subsp. japonica OX=39947 GN=MYBAS2 PE=2 SV=1;	PF00249.33;PF13921.8	Myb_DNA-binding;Myb_DNA-bind_6	Myb-like DNA-binding domain;Myb-like DNA-binding domain
TraesCS5D02G118200	1.56333	0.286667	1.62333	0.313333	-0.0543339	-0.128321	2.44718	MADS-box transcription factor TaAGL31 [Source:UniProtKB/TrEMBL;Acc:Q1G161]	GO:0048283;GO:0048481;GO:0006355;GO:0006357;GO:0045944;GO:0006351;GO:0005634;GO:0003700;GO:0000977;GO:0003677;GO:0000978;GO:0046983;GO:000098	BP:indeterminate inflorescence morphogenesis;BP:plant ovule development;BP:regulation of transcription, DNA-templated;BP:regulation of transcription from RNA polymerase II promoter;BP:positive regulation of transcription from RNA polymerase II promoter;BP:transcription, DNA-templated;CC:nucleus;MF:transcription factor activity, sequence-specific DNA binding;MF:RNA polymerase II regulatory region …	------	------	------	------	COG5068	K:Transcription	XP_020189538.1	MADS-box transcription factor 13 [Aegilops tauschii subsp. strangulata]	sp|Q2QW53|MAD13_ORYSJ;	MADS-box transcription factor 13 OS=Oryza sativa subsp. japonica OX=39947 GN=MADS13 PE=1 SV=2;	PF00319.20;PF01486.19	SRF-TF;K-box	SRF-type transcription factor;K-box region
TraesCS5D02G139500	0.763333	0.213333	0.733333	0.193333	0.0578441	0.142019	1.83921	-	GO:0006355;GO:0005634;GO:0003700;GO:004356	BP:regulation of transcription, DNA-templated;CC:nucleus;MF:transcription factor activity, sequence-specific DNA binding;MF:sequence-specific DNA binding;	------	------	------	------	ENOG410XRSH	K:Transcription	KAF7071563.1	hypothetical protein CFC21_076846 [Triticum aestivum]	sp|Q9LPR8|SCL3_ARATH;	Scarecrow-like protein 3 OS=Arabidopsis thaliana OX=3702 GN=SCL3 PE=1 SV=1;	PF03514.16	GRAS	GRAS domain family
TraesCS5D02G148700	11.6133	7.97333	4.57667	6.32333	1.34341	0.334498	0.542527	-	GO:0006355;GO:0045893;GO:0005634;GO:0003700;GO:000367	BP:regulation of transcription, DNA-templated;BP:positive regulation of transcription, DNA-templated;CC:nucleus;MF:transcription factor activity, sequence-specific DNA binding;MF:DNA binding;	------	------	------	------	ENOG410YEVN	K:Transcription	XP_020168576.1	basic leucine zipper 19 [Aegilops tauschii subsp. strangulata]	sp|Q6K3R9|BZP19_ORYSJ;	Basic leucine zipper 19 OS=Oryza sativa subsp. japonica OX=39947 GN=BZIP19 PE=2 SV=1;	PF00170.23;PF07716.17;PF03131.19	bZIP_1;bZIP_2;bZIP_Maf	bZIP transcription factor;Basic region leucine zipper;bZIP Maf transcription factor
TraesCS5D02G244000	1.18	0.32	1.27	0.246667	-0.106042	0.375507	1.88264	-	GO:004698	MF:protein dimerization activity;	------	------	------	------	ENOG410YJCH	K:Transcription	XP_020177668.1	transcription factor HEC1 [Aegilops tauschii subsp. strangulata]	sp|Q9SND4|HEC2_ARATH;	Transcription factor HEC2 OS=Arabidopsis thaliana OX=3702 GN=HEC2 PE=1 SV=1;	PF00010.28	HLH	Helix-loop-helix DNA-binding domain
TraesCS5D02G244800	4.01667	2.01	10.4467	1.95667	-1.37897	0.0387973	0.998803	Similar to Heat stress transcription factor Spl7 (Heat shock transcription factor) (Heat shock factor RHSF10) [Source: Projected from Oryza sativa (Os09g0456800)]	GO:0006355;GO:0006357;GO:0045892;GO:0009408;GO:0005737;GO:0005634;GO:0043565;GO:0003700;GO:000097	BP:regulation of transcription, DNA-templated;BP:regulation of transcription from RNA polymerase II promoter;BP:negative regulation of transcription, DNA-templated;BP:response to heat;CC:cytoplasm;CC:nucleus;MF:sequence-specific DNA binding;MF:transcription factor activity, sequence-specific DNA binding;MF:RNA polymerase II core promoter proximal region sequence-specific DNA binding;	K09419	HSFF	------	------	COG5169	K:Transcription	XP_020177659.1	heat stress transcription factor B-1 [Aegilops tauschii subsp. strangulata]	sp|Q67TP9|HSFB1_ORYSJ;	Heat stress transcription factor B-1 OS=Oryza sativa subsp. japonica OX=39947 GN=HSFB1 PE=2 SV=1;	PF00447.19	HSF_DNA-bind	HSF-type DNA-binding
TraesCS5D02G245300	1.24	0.64	3.54667	0.976667	-1.51612	-0.609795	0.954196	-	GO:0006355;GO:0005634;GO:0003700;GO:000367	BP:regulation of transcription, DNA-templated;CC:nucleus;MF:transcription factor activity, sequence-specific DNA binding;MF:DNA binding;	------	------	------	------	ENOG410YY7D;ENOG410YN6X	K:Transcription;	XP_020177674.1	ethylene-responsive transcription factor ERF109 [Aegilops tauschii subsp. strangulata]	sp|Q9SZ06|EF109_ARATH;	Ethylene-responsive transcription factor ERF109 OS=Arabidopsis thaliana OX=3702 GN=ERF109 PE=1 SV=1;	PF00847.22	AP2	AP2 domain
TraesCS5D02G273500	1.35667	3.72667	1.17667	3.38	0.205361	0.140863	-1.45782	-	GO:0006355;GO:0006351;GO:0003700;GO:004356	BP:regulation of transcription, DNA-templated;BP:transcription, DNA-templated;MF:transcription factor activity, sequence-specific DNA binding;MF:sequence-specific DNA binding;	K14431	TGA	map04075	Plant hormone signal transduction	ENOG410YSUA	K:Transcription	KAF7073179.1	hypothetical protein CFC21_078212 [Triticum aestivum]	sp|Q52MZ2|TGA10_TOBAC;	bZIP transcription factor TGA10 OS=Nicotiana tabacum OX=4097 GN=TGA10 PE=1 SV=1;	PF14144.8;PF00170.23;PF07716.17	DOG1;bZIP_1;bZIP_2	Seed dormancy control;bZIP transcription factor;Basic region leucine zipper
TraesCS5D02G317400	6.13	8.21	2.70667	6.60333	1.17937	0.314188	-0.421495	CBFIVd-D22 [Source:UniProtKB/TrEMBL;Acc:A0MPM5]	GO:0006355;GO:0006351;GO:0005634;GO:0003700;GO:000367	BP:regulation of transcription, DNA-templated;BP:transcription, DNA-templated;CC:nucleus;MF:transcription factor activity, sequence-specific DNA binding;MF:DNA binding;	------	------	------	------	ENOG411074H	K:Transcription	XP_020167760.1	dehydration-responsive element-binding protein 1B [Aegilops tauschii subsp. strangulata]	sp|Q8GUW4|DRE1B_ORYSI;	Dehydration-responsive element-binding protein 1B OS=Oryza sativa subsp. indica OX=39946 GN=DREB1B PE=2 SV=1;	PF00847.22	AP2	AP2 domain
TraesCS5D02G317700	1.19333	4.48333	0.373333	2.45333	1.67646	0.869829	-1.90957	CBFIVb-D20 [Source:UniProtKB/TrEMBL;Acc:Q8W236]	GO:0006355;GO:0006351;GO:0005634;GO:0003700;GO:000367	BP:regulation of transcription, DNA-templated;BP:transcription, DNA-templated;CC:nucleus;MF:transcription factor activity, sequence-specific DNA binding;MF:DNA binding;	------	------	------	------	ENOG411074H	K:Transcription	AAL37944.1	putative CRT/DRE-binding factor [Triticum aestivum]	sp|Q8GUW4|DRE1B_ORYSI;	Dehydration-responsive element-binding protein 1B OS=Oryza sativa subsp. indica OX=39946 GN=DREB1B PE=2 SV=1;	PF00847.22	AP2	AP2 domain
TraesCS5D02G321000	9.74667	8.09333	27.9067	12.4033	-1.51763	-0.615922	0.268175	Similar to Isoform 2 of Heat stress transcription factor B-2c [Source: Projected from Oryza sativa (Os09g0526600)]	GO:0006355;GO:0006357;GO:0005634;GO:0016021;GO:0043565;GO:0003700;GO:000097	BP:regulation of transcription, DNA-templated;BP:regulation of transcription from RNA polymerase II promoter;CC:nucleus;CC:integral component of membrane;MF:sequence-specific DNA binding;MF:transcription factor activity, sequence-specific DNA binding;MF:RNA polymerase II core promoter proximal region sequence-specific DNA binding;	K09419	HSFF	------	------	COG5169	K:Transcription	KAF7073763.1	hypothetical protein CFC21_078708 [Triticum aestivum]	sp|Q652B0|HFB2C_ORYSJ;	Heat stress transcription factor B-2c OS=Oryza sativa subsp. japonica OX=39947 GN=HSFB2C PE=2 SV=1;	PF00447.19	HSF_DNA-bind	HSF-type DNA-binding
TraesCS5D02G323400	12.91	20.5967	29.93	29.8067	-1.2131	-0.533224	-0.673922	-	GO:0006355;GO:0009640;GO:0005634;GO:0005622;GO:000827	BP:regulation of transcription, DNA-templated;BP:photomorphogenesis;CC:nucleus;CC:intracellular;MF:zinc ion binding;	------	------	------	------	ENOG410Y2NN	S:Function unknown	XP_020148445.1	B-box zinc finger protein 18 [Aegilops tauschii subsp. strangulata]	sp|C0SVM5|BBX19_ARATH;	B-box zinc finger protein 19 OS=Arabidopsis thaliana OX=3702 GN=BBX19 PE=1 SV=1;	PF00643.26;PF16366.7	zf-B_box;CEBP_ZZ	B-box zinc finger;Cytoplasmic polyadenylation element-binding protein ZZ domain
TraesCS5D02G390700	3.86	1.94	12.2	3.14667	-1.66021	-0.697768	0.992544	-	GO:0009414;GO:004698	BP:response to water deprivation;MF:protein dimerization activity;	------	------	------	------	ENOG410YV10	K:Transcription	KAF7074584.1	hypothetical protein CFC21_079429 [Triticum aestivum]	sp|Q75KV9|BH148_ORYSJ;	Transcription factor BHLH148 OS=Oryza sativa subsp. japonica OX=39947 GN=BHLH148 PE=1 SV=1;	PF00010.28	HLH	Helix-loop-helix DNA-binding domain
TraesCS5D02G393200	4.31667	2.22333	93.1667	2.59667	-4.43182	-0.223937	0.957194	-	GO:0006355;GO:0006357;GO:0034605;GO:0005634;GO:0043565;GO:0003700;GO:000097	BP:regulation of transcription, DNA-templated;BP:regulation of transcription from RNA polymerase II promoter;BP:cellular response to heat;CC:nucleus;MF:sequence-specific DNA binding;MF:transcription factor activity, sequence-specific DNA binding;MF:RNA polymerase II core promoter proximal region sequence-specific DNA binding;	K09419	HSFF	------	------	COG5169	K:Transcription	KAF7074617.1	hypothetical protein CFC21_079462 [Triticum aestivum]	sp|Q84MN7|HFA2A_ORYSJ;	Heat stress transcription factor A-2a OS=Oryza sativa subsp. japonica OX=39947 GN=HSFA2A PE=2 SV=1;	PF00447.19	HSF_DNA-bind	HSF-type DNA-binding
TraesCS5D02G419400	1.65667	4.03333	1.76667	4.70667	-0.0927465	-0.222733	-1.28369	-	GO:0006355;GO:0005634;GO:0003700;GO:004356	BP:regulation of transcription, DNA-templated;CC:nucleus;MF:transcription factor activity, sequence-specific DNA binding;MF:sequence-specific DNA binding;	------	------	------	------	ENOG4111JS8	K:Transcription	KAF7074915.1	hypothetical protein CFC21_079727 [Triticum aestivum]	sp|Q8GVE1|CIGR2_ORYSJ;	Chitin-inducible gibberellin-responsive protein 2 OS=Oryza sativa subsp. japonica OX=39947 GN=CIGR2 PE=2 SV=1;	PF03514.16	GRAS	GRAS domain family
TraesCS5D02G445100	2.14	1.82	6.68	3.36333	-1.64224	-0.885953	0.233672	Heat stress transcriptioon factor, High-temperature stress tolerance, Tolerance to environmental stresse [Source: Projected from Oryza sativa (Os03g0795900)]	GO:0006355;GO:0006357;GO:0034605;GO:0005634;GO:0043565;GO:0003700;GO:000097	BP:regulation of transcription, DNA-templated;BP:regulation of transcription from RNA polymerase II promoter;BP:cellular response to heat;CC:nucleus;MF:sequence-specific DNA binding;MF:transcription factor activity, sequence-specific DNA binding;MF:RNA polymerase II core promoter proximal region sequence-specific DNA binding;	K09419	HSFF	------	------	COG5169	K:Transcription	QLI63287.1	heat shock transcription factor HsfA2-3 [Triticum aestivum]	sp|Q6F388|HFA2E_ORYSJ;	Heat stress transcription factor A-2e OS=Oryza sativa subsp. japonica OX=39947 GN=HSFA2E PE=2 SV=1;	PF00447.19	HSF_DNA-bind	HSF-type DNA-binding
TraesCS5D02G468500	1.5	0.153333	1.28667	0.31	0.221324	-1.0156	3.29022	-	GO:000551	MF:protein binding;	------	------	------	------	ENOG410ZC2N;ENOG410ZV8Z	S:Function unknown;	KAF7075491.1	hypothetical protein CFC21_080264 [Triticum aestivum]	sp|Q501G5|FB250_ARATH;	F-box protein At5g03100 OS=Arabidopsis thaliana OX=3702 GN=At5g03100 PE=2 SV=1;	PF00646.35;PF12937.9	F-box;F-box-like	F-box domain;F-box-like
TraesCS5D02G479100	1.25	3.15667	1.88	3.85333	-0.588805	-0.287705	-1.33647	-	GO:0006355;GO:0005634;GO:0046983;GO:000367	BP:regulation of transcription, DNA-templated;CC:nucleus;MF:protein dimerization activity;MF:DNA binding;	------	------	------	------	ENOG410XRJI	K:Transcription	XP_020175056.1	transcription factor bHLH106 [Aegilops tauschii subsp. strangulata]	sp|O80674|BH106_ARATH;	Transcription factor bHLH106 OS=Arabidopsis thaliana OX=3702 GN=BHLH106 PE=2 SV=1;	PF00010.28	HLH	Helix-loop-helix DNA-binding domain
TraesCS6A02G011700	6.99333	2.81	6.85333	4.13333	0.0291744	-0.556735	1.31541	-	GO:0006355;GO:0006357;GO:0045944;GO:0006351;GO:0005634;GO:0003700;GO:0003677;GO:0046983;GO:0000978;GO:0000981;GO:000097	BP:regulation of transcription, DNA-templated;BP:regulation of transcription from RNA polymerase II promoter;BP:positive regulation of transcription from RNA polymerase II promoter;BP:transcription, DNA-templated;CC:nucleus;MF:transcription factor activity, sequence-specific DNA binding;MF:DNA binding;MF:protein dimerization activity;MF:RNA polymerase II core promoter proximal region sequence-spe…	------	------	------	------	COG5068	K:Transcription	XP_037449604.1	MADS-box protein SOC1-like [Triticum dicoccoides]	sp|A2Z9Q7|MAD56_ORYSI;	MADS-box transcription factor 56 OS=Oryza sativa subsp. indica OX=39946 GN=MADS56 PE=2 SV=2;	PF00319.20;PF01486.19	SRF-TF;K-box	SRF-type transcription factor;K-box region
TraesCS6A02G150900	2.37667	3.09667	6.08	6.81667	-1.35513	-1.13835	-0.381776	-	GO:0005634;GO:0008270;GO:000551	CC:nucleus;MF:zinc ion binding;MF:protein binding;	------	------	------	------	COG5641	K:Transcription	KAF7078489.1	hypothetical protein CFC21_082914 [Triticum aestivum]	sp|O82117|CO3_ORYSJ;	Zinc finger protein CO3 OS=Oryza sativa subsp. japonica OX=39947 GN=CO3 PE=2 SV=1;	PF06203.16;PF00643.26	CCT;zf-B_box	CCT motif;B-box zinc finger
TraesCS6A02G186200	0.146667	0.11	0	0.006667	#DIV/0!	4.04432	0.415041	-	GO:004698	MF:protein dimerization activity;	------	------	------	------	ENOG410YFS3	S:Function unknown	XP_037446181.1	putative transcription factor bHLH041 [Triticum dicoccoides]	sp|Q9LTS4|BH041_ARATH;	Putative transcription factor bHLH041 OS=Arabidopsis thaliana OX=3702 GN=BHLH41 PE=3 SV=1;	PF00010.28	HLH	Helix-loop-helix DNA-binding domain
TraesCS6A02G213000	0.123333	0.653333	0.176667	0.716667	-0.518474	-0.133484	-2.40526	-	GO:0006355;GO:0006351;GO:0005634;GO:000367	BP:regulation of transcription, DNA-templated;BP:transcription, DNA-templated;CC:nucleus;MF:DNA binding;	------	------	------	------	ENOG410YW9B	S:Function unknown	XP_037446227.1	B3 domain-containing protein Os02g0598200-like [Triticum dicoccoides]	sp|Q6K5K2|Y2982_ORYSJ;	B3 domain-containing protein Os02g0598200 OS=Oryza sativa subsp. japonica OX=39947 GN=Os02g0598200 PE=2 SV=1;	PF02362.23	B3	B3 DNA binding domain
TraesCS6A02G216400	0.786667	1.21	2.22	4.23	-1.49673	-1.80565	-0.621182	-	GO:0006355;GO:0009640;GO:0005634;GO:000827	BP:regulation of transcription, DNA-templated;BP:photomorphogenesis;CC:nucleus;MF:zinc ion binding;	------	------	------	------	ENOG410YBMW	S:Function unknown	XP_037447336.1	B-box zinc finger protein 25-like [Triticum dicoccoides]	sp|Q9SID1|BBX25_ARATH;	B-box zinc finger protein 25 OS=Arabidopsis thaliana OX=3702 GN=BBX25 PE=1 SV=2;	PF00643.26	zf-B_box	B-box zinc finger
TraesCS6A02G224100	0.73	1.68667	1.87667	1.48667	-1.3622	0.182094	-1.20821	-	GO:000367	MF:DNA binding;	K09422	MYBP	------	------	COG5147	K:Transcription	KAF7079431.1	hypothetical protein CFC21_083662 [Triticum aestivum]	sp|Q6K1S6|MYB30_ORYSJ;	Transcription factor MYB30 OS=Oryza sativa subsp. japonica OX=39947 GN=MYB30 PE=1 SV=1;	PF00249.33;PF13921.8	Myb_DNA-binding;Myb_DNA-bind_6	Myb-like DNA-binding domain;Myb-like DNA-binding domain
TraesCS6A02G224400	1.96333	1.82	4.59667	2.57	-1.22728	-0.49783	0.109366	MYB33 [Source:UniProtKB/TrEMBL;Acc:G3LZX9]	GO:000367	MF:DNA binding;	K09422	MYBP	------	------	COG5147	K:Transcription	XP_037447472.1	transcription factor MYB30-like [Triticum dicoccoides]	sp|Q6K1S6|MYB30_ORYSJ;	Transcription factor MYB30 OS=Oryza sativa subsp. japonica OX=39947 GN=MYB30 PE=1 SV=1;	PF00249.33;PF13921.8	Myb_DNA-binding;Myb_DNA-bind_6	Myb-like DNA-binding domain;Myb-like DNA-binding domain
TraesCS6A02G229500	1.78667	3.81667	2.55	4.37667	-0.513226	-0.197519	-1.09504	-	GO:0006355;GO:0006351;GO:0005634;GO:0003700;GO:000367	BP:regulation of transcription, DNA-templated;BP:transcription, DNA-templated;CC:nucleus;MF:transcription factor activity, sequence-specific DNA binding;MF:DNA binding;	K09285	OVM, ANT	------	------	ENOG410Y9X6	K:Transcription	KAF7079494.1	hypothetical protein CFC21_083716 [Triticum aestivum]	sp|Q5YGP8|PLET1_ARATH;	AP2-like ethylene-responsive transcription factor PLT1 OS=Arabidopsis thaliana OX=3702 GN=PLT1 PE=2 SV=1;	PF00847.22	AP2	AP2 domain
TraesCS6A02G258600	3.11667	6.32333	7.89	11.8833	-1.34002	-0.910182	-1.02068	-	GO:0005634;GO:000367	CC:nucleus;MF:DNA binding;	------	------	------	------	ENOG4111HV1	K:Transcription	KAF7079820.1	hypothetical protein CFC21_083999 [Triticum aestivum]	sp|Q8H0W3|RVE6_ARATH;	Protein REVEILLE 6 OS=Arabidopsis thaliana OX=3702 GN=RVE6 PE=2 SV=1;	PF00249.33	Myb_DNA-binding	Myb-like DNA-binding domain
TraesCS6A02G261100	0.47	0.616667	1.17333	1.97667	-1.31988	-1.68051	-0.391831	-	GO:0005634;GO:000367	CC:nucleus;MF:DNA binding;	------	------	------	------	ENOG4111X77	K:Transcription	XP_037447811.1	protein REVEILLE 1-like isoform X2 [Triticum dicoccoides]	sp|F4KGY6|RVE1_ARATH;	Protein REVEILLE 1 OS=Arabidopsis thaliana OX=3702 GN=RVE1 PE=1 SV=1;	PF00249.33;PF13921.8	Myb_DNA-binding;Myb_DNA-bind_6	Myb-like DNA-binding domain;Myb-like DNA-binding domain
TraesCS6A02G273000	1.01	1.03333	1.74667	3.74667	-0.790249	-1.8583	-0.03295	-	GO:0006355;GO:0005634;GO:004698	BP:regulation of transcription, DNA-templated;CC:nucleus;MF:protein dimerization activity;	------	------	------	------	ENOG410YGAM	K:Transcription	KAF7079967.1	hypothetical protein CFC21_084125 [Triticum aestivum]	sp|Q8GY61|BH063_ARATH;	Transcription factor bHLH63 OS=Arabidopsis thaliana OX=3702 GN=BHLH63 PE=1 SV=1;	PF00010.28	HLH	Helix-loop-helix DNA-binding domain
TraesCS6A02G292300	6.99333	7.48667	43.8367	11.1167	-2.64809	-0.570329	-0.0983434	-	GO:0040008;GO:0006355;GO:0006357;GO:0045944;GO:0006351;GO:0005634;GO:0003700;GO:0003677;GO:0046983;GO:0000978;GO:0000981;GO:000097	BP:regulation of growth;BP:regulation of transcription, DNA-templated;BP:regulation of transcription from RNA polymerase II promoter;BP:positive regulation of transcription from RNA polymerase II promoter;BP:transcription, DNA-templated;CC:nucleus;MF:transcription factor activity, sequence-specific DNA binding;MF:DNA binding;MF:protein dimerization activity;MF:RNA polymerase II core promoter prox…	K09264	K09264	------	------	COG5068	K:Transcription	XP_037448149.1	MADS-box transcription factor 57-like isoform X2 [Triticum dicoccoides]	sp|Q6Z6W2|MAD57_ORYSJ;	MADS-box transcription factor 57 OS=Oryza sativa subsp. japonica OX=39947 GN=MADS57 PE=1 SV=2;	PF00319.20;PF01486.19	SRF-TF;K-box	SRF-type transcription factor;K-box region
TraesCS6A02G318900	1.34333	2.43333	0.816667	0.84	0.717997	1.53447	-0.857117	-	GO:000367	MF:DNA binding;	K09422	MYBP	------	------	COG5147	K:Transcription	XP_037448373.1	transcription factor MYB93-like [Triticum dicoccoides]	sp|Q9S9Z2|MYB93_ARATH;	Transcription factor MYB93 OS=Arabidopsis thaliana OX=3702 GN=MYB93 PE=1 SV=1;	PF00249.33;PF13921.8	Myb_DNA-binding;Myb_DNA-bind_6	Myb-like DNA-binding domain;Myb-like DNA-binding domain
TraesCS6A02G319000	11.6067	7.38	6.66	2.54333	0.80136	1.5369	0.653261	-	GO:000367	MF:DNA binding;	K09422	MYBP	------	------	COG5147	K:Transcription	XP_037448371.1	transcription factor MYB93-like [Triticum dicoccoides]	sp|Q9S9Z2|MYB93_ARATH;	Transcription factor MYB93 OS=Arabidopsis thaliana OX=3702 GN=MYB93 PE=1 SV=1;	PF00249.33;PF13921.8	Myb_DNA-binding;Myb_DNA-bind_6	Myb-like DNA-binding domain;Myb-like DNA-binding domain
TraesCS6A02G330500	2.33333	1.16333	3.69	1.15333	-0.661229	0.012455	1.00413	-	GO:0006355;GO:0006351;GO:0005634;GO:0003700;GO:000367	BP:regulation of transcription, DNA-templated;BP:transcription, DNA-templated;CC:nucleus;MF:transcription factor activity, sequence-specific DNA binding;MF:DNA binding;	------	------	------	------	ENOG410YX49	K:Transcription	KAF7080646.1	hypothetical protein CFC21_084686 [Triticum aestivum]	sp|Q9SFE4|ERF12_ARATH;	Ethylene-responsive transcription factor ERF012 OS=Arabidopsis thaliana OX=3702 GN=ERF012 PE=2 SV=1;	PF00847.22	AP2	AP2 domain
TraesCS6B02G179000	2.44	3.17333	14.3	8.4	-2.55106	-1.40439	-0.379118	-	GO:0005634;GO:0008270;GO:000551	CC:nucleus;MF:zinc ion binding;MF:protein binding;	------	------	------	------	COG5641	K:Transcription	KAF7083951.1	hypothetical protein CFC21_087669 [Triticum aestivum]	sp|O82117|CO3_ORYSJ;	Zinc finger protein CO3 OS=Oryza sativa subsp. japonica OX=39947 GN=CO3 PE=2 SV=1;	PF06203.16;PF00643.26	CCT;zf-B_box	CCT motif;B-box zinc finger
TraesCS6B02G182500	2.92667	0	3.49	0.013333	-0.253968	#NUM!	#DIV/0!	-	GO:0006355;GO:000370	BP:regulation of transcription, DNA-templated;MF:transcription factor activity, sequence-specific DNA binding;	------	------	------	------	ENOG410YMIG	K:Transcription	KAF7084002.1	hypothetical protein CFC21_087707 [Triticum aestivum]	sp|Q6ETX0|RSBZ3_ORYSJ;	bZIP transcription factor RISBZ3 OS=Oryza sativa subsp. japonica OX=39947 GN=RISBZ3 PE=1 SV=1;	PF00170.23;PF07716.17	bZIP_1;bZIP_2	bZIP transcription factor;Basic region leucine zipper
TraesCS6B02G209600	0.2	1.78	0.773333	3.54	-1.95109	-0.991872	-3.15381	Basic-leucine zipper (bZIP) transcription factor family protein [Source:Projected from Arabidopsis thaliana (AT5G11260) TAIR;Acc:AT5G11260]	GO:0010099;GO:0010218;GO:0006355;GO:0045944;GO:0010017;GO:0010114;GO:0005634;GO:0003700;GO:0003677;GO:000098	BP:regulation of photomorphogenesis;BP:response to far red light;BP:regulation of transcription, DNA-templated;BP:positive regulation of transcription from RNA polymerase II promoter;BP:red or far-red light signaling pathway;BP:response to red light;CC:nucleus;MF:transcription factor activity, sequence-specific DNA binding;MF:DNA binding;MF:RNA polymerase II transcription factor activity, sequenc…	K16241	HY5	map04712	Circadian rhythm - plant	ENOG4111CH5	K:Transcription	XP_020194215.1	transcription factor HY5 [Aegilops tauschii subsp. strangulata]	sp|O24646|HY5_ARATH;	Transcription factor HY5 OS=Arabidopsis thaliana OX=3702 GN=HY5 PE=1 SV=1;	PF00170.23;PF07716.17	bZIP_1;bZIP_2	bZIP transcription factor;Basic region leucine zipper
TraesCS6B02G246500	1.97333	2.64667	6.90333	8.16	-1.80666	-1.62439	-0.423542	-	GO:0006355;GO:0009640;GO:0005634;GO:0005622;GO:000827	BP:regulation of transcription, DNA-templated;BP:photomorphogenesis;CC:nucleus;CC:intracellular;MF:zinc ion binding;	------	------	------	------	ENOG410YBMW	S:Function unknown	XP_037454224.1	B-box zinc finger protein 25-like [Triticum dicoccoides]	sp|Q9SID1|BBX25_ARATH;	B-box zinc finger protein 25 OS=Arabidopsis thaliana OX=3702 GN=BBX25 PE=1 SV=2;	PF00643.26	zf-B_box	B-box zinc finger
TraesCS6B02G252000	0.356667	1.18	0.52	1.28	-0.543934	-0.117357	-1.72614	-	GO:0006355;GO:0005634;GO:0003700;GO:000367	BP:regulation of transcription, DNA-templated;CC:nucleus;MF:transcription factor activity, sequence-specific DNA binding;MF:DNA binding;	K09285	OVM, ANT	------	------	ENOG410Y9X6	K:Transcription	KAF7084883.1	hypothetical protein CFC21_088399 [Triticum aestivum]	sp|Q8LSN2|BBM2_BRANA;	AP2-like ethylene-responsive transcription factor BBM2 OS=Brassica napus OX=3708 GN=BBM2 PE=2 SV=1;	PF00847.22	AP2	AP2 domain
TraesCS6B02G257000	1.73667	2.52	4.88333	3.80667	-1.49155	-0.595105	-0.537103	Myb33 [Source:UniProtKB/TrEMBL;Acc:A0A182BBB2]	GO:000367	MF:DNA binding;	K09422	MYBP	------	------	COG5147	K:Transcription	XP_037450124.1	transcription factor MYB30-like [Triticum dicoccoides]	sp|Q6K1S6|MYB30_ORYSJ;	Transcription factor MYB30 OS=Oryza sativa subsp. japonica OX=39947 GN=MYB30 PE=1 SV=1;	PF00249.33;PF13921.8	Myb_DNA-binding;Myb_DNA-bind_6	Myb-like DNA-binding domain;Myb-like DNA-binding domain
TraesCS6B02G266800	2.94667	4.47	6.74	8.26667	-1.19366	-0.887031	-0.601191	-	GO:0005634;GO:000367	CC:nucleus;MF:DNA binding;	------	------	------	------	ENOG4111HV1	K:Transcription	VAI59495.1	unnamed protein product [Triticum turgidum subsp. durum]	sp|Q8H0W3|RVE6_ARATH;	Protein REVEILLE 6 OS=Arabidopsis thaliana OX=3702 GN=RVE6 PE=2 SV=1;	PF00249.33;PF15963.7	Myb_DNA-binding;Myb_DNA-bind_7	Myb-like DNA-binding domain;Myb DNA-binding like
TraesCS6B02G268100	0.17	0.176667	0.81	0.203333	-2.25239	-0.202812	-0.0554978	AP2 domain CBF protein [Source:UniProtKB/TrEMBL;Acc:K9M7V3]	GO:0006355;GO:0006351;GO:0005634;GO:0003700;GO:000367	BP:regulation of transcription, DNA-templated;BP:transcription, DNA-templated;CC:nucleus;MF:transcription factor activity, sequence-specific DNA binding;MF:DNA binding;	------	------	------	------	ENOG410YK37	K:Transcription	XP_037453689.1	dehydration-responsive element-binding protein 1G-like [Triticum dicoccoides]	sp|A2XWL6|DRE1E_ORYSI;	Dehydration-responsive element-binding protein 1E OS=Oryza sativa subsp. indica OX=39946 GN=DREB1E PE=3 SV=1;	PF00847.22	AP2	AP2 domain
TraesCS6B02G284300	0.173333	0.143333	0.853333	0.19	-2.29956	-0.406629	0.274176	HOX1 [Source:UniProtKB/TrEMBL;Acc:M9PJT6]	GO:0006355;GO:0006357;GO:0045893;GO:0005634;GO:0043565;GO:0003700;GO:0003677;GO:000098	BP:regulation of transcription, DNA-templated;BP:regulation of transcription from RNA polymerase II promoter;BP:positive regulation of transcription, DNA-templated;CC:nucleus;MF:sequence-specific DNA binding;MF:transcription factor activity, sequence-specific DNA binding;MF:DNA binding;MF:RNA polymerase II transcription factor activity, sequence-specific DNA binding;	------	------	------	------	ENOG410Z2UE	K:Transcription	XP_037456291.1	homeobox-leucine zipper protein HOX24-like [Triticum dicoccoides]	sp|A2X7U1|HOX24_ORYSI;	Homeobox-leucine zipper protein HOX24 OS=Oryza sativa subsp. indica OX=39946 GN=HOX24 PE=2 SV=2;	PF00046.31;PF02183.20;PF05920.13;PF01025.21	Homeodomain;HALZ;Homeobox_KN;GrpE	Homeodomain;Homeobox associated leucine zipper;Homeobox KN domain;GrpE
TraesCS6B02G285300	0	4.56	0.5	6.24	#NUM!	-0.452512	#NUM!	-	GO:0030154;GO:0006355;GO:0045893;GO:0005634;GO:0043565;GO:0003700;GO:000827	BP:cell differentiation;BP:regulation of transcription, DNA-templated;BP:positive regulation of transcription, DNA-templated;CC:nucleus;MF:sequence-specific DNA binding;MF:transcription factor activity, sequence-specific DNA binding;MF:zinc ion binding;	------	------	------	------	COG5641	K:Transcription	KAF7085300.1	hypothetical protein CFC21_088746 [Triticum aestivum]	sp|Q9FH57|GATA5_ARATH;	GATA transcription factor 5 OS=Arabidopsis thaliana OX=3702 GN=GATA5 PE=2 SV=1;	PF00320.29	GATA	GATA zinc finger
TraesCS6B02G288500	0.32	0.426667	1.17	1.56333	-1.87036	-1.87344	-0.415039	MYB-related protein [Source:UniProtKB/TrEMBL;Acc:G9DRA4]	GO:0005634;GO:000367	CC:nucleus;MF:DNA binding;	------	------	------	------	ENOG4111X77	K:Transcription	XP_037452656.1	protein REVEILLE 1-like [Triticum dicoccoides]	sp|F4KGY6|RVE1_ARATH;	Protein REVEILLE 1 OS=Arabidopsis thaliana OX=3702 GN=RVE1 PE=1 SV=1;	PF00249.33;PF13921.8	Myb_DNA-binding;Myb_DNA-bind_6	Myb-like DNA-binding domain;Myb-like DNA-binding domain
TraesCS6B02G318700	0.73	0.713333	1.91	2.13333	-1.3876	-1.58046	0.0333207	-	GO:0006355;GO:000370	BP:regulation of transcription, DNA-templated;MF:transcription factor activity, sequence-specific DNA binding;	------	------	------	------	ENOG410YWTI	K:Transcription	KAF7085670.1	hypothetical protein CFC21_089072 [Triticum aestivum]	------	------	PF00170.23;PF07716.17;PF08537.12	bZIP_1;bZIP_2;NBP1	bZIP transcription factor;Basic region leucine zipper;Fungal Nap binding protein NBP1
TraesCS6B02G322700	15.4067	12.0133	87.85	23.5533	-2.51149	-0.971295	0.358918	-	GO:0006355;GO:0006357;GO:0045944;GO:0006351;GO:0005634;GO:0003700;GO:0003677;GO:0046983;GO:0000978;GO:0000981;GO:000097	BP:regulation of transcription, DNA-templated;BP:regulation of transcription from RNA polymerase II promoter;BP:positive regulation of transcription from RNA polymerase II promoter;BP:transcription, DNA-templated;CC:nucleus;MF:transcription factor activity, sequence-specific DNA binding;MF:DNA binding;MF:protein dimerization activity;MF:RNA polymerase II core promoter proximal region sequence-spe…	K09264	K09264	------	------	COG5068	K:Transcription	KAF7085706.1	hypothetical protein CFC21_089104 [Triticum aestivum]	sp|Q6Z6W2|MAD57_ORYSJ;	MADS-box transcription factor 57 OS=Oryza sativa subsp. japonica OX=39947 GN=MADS57 PE=1 SV=2;	PF00319.20;PF01486.19	SRF-TF;K-box	SRF-type transcription factor;K-box region
TraesCS6B02G341900	0.63	1.37667	0.27	0.6	1.22239	1.19815	-1.12776	-	GO:0006355;GO:0006357;GO:0007049;GO:0005634;GO:0005667;GO:0003700;GO:0003677;GO:000097	BP:regulation of transcription, DNA-templated;BP:regulation of transcription from RNA polymerase II promoter;BP:cell cycle;CC:nucleus;CC:transcription factor complex;MF:transcription factor activity, sequence-specific DNA binding;MF:DNA binding;MF:RNA polymerase II core promoter proximal region sequence-specific DNA binding;	------	------	------	------	ENOG4111IGY	K:Transcription	VAI60966.1	unnamed protein product [Triticum turgidum subsp. durum]	sp|Q8LSZ4|E2FE_ARATH;	E2F transcription factor-like E2FE OS=Arabidopsis thaliana OX=3702 GN=E2FE PE=1 SV=1;	PF02319.22	E2F_TDP	E2F/DP family winged-helix DNA-binding domain
TraesCS6B02G349200	8.76667	3.18333	4.90667	0.703333	0.837285	2.17826	1.46149	-	GO:000367	MF:DNA binding;	K09422	MYBP	------	------	COG5147	K:Transcription	KAF7085993.1	hypothetical protein CFC21_089353 [Triticum aestivum]	sp|Q9S9Z2|MYB93_ARATH;	Transcription factor MYB93 OS=Arabidopsis thaliana OX=3702 GN=MYB93 PE=1 SV=1;	PF00249.33;PF13921.8	Myb_DNA-binding;Myb_DNA-bind_6	Myb-like DNA-binding domain;Myb-like DNA-binding domain
TraesCS6B02G350400	1.34667	0.146667	2.88667	0.57	-1.10001	-1.95842	3.19878	-	GO:0006355;GO:0006351;GO:0005634;GO:0003700;GO:000367	BP:regulation of transcription, DNA-templated;BP:transcription, DNA-templated;CC:nucleus;MF:transcription factor activity, sequence-specific DNA binding;MF:DNA binding;	------	------	------	------	ENOG41105NJ	S:Function unknown	KAF7091172.1	hypothetical protein CFC21_093811 [Triticum aestivum]	sp|Q70II3|EF110_ARATH;	Ethylene-responsive transcription factor ERF110 OS=Arabidopsis thaliana OX=3702 GN=ERF110 PE=2 SV=2;	PF00847.22	AP2	AP2 domain
TraesCS6B02G361400	2.90333	0.596667	5.15333	1.45667	-0.827796	-1.28767	2.28271	-	GO:0006355;GO:0006351;GO:0005634;GO:0003700;GO:000367	BP:regulation of transcription, DNA-templated;BP:transcription, DNA-templated;CC:nucleus;MF:transcription factor activity, sequence-specific DNA binding;MF:DNA binding;	------	------	------	------	ENOG410YX49	K:Transcription	KAF7086146.1	hypothetical protein CFC21_089479 [Triticum aestivum]	sp|Q9CAP4|ERF13_ARATH;	Ethylene-responsive transcription factor ERF013 OS=Arabidopsis thaliana OX=3702 GN=ERF013 PE=2 SV=1;	PF00847.22	AP2	AP2 domain
TraesCS6D02G140900	2.65333	3.21333	10.1833	8.68333	-1.94033	-1.43418	-0.276265	-	GO:0005634;GO:0008270;GO:000551	CC:nucleus;MF:zinc ion binding;MF:protein binding;	------	------	------	------	COG5641	K:Transcription	XP_020163882.1	zinc finger protein HD1 isoform X1 [Aegilops tauschii subsp. strangulata]	sp|O82117|CO3_ORYSJ;	Zinc finger protein CO3 OS=Oryza sativa subsp. japonica OX=39947 GN=CO3 PE=2 SV=1;	PF06203.16;PF00643.26	CCT;zf-B_box	CCT motif;B-box zinc finger
TraesCS6D02G153000	1.65667	1.66	0.796667	1.17667	1.05623	0.496477	-0.0028996	-	------	------	------	------	------	------	ENOG410YAHS	K:Transcription	XP_020196668.1	protein MONOCULM 1 [Aegilops tauschii subsp. strangulata]	sp|Q84MM9|MOC_ORYSJ;	Protein MONOCULM 1 OS=Oryza sativa subsp. japonica OX=39947 GN=MOC1 PE=2 SV=1;	PF03514.16	GRAS	GRAS domain family
TraesCS6D02G199200	4.41	6.05333	11.0433	12.8367	-1.32433	-1.08447	-0.456951	-	GO:0006355;GO:0009640;GO:0005634;GO:0005622;GO:000827	BP:regulation of transcription, DNA-templated;BP:photomorphogenesis;CC:nucleus;CC:intracellular;MF:zinc ion binding;	------	------	------	------	ENOG410YBMW	S:Function unknown	XP_020173021.1	B-box zinc finger protein 25 [Aegilops tauschii subsp. strangulata]	sp|Q9SID1|BBX25_ARATH;	B-box zinc finger protein 25 OS=Arabidopsis thaliana OX=3702 GN=BBX25 PE=1 SV=2;	PF00643.26	zf-B_box	B-box zinc finger
TraesCS6D02G211100	1.54667	0.903333	3.39667	1.33	-1.13496	-0.558096	0.775833	-	GO:000367	MF:DNA binding;	K09422	MYBP	------	------	COG5147	K:Transcription	KAF7090073.1	hypothetical protein CFC21_092891 [Triticum aestivum]	sp|Q6K1S6|MYB30_ORYSJ;	Transcription factor MYB30 OS=Oryza sativa subsp. japonica OX=39947 GN=MYB30 PE=1 SV=1;	PF00249.33;PF13921.8	Myb_DNA-binding;Myb_DNA-bind_6	Myb-like DNA-binding domain;Myb-like DNA-binding domain
TraesCS6D02G232700	1.79667	1.00333	0.55	0.603333	1.70782	0.733774	0.840523	-	GO:0006355;GO:0006351;GO:0005634;GO:0003700;GO:000367	BP:regulation of transcription, DNA-templated;BP:transcription, DNA-templated;CC:nucleus;MF:transcription factor activity, sequence-specific DNA binding;MF:DNA binding;	------	------	------	------	ENOG410YK37;ENOG410YRMB	K:Transcription;	XP_020194839.1	ethylene-responsive transcription factor ERF038 [Aegilops tauschii subsp. strangulata]	sp|Q8LBQ7|ERF34_ARATH;	Ethylene-responsive transcription factor ERF034 OS=Arabidopsis thaliana OX=3702 GN=ERF034 PE=2 SV=2;	PF00847.22	AP2	AP2 domain
TraesCS6D02G239800	4.24333	5.85667	11.4267	14.38	-1.42913	-1.29591	-0.464882	-	GO:0005634;GO:000367	CC:nucleus;MF:DNA binding;	------	------	------	------	ENOG4111HV1	K:Transcription	XP_020182046.1	protein REVEILLE 6 isoform X1 [Aegilops tauschii subsp. strangulata]	sp|Q8H0W3|RVE6_ARATH;	Protein REVEILLE 6 OS=Arabidopsis thaliana OX=3702 GN=RVE6 PE=2 SV=1;	PF00249.33;PF15963.7	Myb_DNA-binding;Myb_DNA-bind_7	Myb-like DNA-binding domain;Myb DNA-binding like
TraesCS6D02G241900	0.343333	0.673333	0.913333	1.64	-1.41153	-1.2843	-0.971712	-	GO:0005634;GO:000367	CC:nucleus;MF:DNA binding;	------	------	------	------	ENOG4111X77	K:Transcription	XP_020193937.1	protein REVEILLE 1 [Aegilops tauschii subsp. strangulata]	sp|F4KGY6|RVE1_ARATH;	Protein REVEILLE 1 OS=Arabidopsis thaliana OX=3702 GN=RVE1 PE=1 SV=1;	PF00249.33;PF13921.8	Myb_DNA-binding;Myb_DNA-bind_6	Myb-like DNA-binding domain;Myb-like DNA-binding domain
TraesCS6D02G267100	1.20667	0.44	0.983333	0.706667	0.295276	-0.683527	1.45545	CONSTANS-like protein, Heading promotion under long-day conditio [Source: Projected from Oryza sativa (Os02g0724000)]	GO:0005634;GO:0008270;GO:000551	CC:nucleus;MF:zinc ion binding;MF:protein binding;	------	------	------	------	ENOG410YA5C	S:Function unknown	KAF7090772.1	hypothetical protein CFC21_093471 [Triticum aestivum]	sp|Q9LUA9|COL10_ARATH;	Zinc finger protein CONSTANS-LIKE 10 OS=Arabidopsis thaliana OX=3702 GN=COL10 PE=1 SV=1;	PF06203.16;PF00643.26	CCT;zf-B_box	CCT motif;B-box zinc finger
TraesCS6D02G268400	3.1	5.88	6.60667	7.43	-1.09165	-0.337546	-0.923548	-	GO:0006355;GO:0005634;GO:000367	BP:regulation of transcription, DNA-templated;CC:nucleus;MF:DNA binding;	------	------	------	------	ENOG410YQE9	S:Function unknown	XP_020175561.1	dof zinc finger protein 4 [Aegilops tauschii subsp. strangulata]	sp|Q6Z345|DOF4_ORYSJ;	Dof zinc finger protein 4 OS=Oryza sativa subsp. japonica OX=39947 GN=DOF4 PE=2 SV=1;	PF02701.17	zf-Dof	Dof domain, zinc finger
TraesCS6D02G273500	18.57	19.5167	115.017	28.0167	-2.6308	-0.521579	-0.0717329	-	GO:0006355;GO:0006357;GO:0045944;GO:0006351;GO:0005634;GO:0003700;GO:0003677;GO:0046983;GO:0000978;GO:0000981;GO:000097	BP:regulation of transcription, DNA-templated;BP:regulation of transcription from RNA polymerase II promoter;BP:positive regulation of transcription from RNA polymerase II promoter;BP:transcription, DNA-templated;CC:nucleus;MF:transcription factor activity, sequence-specific DNA binding;MF:DNA binding;MF:protein dimerization activity;MF:RNA polymerase II core promoter proximal region sequence-spe…	K09264	K09264	------	------	COG5068	K:Transcription	KAF7090844.1	hypothetical protein CFC21_093533 [Triticum aestivum]	sp|Q6Z6W2|MAD57_ORYSJ;	MADS-box transcription factor 57 OS=Oryza sativa subsp. japonica OX=39947 GN=MADS57 PE=1 SV=2;	PF00319.20;PF01486.19	SRF-TF;K-box	SRF-type transcription factor;K-box region
TraesCS6D02G291000	1.17333	1.95	0.603333	0.76	0.959586	1.3594	-0.732862	-	GO:0006355;GO:0006357;GO:0007049;GO:0005634;GO:0005667;GO:0003700;GO:0003677;GO:000097	BP:regulation of transcription, DNA-templated;BP:regulation of transcription from RNA polymerase II promoter;BP:cell cycle;CC:nucleus;CC:transcription factor complex;MF:transcription factor activity, sequence-specific DNA binding;MF:DNA binding;MF:RNA polymerase II core promoter proximal region sequence-specific DNA binding;	------	------	------	------	ENOG4111IGY	K:Transcription	XP_020187635.1	E2F transcription factor-like E2FE isoform X1 [Aegilops tauschii subsp. strangulata]	sp|Q8LSZ4|E2FE_ARATH;	E2F transcription factor-like E2FE OS=Arabidopsis thaliana OX=3702 GN=E2FE PE=1 SV=1;	PF02319.22	E2F_TDP	E2F/DP family winged-helix DNA-binding domain
TraesCS6D02G298100	0	6.27667	0.93	3.82	#NUM!	0.716426	#NUM!	-	------	------	K09422	MYBP	------	------	COG5147	K:Transcription	KAF7091157.1	hypothetical protein CFC21_093799 [Triticum aestivum]	sp|Q9S9Z2|MYB93_ARATH;	Transcription factor MYB93 OS=Arabidopsis thaliana OX=3702 GN=MYB93 PE=1 SV=1;	PF00249.33;PF13921.8	Myb_DNA-binding;Myb_DNA-bind_6	Myb-like DNA-binding domain;Myb-like DNA-binding domain
TraesCS6D02G299100	0.436667	0.196667	1.39	0.276667	-1.67048	-0.492396	1.15078	-	GO:0006355;GO:0006351;GO:0005634;GO:0003700;GO:000367	BP:regulation of transcription, DNA-templated;BP:transcription, DNA-templated;CC:nucleus;MF:transcription factor activity, sequence-specific DNA binding;MF:DNA binding;	------	------	------	------	ENOG41105NJ	S:Function unknown	KAF7091172.1	hypothetical protein CFC21_093811 [Triticum aestivum]	sp|Q70II3|EF110_ARATH;	Ethylene-responsive transcription factor ERF110 OS=Arabidopsis thaliana OX=3702 GN=ERF110 PE=2 SV=2;	PF00847.22	AP2	AP2 domain
TraesCS6D02G309600	6.51333	1.80333	10.52	3.12333	-0.691667	-0.792421	1.85273	-	GO:0006355;GO:0005634;GO:0003700;GO:000367	BP:regulation of transcription, DNA-templated;CC:nucleus;MF:transcription factor activity, sequence-specific DNA binding;MF:DNA binding;	------	------	------	------	ENOG410YX49	K:Transcription	KAF7091329.1	hypothetical protein CFC21_093924 [Triticum aestivum]	sp|Q9CAP4|ERF13_ARATH;	Ethylene-responsive transcription factor ERF013 OS=Arabidopsis thaliana OX=3702 GN=ERF013 PE=2 SV=1;	PF00847.22	AP2	AP2 domain
TraesCS6D02G320700	0.016667	0	0.33	0.016667	-4.3074	#NUM!	#DIV/0!	-	GO:0006355;GO:0006351;GO:0005634;GO:0003700;GO:000367	BP:regulation of transcription, DNA-templated;BP:transcription, DNA-templated;CC:nucleus;MF:transcription factor activity, sequence-specific DNA binding;MF:DNA binding;	------	------	------	------	ENOG410YZF0	K:Transcription	KAF7091451.1	hypothetical protein CFC21_094029 [Triticum aestivum]	sp|Q9C591|ERF16_ARATH;	Ethylene-responsive transcription factor ERF016 OS=Arabidopsis thaliana OX=3702 GN=ERF016 PE=2 SV=1;	PF00847.22	AP2	AP2 domain
TraesCS6D02G362900	3.34	4.36667	6.78	7.18667	-1.02144	-0.71879	-0.386684	-	GO:0006355;GO:0005634;GO:000367	BP:regulation of transcription, DNA-templated;CC:nucleus;MF:DNA binding;	------	------	------	------	ENOG410YD3I	S:Function unknown	KAF7091916.1	hypothetical protein CFC21_094457 [Triticum aestivum]	sp|Q9FLR3|NAC79_ARATH;	NAC domain-containing protein 79 OS=Arabidopsis thaliana OX=3702 GN=NAC079 PE=2 SV=1;	PF02365.17	NAM	No apical meristem
TraesCS6D02G370300	3.27	6.91333	3.89333	9.53	-0.251715	-0.463095	-1.08009	-	GO:0005634;GO:000367	CC:nucleus;MF:DNA binding;	------	------	------	------	ENOG41104X6	S:Function unknown	KAF7092001.1	hypothetical protein CFC21_094532 [Triticum aestivum]	sp|B8B5N8|PHR2_ORYSI;	Protein PHOSPHATE STARVATION RESPONSE 2 OS=Oryza sativa subsp. indica OX=39946 GN=PHR2 PE=3 SV=1;	PF14379.8;PF00249.33	Myb_CC_LHEQLE;Myb_DNA-binding	MYB-CC type transfactor, LHEQLE motif;Myb-like DNA-binding domain
TraesCS7A02G017600	1.23333	3.00667	2.87	5.2	-1.21849	-0.790347	-1.2856	-	GO:0005634;GO:000367	CC:nucleus;MF:DNA binding;	------	------	------	------	COG5269;ENOG4111HV1	K:Transcription;	XP_037458678.1	protein REVEILLE 8-like isoform X1 [Triticum dicoccoides]	sp|Q8RWU3|RVE8_ARATH;	Protein REVEILLE 8 OS=Arabidopsis thaliana OX=3702 GN=RVE8 PE=2 SV=1;	PF00249.33	Myb_DNA-binding	Myb-like DNA-binding domain
TraesCS7A02G020700	0.036667	1.03667	0	0.47	#DIV/0!	1.14122	-4.82133	-	GO:0006355;GO:0006351;GO:0005634;GO:000367	BP:regulation of transcription, DNA-templated;BP:transcription, DNA-templated;CC:nucleus;MF:DNA binding;	------	------	------	------	ENOG41105YT	S:Function unknown	XP_037457207.1	B3 domain-containing protein Os06g0107800-like [Triticum dicoccoides]	sp|Q5VS55|Y6078_ORYSJ;	B3 domain-containing protein Os06g0107800 OS=Oryza sativa subsp. japonica OX=39947 GN=Os06g0107800 PE=3 SV=2;	PF02362.23	B3	B3 DNA binding domain
TraesCS7A02G021800	0.26	0.66	0.596667	0.6	-1.19841	0.137504	-1.34395	-	GO:0006952;GO:0005634;GO:0005524;GO:0043531;GO:000367	BP:defense response;CC:nucleus;MF:ATP binding;MF:ADP binding;MF:DNA binding;	------	------	------	------	------	------	XP_040251369.1	disease resistance protein RGA5 [Aegilops tauschii subsp. strangulata]	sp|F7J0N2|RGA5R_ORYSJ;	Disease resistance protein RGA5 OS=Oryza sativa subsp. japonica OX=39947 GN=RGA5 PE=1 SV=1;	PF00931.24;PF00249.33;PF13921.8;PF18052.3	NB-ARC;Myb_DNA-binding;Myb_DNA-bind_6;Rx_N	NB-ARC domain;Myb-like DNA-binding domain;Myb-like DNA-binding domain;Rx N-terminal domain
TraesCS7A02G057700	0.736667	0.546667	2.51	1.06667	-1.7686	-0.964376	0.43035	AP2 domain CBF protein [Source:UniProtKB/TrEMBL;Acc:K9M7E0]	GO:0006355;GO:0006351;GO:0005634;GO:0003700;GO:000367	BP:regulation of transcription, DNA-templated;BP:transcription, DNA-templated;CC:nucleus;MF:transcription factor activity, sequence-specific DNA binding;MF:DNA binding;	------	------	------	------	ENOG411074Q;ENOG410YK37	K:Transcription;	AFR67797.1	AP2 domain CBF protein [Triticum aestivum]	sp|A2Y8S6|DRE1C_ORYSI;	Dehydration-responsive element-binding protein 1C OS=Oryza sativa subsp. indica OX=39946 GN=DREB1C PE=3 SV=1;	PF00847.22	AP2	AP2 domain
TraesCS7A02G096300	0.72	1.63	0.596667	1.26667	0.271071	0.363835	-1.1788	-	GO:0006355;GO:0005634;GO:0003700;GO:004356	BP:regulation of transcription, DNA-templated;CC:nucleus;MF:transcription factor activity, sequence-specific DNA binding;MF:sequence-specific DNA binding;	------	------	------	------	ENOG410YE20	K:Transcription	KAF7093531.1	hypothetical protein CFC21_095938 [Triticum aestivum]	sp|D8VNC6|WK72B_SOLLC;	WRKY transcription factor 72B OS=Solanum lycopersicum OX=4081 GN=WRKY72B PE=2 SV=1;	PF03106.17	WRKY	WRKY DNA -binding domain
TraesCS7A02G131400	0	1.61667	0.263333	1.81	#NUM!	-0.162967	#NUM!	-	GO:0005634;GO:000367	CC:nucleus;MF:DNA binding;	------	------	------	------	------	------	KAF7093945.1	hypothetical protein CFC21_096313 [Triticum aestivum]	------	------	PF02362.23	B3	B3 DNA binding domain
TraesCS7A02G173000	1.34333	0.39	0.903333	0.336667	0.572487	0.212152	1.78427	-	GO:0006355;GO:0005634;GO:0003700;GO:004356	BP:regulation of transcription, DNA-templated;CC:nucleus;MF:transcription factor activity, sequence-specific DNA binding;MF:sequence-specific DNA binding;	------	------	------	------	ENOG411066Z	S:Function unknown	KAF7094425.1	hypothetical protein CFC21_096735 [Triticum aestivum]	sp|O80933|SCL9_ARATH;	Scarecrow-like protein 9 OS=Arabidopsis thaliana OX=3702 GN=SCL9 PE=2 SV=1;	PF03514.16	GRAS	GRAS domain family
TraesCS7A02G186400	8.32333	1.87667	7.26667	1.80667	0.195868	0.0548421	2.14899	-	------	------	------	------	------	------	ENOG4111ZI0	S:Function unknown	VAI72270.1	unnamed protein product [Triticum turgidum subsp. durum]	------	------	PF07762.16	DUF1618	Protein of unknown function
TraesCS7A02G213400	0.773333	0.633333	0.246667	0.396667	1.64853	0.675036	0.288126	-	GO:0006355;GO:0005634;GO:000367	BP:regulation of transcription, DNA-templated;CC:nucleus;MF:DNA binding;	------	------	------	------	ENOG410YQE9	S:Function unknown	XP_037456774.1	dof zinc finger protein 4-like [Triticum dicoccoides]	sp|Q6Z345|DOF4_ORYSJ;	Dof zinc finger protein 4 OS=Oryza sativa subsp. japonica OX=39947 GN=DOF4 PE=2 SV=1;	PF02701.17	zf-Dof	Dof domain, zinc finger
TraesCS7A02G218600	3.80333	2.35	1.69667	1.23	1.16456	0.934002	0.694604	-	GO:0005634;GO:0008270;GO:000551	CC:nucleus;MF:zinc ion binding;MF:protein binding;	------	------	------	------	ENOG410YA5C	S:Function unknown	XP_037460315.1	zinc finger protein CONSTANS-LIKE 9-like isoform X1 [Triticum dicoccoides]	sp|Q9SSE5|COL9_ARATH;	Zinc finger protein CONSTANS-LIKE 9 OS=Arabidopsis thaliana OX=3702 GN=COL9 PE=1 SV=1;	PF06203.16;PF00643.26	CCT;zf-B_box	CCT motif;B-box zinc finger
TraesCS7A02G264100	4.66667	2.93667	5.66667	8.50333	-0.280108	-1.53385	0.668213	Ethylene-responsive transcription factor ERF114 [Source:Projected from Arabidopsis thaliana (AT5G61890) UniProtKB/Swiss-Prot;Acc:Q9FH54]	GO:0006426;GO:0006355;GO:0006351;GO:0006004;GO:0005737;GO:0005634;GO:0016021;GO:0004820;GO:0003700;GO:0016740;GO:0003677;GO:000552	BP:glycyl-tRNA aminoacylation;BP:regulation of transcription, DNA-templated;BP:transcription, DNA-templated;BP:fucose metabolic process;CC:cytoplasm;CC:nucleus;CC:integral component of membrane;MF:glycine-tRNA ligase activity;MF:transcription factor activity, sequence-specific DNA binding;MF:transferase activity;MF:DNA binding;MF:ATP binding;	------	------	------	------	ENOG410YY7D;ENOG4111F2S;ENOG41108T3	K:Transcription;S:Function unknown;S:Function unknown	VAI74499.1	unnamed protein product [Triticum turgidum subsp. durum]	sp|Q9FGF8|ABR1_ARATH;	Ethylene-responsive transcription factor ABR1 OS=Arabidopsis thaliana OX=3702 GN=ABR1 PE=2 SV=1;	PF00847.22	AP2	AP2 domain
TraesCS7A02G270100	1.01667	0.68	9.44333	0.876667	-3.21545	-0.366494	0.580241	Heat-responsive transcription factor [Source:UniProtKB/TrEMBL;Acc:A0A0D3QT57]	GO:0006355;GO:0006357;GO:0005634;GO:0043565;GO:0003700;GO:0003677;GO:000097	BP:regulation of transcription, DNA-templated;BP:regulation of transcription from RNA polymerase II promoter;CC:nucleus;MF:sequence-specific DNA binding;MF:transcription factor activity, sequence-specific DNA binding;MF:DNA binding;MF:RNA polymerase II core promoter proximal region sequence-specific DNA binding;	K09419	HSFF	------	------	COG5169	K:Transcription	XP_040251789.1	heat stress transcription factor B-2b, partial [Aegilops tauschii subsp. strangulata]	sp|Q6Z9C8|HFB2B_ORYSJ;	Heat stress transcription factor B-2b OS=Oryza sativa subsp. japonica OX=39947 GN=HSFB2B PE=2 SV=1;	PF00447.19	HSF_DNA-bind	HSF-type DNA-binding
TraesCS7A02G272100	6.04	12.7033	8.87333	11.55	-0.554928	0.137314	-1.07259	-	GO:000367	MF:DNA binding;	K09422	MYBP	------	------	COG5147	K:Transcription	KAF7095628.1	hypothetical protein CFC21_097747 [Triticum aestivum]	sp|P20026|MYB1_HORVU;	Myb-related protein Hv1 OS=Hordeum vulgare OX=4513 GN=MYB1 PE=2 SV=1;	PF00249.33;PF13921.8	Myb_DNA-binding;Myb_DNA-bind_6	Myb-like DNA-binding domain;Myb-like DNA-binding domain
TraesCS7A02G299400	13.2233	20.4267	48.9767	40.01	-1.88901	-0.969907	-0.627368	-	GO:0005634;GO:000367	CC:nucleus;MF:DNA binding;	K12133	LHY	map04712	Circadian rhythm - plant	ENOG4111X77	K:Transcription	KAF7096025.1	hypothetical protein CFC21_098040 [Triticum aestivum]	sp|A0A0G3VTN5|LHY_PETHY;	Protein LATE ELONGATED HYPOCOTYL OS=Petunia hybrida OX=4102 GN=LHY PE=2 SV=1;	PF00249.33	Myb_DNA-binding	Myb-like DNA-binding domain
TraesCS7A02G305200	1.6	0.72	0.563333	0.273333	1.50601	1.39734	1.152	-	GO:0006355;GO:0005634;GO:000367	BP:regulation of transcription, DNA-templated;CC:nucleus;MF:DNA binding;	------	------	------	------	ENOG41106HE	S:Function unknown	QOI08285.1	NAC001_7A [Triticum aestivum]	sp|Q84TE6|NAC22_ARATH;	NAC domain-containing protein 21/22 OS=Arabidopsis thaliana OX=3702 GN=NAC021 PE=1 SV=2;	PF02365.17	NAM	No apical meristem
TraesCS7A02G317100	0.54	1.01667	0.26	0.17	1.05445	2.58024	-0.912816	-	GO:0006355;GO:0005634;GO:000367	BP:regulation of transcription, DNA-templated;CC:nucleus;MF:DNA binding;	------	------	------	------	ENOG410YG0P	K:Transcription	XP_037461271.1	NAC domain-containing protein 43-like isoform X1 [Triticum dicoccoides]	sp|Q84WP6|NAC43_ARATH;	NAC domain-containing protein 43 OS=Arabidopsis thaliana OX=3702 GN=NAC043 PE=2 SV=2;	PF02365.17	NAM	No apical meristem
TraesCS7A02G340300	0.186667	1.44667	0.23	1.66667	-0.301167	-0.204233	-2.95419	-	GO:0006351;GO:0003700;GO:004698	BP:transcription, DNA-templated;MF:transcription factor activity, sequence-specific DNA binding;MF:protein dimerization activity;	------	------	------	------	ENOG411216Z	K:Transcription	XP_037459013.1	transcription factor BIM2-like [Triticum dicoccoides]	sp|Q9CAA4|BIM2_ARATH;	Transcription factor BIM2 OS=Arabidopsis thaliana OX=3702 GN=BIM2 PE=1 SV=1;	PF00010.28	HLH	Helix-loop-helix DNA-binding domain
TraesCS7A02G362500	0.27	0.12	0.016667	0	4.01789	#DIV/0!	1.16993	-	GO:004698	MF:protein dimerization activity;	------	------	------	------	ENOG410YFS3	S:Function unknown	XP_037462345.1	putative transcription factor bHLH041 [Triticum dicoccoides]	sp|Q9LTS4|BH041_ARATH;	Putative transcription factor bHLH041 OS=Arabidopsis thaliana OX=3702 GN=BHLH41 PE=3 SV=1;	PF00010.28	HLH	Helix-loop-helix DNA-binding domain
TraesCS7A02G383400	10.94	8.54	3.15667	5.35333	1.79314	0.673799	0.357305	-	GO:0006355;GO:0009640;GO:0005634;GO:000827	BP:regulation of transcription, DNA-templated;BP:photomorphogenesis;CC:nucleus;MF:zinc ion binding;	------	------	------	------	ENOG410YIAM	S:Function unknown	KAF7097023.1	hypothetical protein CFC21_098890 [Triticum aestivum]	sp|Q0IGM7|BBX20_ARATH;	B-box zinc finger protein 20 OS=Arabidopsis thaliana OX=3702 GN=BBX20 PE=1 SV=1;	PF00643.26;PF16366.7	zf-B_box;CEBP_ZZ	B-box zinc finger;Cytoplasmic polyadenylation element-binding protein ZZ domain
TraesCS7A02G406300	1.03667	1.60667	2.15667	1.78	-1.05685	-0.147806	-0.632118	-	GO:0045893;GO:0005634;GO:000367	BP:positive regulation of transcription, DNA-templated;CC:nucleus;MF:DNA binding;	------	------	------	------	ENOG410YDRX	S:Function unknown	XP_037463020.1	protein SHI RELATED SEQUENCE 1-like [Triticum dicoccoides]	sp|Q9XGX0|SHI_ARATH;	Protein SHORT INTERNODES OS=Arabidopsis thaliana OX=3702 GN=SHI PE=1 SV=1;	PF05142.14	DUF702	Domain of unknown function
TraesCS7A02G420400	5.14333	2.19667	3.22333	2.14333	0.67415	0.0354602	1.22739	-	GO:0006355;GO:000370	BP:regulation of transcription, DNA-templated;MF:transcription factor activity, sequence-specific DNA binding;	------	------	------	------	ENOG4111N0E	K:Transcription	KAF7097481.1	hypothetical protein CFC21_099295 [Triticum aestivum]	sp|Q8GTS1|BZP24_ARATH;	Basic leucine zipper 24 OS=Arabidopsis thaliana OX=3702 GN=BZIP24 PE=1 SV=1;	PF07716.17;PF00170.23	bZIP_2;bZIP_1	Basic region leucine zipper;bZIP transcription factor
TraesCS7A02G475600	3.63333	0	4.29333	0.113333	-0.240804	#NUM!	#DIV/0!	Auxin response factor [Source:UniProtKB/TrEMBL;Acc:A0A341YIW3]	GO:0006355;GO:0009725;GO:0009734;GO:0005634;GO:000367	BP:regulation of transcription, DNA-templated;BP:response to hormone;BP:auxin-activated signaling pathway;CC:nucleus;MF:DNA binding;	------	------	------	------	ENOG41108GW	K:Transcription	KAF7098119.1	hypothetical protein CFC21_099886 [Triticum aestivum]	sp|Q7XSS9|ARFM_ORYSJ;	Auxin response factor 13 OS=Oryza sativa subsp. japonica OX=39947 GN=ARF13 PE=2 SV=2;	PF02362.23;PF06507.15	B3;Auxin_resp	B3 DNA binding domain;Auxin response factor
TraesCS7A02G475700	0	1.5	0.53	1.83333	#NUM!	-0.289506	#NUM!	Auxin response factor [Source:UniProtKB/TrEMBL;Acc:A0A1D6BNL4]	GO:0009734;GO:0009725;GO:0006355;GO:0006351;GO:0005634;GO:000367	BP:auxin-activated signaling pathway;BP:response to hormone;BP:regulation of transcription, DNA-templated;BP:transcription, DNA-templated;CC:nucleus;MF:DNA binding;	------	------	------	------	ENOG41108GW	K:Transcription	KAF7098118.1	hypothetical protein CFC21_099885 [Triticum aestivum]	sp|Q7XSS9|ARFM_ORYSJ;	Auxin response factor 13 OS=Oryza sativa subsp. japonica OX=39947 GN=ARF13 PE=2 SV=2;	PF02362.23;PF06507.15	B3;Auxin_resp	B3 DNA binding domain;Auxin response factor
TraesCS7A02G494800	0	1.20667	0	1.33333	#DIV/0!	-0.14401	#NUM!	-	GO:0005634;GO:0046872;GO:000367	CC:nucleus;MF:metal ion binding;MF:DNA binding;	------	------	------	------	ENOG41120IC	S:Function unknown	KAF7098358.1	hypothetical protein CFC21_100106 [Triticum aestivum]	sp|A2YFT9|SPL10_ORYSI;	Squamosa promoter-binding-like protein 10 OS=Oryza sativa subsp. indica OX=39946 GN=SPL10 PE=2 SV=1;	PF03110.16	SBP	SBP domain
TraesCS7A02G542700	4.97667	13.71	7.92333	18.6367	-0.670928	-0.442915	-1.46198	-	GO:0006355;GO:0009738;GO:0045893;GO:0005634;GO:000370	BP:regulation of transcription, DNA-templated;BP:abscisic acid-activated signaling pathway;BP:positive regulation of transcription, DNA-templated;CC:nucleus;MF:transcription factor activity, sequence-specific DNA binding;	------	------	------	------	ENOG41105YM	K:Transcription	XP_037463082.1	protein FD-like [Triticum dicoccoides]	sp|Q84JK2|FD_ARATH;	Protein FD OS=Arabidopsis thaliana OX=3702 GN=FD PE=1 SV=1;	PF00170.23;PF07716.17	bZIP_1;bZIP_2	bZIP transcription factor;Basic region leucine zipper
TraesCS7A02G549000	5.86	2.75	5.81333	2.62333	0.0115351	0.0680307	1.09147	-	GO:0006355;GO:000367	BP:regulation of transcription, DNA-templated;MF:DNA binding;	------	------	------	------	ENOG41115KT	S:Function unknown	KAF7098991.1	hypothetical protein CFC21_100686 [Triticum aestivum]	sp|Q10S65|NAC22_ORYSJ;	NAC domain-containing protein 22 OS=Oryza sativa subsp. japonica OX=39947 GN=NAC022 PE=2 SV=1;	PF02365.17	NAM	No apical meristem
TraesCS7A02G553800	6.58333	7.11333	36.6933	16.5467	-2.47863	-1.21794	-0.111708	-	GO:0005634;GO:000367	CC:nucleus;MF:DNA binding;	------	------	------	------	ENOG4111HV1	K:Transcription	XP_037460342.1	protein LHY-like isoform X1 [Triticum dicoccoides]	sp|F4K5X6|RVE2_ARATH;	Protein REVEILLE 2 OS=Arabidopsis thaliana OX=3702 GN=RVE2 PE=1 SV=1;	PF00249.33;PF13921.8	Myb_DNA-binding;Myb_DNA-bind_6	Myb-like DNA-binding domain;Myb-like DNA-binding domain
TraesCS7B02G049200	0.303333	0.77	0.403333	0.836667	-0.411069	-0.119795	-1.34396	Two-component response regulator [Source:UniProtKB/TrEMBL;Acc:A0A1D6SEB4]	GO:0000160;GO:0007165;GO:0005634;GO:0003700;GO:000367	BP:phosphorelay signal transduction system;BP:signal transduction;CC:nucleus;MF:transcription factor activity, sequence-specific DNA binding;MF:DNA binding;	K14491	ARR-B	map04075	Plant hormone signal transduction	COG0745;COG5641	T:Signal transduction mechanisms;K:Transcription	KAF7099848.1	hypothetical protein CFC21_101432 [Triticum aestivum]	sp|Q5SML5|ORR22_ORYSJ;	Two-component response regulator ORR22 OS=Oryza sativa subsp. japonica OX=39947 GN=RR22 PE=2 SV=1;	PF00072.26;PF00249.33	Response_reg;Myb_DNA-binding	Response regulator receiver domain;Myb-like DNA-binding domain
TraesCS7B02G074500	5.48333	2.28667	8.09333	3.06333	-0.561681	-0.421856	1.26181	-	GO:0006355;GO:0006351;GO:0005634;GO:0003700;GO:000367	BP:regulation of transcription, DNA-templated;BP:transcription, DNA-templated;CC:nucleus;MF:transcription factor activity, sequence-specific DNA binding;MF:DNA binding;	------	------	------	------	ENOG410YX49	K:Transcription	XP_037467704.1	ethylene-responsive transcription factor ERF014-like [Triticum dicoccoides]	sp|Q9CAP4|ERF13_ARATH;	Ethylene-responsive transcription factor ERF013 OS=Arabidopsis thaliana OX=3702 GN=ERF013 PE=2 SV=1;	PF00847.22	AP2	AP2 domain
TraesCS7B02G075600	1.00333	2.83	3.20333	3.98667	-1.67477	-0.494381	-1.496	bZIP transcription factor, Positive regulator of ABA signaling, Drought toleranc [Source: Projected from Oryza sativa (Os06g0211200)]	GO:0009738;GO:0006355;GO:0045893;GO:0009414;GO:0009651;GO:0009789;GO:0005634;GO:0043565;GO:000370	BP:abscisic acid-activated signaling pathway;BP:regulation of transcription, DNA-templated;BP:positive regulation of transcription, DNA-templated;BP:response to water deprivation;BP:response to salt stress;BP:positive regulation of abscisic acid-activated signaling pathway;CC:nucleus;MF:sequence-specific DNA binding;MF:transcription factor activity, sequence-specific DNA binding;	K14432	ABF	map04075	Plant hormone signal transduction	ENOG410YFZJ	K:Transcription	XP_037466480.1	bZIP transcription factor 46-like [Triticum dicoccoides]	sp|Q69TW5|BZP46_ORYSJ;	bZIP transcription factor 46 OS=Oryza sativa subsp. japonica OX=39947 GN=BZIP46 PE=1 SV=1;	PF00170.23;PF07716.17;PF03131.19	bZIP_1;bZIP_2;bZIP_Maf	bZIP transcription factor;Basic region leucine zipper;bZIP Maf transcription factor
TraesCS7B02G078300	7.40667	2.24333	8.42667	2.15333	-0.186138	0.0590723	1.72318	-	GO:0006355;GO:0005634;GO:0003700;GO:004356	BP:regulation of transcription, DNA-templated;CC:nucleus;MF:transcription factor activity, sequence-specific DNA binding;MF:sequence-specific DNA binding;	------	------	------	------	ENOG411066Z	S:Function unknown	XP_037469692.1	scarecrow-like protein 34 [Triticum dicoccoides]	sp|O80933|SCL9_ARATH;	Scarecrow-like protein 9 OS=Arabidopsis thaliana OX=3702 GN=SCL9 PE=2 SV=1;	PF03514.16	GRAS	GRAS domain family
TraesCS7B02G085000	3.38333	4.68667	2.80667	1.98333	0.269587	1.24064	-0.470117	-	GO:0006355;GO:0006351;GO:0005634;GO:000367	BP:regulation of transcription, DNA-templated;BP:transcription, DNA-templated;CC:nucleus;MF:DNA binding;	------	------	------	------	ENOG4111SA1	K:Transcription	KAF7100297.1	hypothetical protein CFC21_101829 [Triticum aestivum]	sp|Q69V36|Y6944_ORYSJ;	B3 domain-containing protein Os06g0194400 OS=Oryza sativa subsp. japonica OX=39947 GN=Os06g0194400 PE=2 SV=1;	PF02362.23	B3	B3 DNA binding domain
TraesCS7B02G125500	2.3	1.57333	0.81	0.693333	1.50564	1.1822	0.54781	-	GO:0005634;GO:0005622;GO:000827	CC:nucleus;CC:intracellular;MF:zinc ion binding;	------	------	------	------	ENOG410YA5C	S:Function unknown	XP_037465784.1	zinc finger protein CONSTANS-LIKE 9-like isoform X1 [Triticum dicoccoides]	sp|Q9SSE5|COL9_ARATH;	Zinc finger protein CONSTANS-LIKE 9 OS=Arabidopsis thaliana OX=3702 GN=COL9 PE=1 SV=1;	PF00643.26	zf-B_box	B-box zinc finger
TraesCS7B02G152800	0	7.86667	0.403333	6.19	#NUM!	0.345813	#NUM!	-	GO:0006355;GO:0005634;GO:004698	BP:regulation of transcription, DNA-templated;CC:nucleus;MF:protein dimerization activity;	------	------	------	------	ENOG4111T9V	K:Transcription	KAF7101154.1	hypothetical protein CFC21_102548 [Triticum aestivum]	sp|Q9SRT2|BH062_ARATH;	Transcription factor bHLH62 OS=Arabidopsis thaliana OX=3702 GN=BHLH62 PE=2 SV=1;	PF00010.28	HLH	Helix-loop-helix DNA-binding domain
TraesCS7B02G162100	4.09	5.64333	6.24	13.1967	-0.609445	-1.22555	-0.464447	-	GO:0006426;GO:0006355;GO:0006351;GO:0006004;GO:0005737;GO:0005634;GO:0016021;GO:0004820;GO:0003700;GO:0016740;GO:0003677;GO:000552	BP:glycyl-tRNA aminoacylation;BP:regulation of transcription, DNA-templated;BP:transcription, DNA-templated;BP:fucose metabolic process;CC:cytoplasm;CC:nucleus;CC:integral component of membrane;MF:glycine-tRNA ligase activity;MF:transcription factor activity, sequence-specific DNA binding;MF:transferase activity;MF:DNA binding;MF:ATP binding;	------	------	------	------	ENOG410YY7D;ENOG4111F2S;ENOG41108T3	K:Transcription;S:Function unknown;S:Function unknown	XP_037469401.1	ethylene-responsive transcription factor RAP2-6-like [Triticum dicoccoides]	sp|Q9FGF8|ABR1_ARATH;	Ethylene-responsive transcription factor ABR1 OS=Arabidopsis thaliana OX=3702 GN=ABR1 PE=2 SV=1;	PF00847.22	AP2	AP2 domain
TraesCS7B02G168300	1.88	1.31	13.6167	1.65333	-2.85657	-0.335811	0.521166	-	GO:0006355;GO:0005634;GO:0003700;GO:004356	BP:regulation of transcription, DNA-templated;CC:nucleus;MF:transcription factor activity, sequence-specific DNA binding;MF:sequence-specific DNA binding;	K09419	HSFF	------	------	COG5169	K:Transcription	XP_040251789.1	heat stress transcription factor B-2b, partial [Aegilops tauschii subsp. strangulata]	sp|Q6Z9C8|HFB2B_ORYSJ;	Heat stress transcription factor B-2b OS=Oryza sativa subsp. japonica OX=39947 GN=HSFB2B PE=2 SV=1;	PF00447.19	HSF_DNA-bind	HSF-type DNA-binding
TraesCS7B02G169900	2.43667	5.48	3.33667	3.39	-0.453499	0.692891	-1.16927	-	GO:000367	MF:DNA binding;	K09422	MYBP	------	------	COG5147	K:Transcription	XP_037467962.1	myb-related protein Zm38-like [Triticum dicoccoides]	sp|P20026|MYB1_HORVU;	Myb-related protein Hv1 OS=Hordeum vulgare OX=4513 GN=MYB1 PE=2 SV=1;	PF00249.33;PF13921.8	Myb_DNA-binding;Myb_DNA-bind_6	Myb-like DNA-binding domain;Myb-like DNA-binding domain
TraesCS7B02G186000	1.95667	0	2.53	0	-0.370739	#DIV/0!	#DIV/0!	-	------	------	------	------	------	------	ENOG41105Z1	S:Function unknown	KAF7062266.1	hypothetical protein CFC21_068890 [Triticum aestivum]	------	------	------	------	------
TraesCS7B02G188000	15.41	22.0933	61.1133	51.9533	-1.98762	-1.23361	-0.519744	-	GO:0005634;GO:000367	CC:nucleus;MF:DNA binding;	K12133	LHY	map04712	Circadian rhythm - plant	ENOG4111X77	K:Transcription	KAF7101644.1	hypothetical protein CFC21_102912 [Triticum aestivum]	sp|A0A0G3VTN5|LHY_PETHY;	Protein LATE ELONGATED HYPOCOTYL OS=Petunia hybrida OX=4102 GN=LHY PE=2 SV=1;	PF00249.33	Myb_DNA-binding	Myb-like DNA-binding domain
TraesCS7B02G267300	0	0.033333	0.393333	0	#NUM!	#DIV/0!	#NUM!	-	GO:0006355;GO:0006357;GO:0034605;GO:0005634;GO:0043565;GO:0003700;GO:000097	BP:regulation of transcription, DNA-templated;BP:regulation of transcription from RNA polymerase II promoter;BP:cellular response to heat;CC:nucleus;MF:sequence-specific DNA binding;MF:transcription factor activity, sequence-specific DNA binding;MF:RNA polymerase II core promoter proximal region sequence-specific DNA binding;	K09419	HSFF	------	------	COG5169	K:Transcription	VAI89722.1	unnamed protein product [Triticum turgidum subsp. durum]	sp|Q338B0|HFA2C_ORYSJ;	Heat stress transcription factor A-2c OS=Oryza sativa subsp. japonica OX=39947 GN=HSFA2C PE=1 SV=2;	PF00447.19	HSF_DNA-bind	HSF-type DNA-binding
TraesCS7B02G321300	1.43333	0.813333	0.456667	0.626667	1.65016	0.376147	0.817456	-	GO:0006355;GO:000370	BP:regulation of transcription, DNA-templated;MF:transcription factor activity, sequence-specific DNA binding;	------	------	------	------	ENOG4111N0E	K:Transcription	KAF7103345.1	hypothetical protein CFC21_104339 [Triticum aestivum]	sp|Q8VY76|BZP19_ARATH;	Basic leucine zipper 19 OS=Arabidopsis thaliana OX=3702 GN=BZIP19 PE=2 SV=1;	PF07716.17;PF00170.23	bZIP_2;bZIP_1	Basic region leucine zipper;bZIP transcription factor
TraesCS7B02G402200	0.093333	0.863333	0.14	0.796667	-0.584968	0.11594	-3.20946	-	GO:0005634;GO:0046872;GO:000367	CC:nucleus;MF:metal ion binding;MF:DNA binding;	------	------	------	------	ENOG41120IC	S:Function unknown	KAF7104307.1	hypothetical protein CFC21_105213 [Triticum aestivum]	sp|A2YFT9|SPL10_ORYSI;	Squamosa promoter-binding-like protein 10 OS=Oryza sativa subsp. indica OX=39946 GN=SPL10 PE=2 SV=1;	PF03110.16	SBP	SBP domain
TraesCS7B02G418400	0.333333	1.34	2.62333	2.03667	-2.97636	-0.603977	-2.0072	-	GO:0009751;GO:0009737;GO:0010200;GO:0009753;GO:0009611;GO:0009723;GO:0050832;GO:0006355;GO:0045892;GO:0009414;GO:0009651;GO:0009409;GO:0009938;GO:0002237;GO:0002238;GO:0009739;GO:0031347;GO:0005634;GO:0043565;GO:0003700;GO:199084	BP:response to salicylic acid;BP:response to abscisic acid;BP:response to chitin;BP:response to jasmonic acid;BP:response to wounding;BP:response to ethylene;BP:defense response to fungus;BP:regulation of transcription, DNA-templated;BP:negative regulation of transcription, DNA-templated;BP:response to water deprivation;BP:response to salt stress;BP:response to cold;BP:negative regulation of gibb…	------	------	------	------	ENOG410YHES	K:Transcription	KAF7104499.1	hypothetical protein CFC21_105392 [Triticum aestivum]	sp|Q6IEL0|WRK71_ORYSI;	WRKY transcription factor WRKY71 OS=Oryza sativa subsp. indica OX=39946 GN=WRKY71 PE=1 SV=1;	PF03106.17	WRKY	WRKY DNA -binding domain
TraesCS7B02G419400	1.45667	0.466667	2.02	0.763333	-0.471684	-0.709919	1.64221	-	GO:0006355;GO:0005634;GO:0003700;GO:004356	BP:regulation of transcription, DNA-templated;CC:nucleus;MF:transcription factor activity, sequence-specific DNA binding;MF:sequence-specific DNA binding;	------	------	------	------	ENOG410YHES	K:Transcription	KAF7104511.1	hypothetical protein CFC21_105402 [Triticum aestivum]	sp|Q0DAJ3|WRK28_ORYSJ;	WRKY transcription factor WRKY28 OS=Oryza sativa subsp. japonica OX=39947 GN=WRKY28 PE=2 SV=2;	PF03106.17	WRKY	WRKY DNA -binding domain
TraesCS7B02G447900	1.46667	9.51667	1.80333	12.2733	-0.298124	-0.366999	-2.69792	-	GO:0006355;GO:000370	BP:regulation of transcription, DNA-templated;MF:transcription factor activity, sequence-specific DNA binding;	------	------	------	------	ENOG4111N0E	K:Transcription	KAF7104820.1	hypothetical protein CFC21_105689 [Triticum aestivum]	sp|Q8VY76|BZP19_ARATH;	Basic leucine zipper 19 OS=Arabidopsis thaliana OX=3702 GN=BZIP19 PE=2 SV=1;	PF07716.17;PF00170.23	bZIP_2;bZIP_1	Basic region leucine zipper;bZIP transcription factor
TraesCS7B02G464700	6.71667	15.87	11.5333	21.9967	-0.779992	-0.470983	-1.24048	-	GO:0006355;GO:0009738;GO:0045893;GO:0005634;GO:000370	BP:regulation of transcription, DNA-templated;BP:abscisic acid-activated signaling pathway;BP:positive regulation of transcription, DNA-templated;CC:nucleus;MF:transcription factor activity, sequence-specific DNA binding;	------	------	------	------	ENOG41105YM	K:Transcription	XP_037463319.1	bZIP transcription factor 27-like [Triticum dicoccoides]	sp|Q84JK2|FD_ARATH;	Protein FD OS=Arabidopsis thaliana OX=3702 GN=FD PE=1 SV=1;	PF00170.23;PF07716.17	bZIP_1;bZIP_2	bZIP transcription factor;Basic region leucine zipper
TraesCS7B02G472200	0	0	0.386667	0	#NUM!	#DIV/0!	#DIV/0!	-	GO:0006355;GO:000367	BP:regulation of transcription, DNA-templated;MF:DNA binding;	------	------	------	------	ENOG41115KT	S:Function unknown	KAF7105119.1	LOW QUALITY PROTEIN: hypothetical protein CFC21_105959 [Triticum aestivum]	sp|Q10S65|NAC22_ORYSJ;	NAC domain-containing protein 22 OS=Oryza sativa subsp. japonica OX=39947 GN=NAC022 PE=2 SV=1;	PF02365.17	NAM	No apical meristem
TraesCS7B02G478200	7.21667	5.62333	32.76	13.11	-2.18253	-1.22117	0.359907	-	GO:0005634;GO:000367	CC:nucleus;MF:DNA binding;	------	------	------	------	ENOG4111HV1	K:Transcription	KAF7105202.1	hypothetical protein CFC21_106034 [Triticum aestivum]	sp|F4K5X6|RVE2_ARATH;	Protein REVEILLE 2 OS=Arabidopsis thaliana OX=3702 GN=RVE2 PE=1 SV=1;	PF00249.33;PF13921.8;PF15963.7	Myb_DNA-binding;Myb_DNA-bind_6;Myb_DNA-bind_7	Myb-like DNA-binding domain;Myb-like DNA-binding domain;Myb DNA-binding like
TraesCS7B02G489300	2.38	0.986667	1.94	1.13	0.294905	-0.195688	1.27033	-	GO:0046488;GO:0016308;GO:0016307;GO:000552	BP:phosphatidylinositol metabolic process;MF:1-phosphatidylinositol-4-phosphate 5-kinase activity;MF:phosphatidylinositol phosphate kinase activity;MF:ATP binding;	K00889	PIP5K	map04144;map04070;map00562	Endocytosis;Phosphatidylinositol signaling system;Inositol phosphate metabolism	COG5253	T:Signal transduction mechanisms	KAF7105329.1	hypothetical protein CFC21_106153 [Triticum aestivum]	sp|Q8L850|PI5K9_ARATH;	Phosphatidylinositol 4-phosphate 5-kinase 9 OS=Arabidopsis thaliana OX=3702 GN=PIP5K9 PE=1 SV=2;	PF01504.20;PF02493.22	PIP5K;MORN	Phosphatidylinositol-4-phosphate 5-Kinase;MORN repeat
TraesCS7D02G014900	5.13	9.35	11.1367	17.2167	-1.11829	-0.880768	-0.866008	-	GO:0005634;GO:000367	CC:nucleus;MF:DNA binding;	------	------	------	------	COG5269;ENOG4111HV1	K:Transcription;	XP_037458678.1	protein REVEILLE 8-like isoform X1 [Triticum dicoccoides]	sp|Q8RWU3|RVE8_ARATH;	Protein REVEILLE 8 OS=Arabidopsis thaliana OX=3702 GN=RVE8 PE=2 SV=1;	PF00249.33	Myb_DNA-binding	Myb-like DNA-binding domain
TraesCS7D02G022400	0.11	0.66	0.076667	0.843333	0.520826	-0.353636	-2.58496	-	GO:0006952;GO:0006355;GO:0006351;GO:0005634;GO:0043531;GO:0003677;GO:000552	BP:defense response;BP:regulation of transcription, DNA-templated;BP:transcription, DNA-templated;CC:nucleus;MF:ADP binding;MF:DNA binding;MF:ATP binding;	------	------	------	------	------	------	KAF7105783.1	hypothetical protein CFC21_106559 [Triticum aestivum]	sp|F7J0N2|RGA5R_ORYSJ;	Disease resistance protein RGA5 OS=Oryza sativa subsp. japonica OX=39947 GN=RGA5 PE=1 SV=1;	PF00931.24;PF02362.23;PF18052.3	NB-ARC;B3;Rx_N	NB-ARC domain;B3 DNA binding domain;Rx N-terminal domain
TraesCS7D02G032700	3.99333	2.32333	5.41	5.49333	-0.438035	-1.24149	0.781397	-	GO:0009744;GO:0009751;GO:0045893;GO:0009739;GO:0005737;GO:0005634;GO:0003700;GO:0003677;GO:004280	BP:response to sucrose;BP:response to salicylic acid;BP:positive regulation of transcription, DNA-templated;BP:response to gibberellin;CC:cytoplasm;CC:nucleus;MF:transcription factor activity, sequence-specific DNA binding;MF:DNA binding;MF:protein homodimerization activity;	------	------	------	------	COG5269;ENOG410YG84	K:Transcription;	XP_020147245.1	transcription factor MYBS1 [Aegilops tauschii subsp. strangulata]	sp|B8A9B2|MYBS1_ORYSI;	Transcription factor MYBS1 OS=Oryza sativa subsp. indica OX=39946 GN=MYBS1 PE=3 SV=1;	PF00249.33;PF13921.8	Myb_DNA-binding;Myb_DNA-bind_6	Myb-like DNA-binding domain;Myb-like DNA-binding domain
TraesCS7D02G052400	0.816667	0.63	2.20333	1.49333	-1.43187	-1.24511	0.374396	CBFII-5.2 [Source:UniProtKB/TrEMBL;Acc:A0MPJ1]	GO:0006355;GO:0006351;GO:0005634;GO:0003700;GO:000367	BP:regulation of transcription, DNA-templated;BP:transcription, DNA-templated;CC:nucleus;MF:transcription factor activity, sequence-specific DNA binding;MF:DNA binding;	------	------	------	------	ENOG411074Q;ENOG410YK37	K:Transcription;	XP_020162370.1	dehydration-responsive element-binding protein 1C [Aegilops tauschii subsp. strangulata]	sp|A2Y8S6|DRE1C_ORYSI;	Dehydration-responsive element-binding protein 1C OS=Oryza sativa subsp. indica OX=39946 GN=DREB1C PE=3 SV=1;	PF00847.22	AP2	AP2 domain
TraesCS7D02G062100	3.90667	2.17333	2.82667	0.69	0.466836	1.65524	0.846029	-	GO:0006355;GO:0005634;GO:000367	BP:regulation of transcription, DNA-templated;CC:nucleus;MF:DNA binding;	------	------	------	------	ENOG410YG0P	K:Transcription	KAF7106246.1	hypothetical protein CFC21_106990 [Triticum aestivum]	sp|Q84WP6|NAC43_ARATH;	NAC domain-containing protein 43 OS=Arabidopsis thaliana OX=3702 GN=NAC043 PE=2 SV=2;	PF02365.17	NAM	No apical meristem
TraesCS7D02G092600	0.483333	0.21	0.57	0.883333	-0.237944	-2.07257	1.20263	-	GO:0006355;GO:0005634;GO:0003700;GO:004356	BP:regulation of transcription, DNA-templated;CC:nucleus;MF:transcription factor activity, sequence-specific DNA binding;MF:sequence-specific DNA binding;	------	------	------	------	ENOG410YE20	K:Transcription	KAF7106592.1	hypothetical protein CFC21_107309 [Triticum aestivum]	sp|Q8VWV6|WRK61_ARATH;	Probable WRKY transcription factor 61 OS=Arabidopsis thaliana OX=3702 GN=WRKY61 PE=2 SV=1;	PF03106.17	WRKY	WRKY DNA -binding domain
TraesCS7D02G110600	0.313333	0.173333	0	0.053333	#DIV/0!	1.70045	0.85415	-	GO:0006355;GO:0005634;GO:0003700;GO:004356	BP:regulation of transcription, DNA-templated;CC:nucleus;MF:transcription factor activity, sequence-specific DNA binding;MF:sequence-specific DNA binding;	------	------	------	------	ENOG410YZU1	K:Transcription	KAF7106774.1	hypothetical protein CFC21_107486 [Triticum aestivum]	sp|Q9SUP6|WRK53_ARATH;	Probable WRKY transcription factor 53 OS=Arabidopsis thaliana OX=3702 GN=WRKY53 PE=1 SV=1;	PF03106.17	WRKY	WRKY DNA -binding domain
TraesCS7D02G170600	6.39	3.05667	8.05667	3.12667	-0.334367	-0.0326662	1.06386	-	GO:0006355;GO:0006351;GO:0005634;GO:0003700;GO:000367	BP:regulation of transcription, DNA-templated;BP:transcription, DNA-templated;CC:nucleus;MF:transcription factor activity, sequence-specific DNA binding;MF:DNA binding;	------	------	------	------	ENOG410YX49	K:Transcription	XP_020156807.1	ethylene-responsive transcription factor ERF014 [Aegilops tauschii subsp. strangulata]	sp|Q9CAP4|ERF13_ARATH;	Ethylene-responsive transcription factor ERF013 OS=Arabidopsis thaliana OX=3702 GN=ERF013 PE=2 SV=1;	PF00847.22	AP2	AP2 domain
TraesCS7D02G220300	3.98333	2.25	1.62667	1.54667	1.29206	0.540762	0.824051	-	GO:0005634;GO:0008270;GO:000551	CC:nucleus;MF:zinc ion binding;MF:protein binding;	------	------	------	------	ENOG410YA5C	S:Function unknown	XP_020150634.1	zinc finger protein CONSTANS-LIKE 9 isoform X1 [Aegilops tauschii subsp. strangulata]	sp|Q9SSE5|COL9_ARATH;	Zinc finger protein CONSTANS-LIKE 9 OS=Arabidopsis thaliana OX=3702 GN=COL9 PE=1 SV=1;	PF06203.16;PF00643.26	CCT;zf-B_box	CCT motif;B-box zinc finger
TraesCS7D02G270600	1.20333	0.886667	9.33667	1.45333	-2.95587	-0.712901	0.440572	-	GO:0006355;GO:0005634;GO:0003700;GO:004356	BP:regulation of transcription, DNA-templated;CC:nucleus;MF:transcription factor activity, sequence-specific DNA binding;MF:sequence-specific DNA binding;	K09419	HSFF	------	------	COG5169	K:Transcription	XP_040251789.1	heat stress transcription factor B-2b, partial [Aegilops tauschii subsp. strangulata]	sp|Q6Z9C8|HFB2B_ORYSJ;	Heat stress transcription factor B-2b OS=Oryza sativa subsp. japonica OX=39947 GN=HSFB2B PE=2 SV=1;	PF00447.19	HSF_DNA-bind	HSF-type DNA-binding
TraesCS7D02G295400	7.78	23.81	50.7133	64.0867	-2.70452	-1.42846	-1.61373	-	GO:0005634;GO:000367	CC:nucleus;MF:DNA binding;	K12133	LHY	map04712	Circadian rhythm - plant	ENOG4111X77	K:Transcription	KAF7109084.1	hypothetical protein CFC21_109398 [Triticum aestivum]	sp|A0A0G3VTN5|LHY_PETHY;	Protein LATE ELONGATED HYPOCOTYL OS=Petunia hybrida OX=4102 GN=LHY PE=2 SV=1;	PF00249.33	Myb_DNA-binding	Myb-like DNA-binding domain
TraesCS7D02G314000	0.403333	0.76	0.186667	0.106667	1.1115	2.83289	-0.914028	-	GO:0006355;GO:0005634;GO:000367	BP:regulation of transcription, DNA-templated;CC:nucleus;MF:DNA binding;	------	------	------	------	ENOG410YG0P	K:Transcription	XP_040253183.1	NAC domain-containing protein 43 isoform X1 [Aegilops tauschii subsp. strangulata]	sp|Q84WP6|NAC43_ARATH;	NAC domain-containing protein 43 OS=Arabidopsis thaliana OX=3702 GN=NAC043 PE=2 SV=2;	PF02365.17	NAM	No apical meristem
TraesCS7D02G379900	10.3333	9.34	4.07	5.62	1.3442	0.732852	0.145811	-	GO:0006355;GO:0009640;GO:0005634;GO:0005622;GO:000827	BP:regulation of transcription, DNA-templated;BP:photomorphogenesis;CC:nucleus;CC:intracellular;MF:zinc ion binding;	------	------	------	------	ENOG410YIAM	S:Function unknown	XP_020146276.1	B-box zinc finger protein 20 [Aegilops tauschii subsp. strangulata]	sp|Q9LQZ7|BBX21_ARATH;	B-box zinc finger protein 21 OS=Arabidopsis thaliana OX=3702 GN=BBX21 PE=1 SV=1;	PF00643.26;PF16366.7	zf-B_box;CEBP_ZZ	B-box zinc finger;Cytoplasmic polyadenylation element-binding protein ZZ domain
TraesCS7D02G388600	2.31333	3.45333	4.57	9.50667	-0.982221	-1.46095	-0.578017	-	GO:0045944;GO:0006351;GO:0005634;GO:0003677;GO:0000987;GO:0046983;GO:0000982;GO:000098	BP:positive regulation of transcription from RNA polymerase II promoter;BP:transcription, DNA-templated;CC:nucleus;MF:DNA binding;MF:core promoter proximal region sequence-specific DNA binding;MF:protein dimerization activity;MF:transcription factor activity, RNA polymerase II core promoter proximal region sequence-specific binding;MF:RNA polymerase II transcription factor activity, sequence-spec…	------	------	------	------	ENOG411154A;COG5068	S:Function unknown;K:Transcription	KAF7110219.1	hypothetical protein CFC21_110358 [Triticum aestivum]	------	------	PF00319.20	SRF-TF	SRF-type transcription factor
TraesCS7D02G463000	1.86	1.61333	3.53333	3.60333	-0.925727	-1.15929	0.205258	Auxin response factor [Source:UniProtKB/TrEMBL;Acc:A0A1D6CQU2]	GO:0009734;GO:0009725;GO:0006355;GO:0006351;GO:0005634;GO:000367	BP:auxin-activated signaling pathway;BP:response to hormone;BP:regulation of transcription, DNA-templated;BP:transcription, DNA-templated;CC:nucleus;MF:DNA binding;	------	------	------	------	ENOG41108GW	K:Transcription	XP_020191290.1	auxin response factor 13 [Aegilops tauschii subsp. strangulata]	sp|Q7XSS9|ARFM_ORYSJ;	Auxin response factor 13 OS=Oryza sativa subsp. japonica OX=39947 GN=ARF13 PE=2 SV=2;	PF06507.15;PF02362.23	Auxin_resp;B3	Auxin response factor;B3 DNA binding domain
TraesCS7D02G497400	7.01333	3.09	13.7	5.05667	-0.966004	-0.71058	1.18249	-	GO:0009751;GO:0009737;GO:0010200;GO:0009753;GO:0009611;GO:0009723;GO:0050832;GO:0006355;GO:0045892;GO:0009414;GO:0009651;GO:0009409;GO:0009938;GO:0002237;GO:0002238;GO:0009739;GO:0031347;GO:0005634;GO:0043565;GO:0003700;GO:199084	BP:response to salicylic acid;BP:response to abscisic acid;BP:response to chitin;BP:response to jasmonic acid;BP:response to wounding;BP:response to ethylene;BP:defense response to fungus;BP:regulation of transcription, DNA-templated;BP:negative regulation of transcription, DNA-templated;BP:response to water deprivation;BP:response to salt stress;BP:response to cold;BP:negative regulation of gibb…	------	------	------	------	ENOG410YHES	K:Transcription	XP_040250978.1	WRKY transcription factor WRKY28-like [Aegilops tauschii subsp. strangulata]	sp|Q6IEL0|WRK71_ORYSI;	WRKY transcription factor WRKY71 OS=Oryza sativa subsp. indica OX=39946 GN=WRKY71 PE=1 SV=1;	PF03106.17	WRKY	WRKY DNA -binding domain
TraesCS7D02G540700	6.62	5.26	36.11	12.79	-2.4475	-1.28188	0.331768	-	GO:0005634;GO:000367	CC:nucleus;MF:DNA binding;	------	------	------	------	ENOG4111HV1	K:Transcription	XP_020180978.1	protein LHY isoform X1 [Aegilops tauschii subsp. strangulata]	sp|F4K5X6|RVE2_ARATH;	Protein REVEILLE 2 OS=Arabidopsis thaliana OX=3702 GN=RVE2 PE=1 SV=1;	PF00249.33;PF13921.8;PF15963.7	Myb_DNA-binding;Myb_DNA-bind_6;Myb_DNA-bind_7	Myb-like DNA-binding domain;Myb-like DNA-binding domain;Myb DNA-binding like
TraesCSU02G070700	1.47	2.56667	3.39	4.06	-1.20547	-0.661584	-0.80408	-	GO:0006355;GO:0005634;GO:0003700;GO:0000976;GO:000367	BP:regulation of transcription, DNA-templated;CC:nucleus;MF:transcription factor activity, sequence-specific DNA binding;MF:transcription regulatory region sequence-specific DNA binding;MF:DNA binding;	------	------	------	------	ENOG410ZMEG	S:Function unknown	KAF7052379.1	hypothetical protein CFC21_060486 [Triticum aestivum]	sp|A2XLF4|ZHD11_ORYSI;	Zinc-finger homeodomain protein 11 OS=Oryza sativa subsp. indica OX=39946 GN=ZHD11 PE=3 SV=1;	PF04770.14	ZF-HD_dimer	ZF-HD protein dimerisation region
TraesCSU02G137200	0.143333	0.946667	0.223333	0.88	-0.639826	0.105354	-2.72349	-	GO:0006355;GO:0005634;GO:000367	BP:regulation of transcription, DNA-templated;CC:nucleus;MF:DNA binding;	------	------	------	------	ENOG410Y957	S:Function unknown	KAF7004904.1	hypothetical protein CFC21_020071 [Triticum aestivum]	sp|Q9FY82|NAC82_ARATH;	NAC domain-containing protein 82 OS=Arabidopsis thaliana OX=3702 GN=NAC082 PE=1 SV=1;	PF02365.17	NAM	No apical meristem

## Sheet: Table S9-2
Table S9-2. Differentially expressed TFs in Fielder_LP vs. Fielder_NP
Upregulated differentially expressed TFs
Gene id	TF id	Family	Regulate	Gene description	DNA domain	Domain description	Evalue	Score	Hit pident	Hit evalue
TraesCS1A02G220000	Traes_1AL_88D49649D.1	AP2	up	-	PF00847	AP2 domain	4.1e-13	49.2	100	8.7e-147
TraesCS1A02G221600	Traes_6AL_47F6C4665.1	GATA	up	GATA transcription factor [Source:UniProtKB/TrEMBL;Acc:A0A1D5RW78]	PF00320	GATA zinc finger	1.1e-15	56.8	37.2	8.8e-32
TraesCS1A02G334100	TRAES3BF090300050CFD_t1	Dof	up	-	PF02701	Dof domain, zinc finger	4.7e-31	106.6	48.9	5.1e-35
TraesCS1B02G234800	Traes_6AL_47F6C4665.1	GATA	up	GATA transcription factor [Source:UniProtKB/TrEMBL;Acc:A0A1D5SAU4]	PF00320	GATA zinc finger	1.1e-15	56.8	37.8	5.8e-31
TraesCS1B02G335100	Traes_5BL_B795CE108.2	AP2	up	-	PF00847	AP2 domain	5.7e-11	42.4	65.5	2.3e-70
TraesCS1D02G223200	Traes_6DL_410C5CD3B.1	GATA	up	GATA transcription factor [Source:UniProtKB/TrEMBL;Acc:A0A1D5SRH8]	PF00320	GATA zinc finger	1.1e-15	56.8	71.2	4.5e-31
TraesCS2A02G104800	Traes_4AS_0DA136E0E.1	WRKY	up	-	PF03106	WRKY DNA -binding domain	3.7e-21	75.1	54.9	1.4e-21
TraesCS2D02G158200	Traes_2BS_E1E541767.1	MYB	up	-	PF00249	Myb-like DNA-binding domain	2.1e-33	114.1	94.7	5.1e-197
TraesCS2D02G488500	Traes_2DL_7B1FE2F5B.1	MYB_related	up	-	PF00249	Myb-like DNA-binding domain	7.5e-10	38.7	96.9	1.6e-78
TraesCS3A02G057900	Traes_3AS_1FD49785C.3	bHLH	up	-	PF00010	Helix-loop-helix DNA-binding domain	5.5e-09	35.7	98.7	2.2e-170
TraesCS3A02G104400	TRAES3BF076600020CFD_t1	bHLH	up	-	PF00010	Helix-loop-helix DNA-binding domain	4.9e-10	39.1	92	1.7e-221
TraesCS3A02G254500	TRAES3BF082500050CFD_t1	MYB	up	-	PF00249	Myb-like DNA-binding domain	2.4e-28	97.9	85.4	3.1e-153
TraesCS3A02G526600	TRAES3BF076800040CFD_t1	MYB_related	up	LUX-A [Source:UniProtKB/TrEMBL;Acc:W0M071]	PF00249	Myb-like DNA-binding domain	1.7e-08	34.3	91.7	3.3e-138
TraesCS3B02G122800	TRAES3BF076600020CFD_t1	bHLH	up	-	PF00010	Helix-loop-helix DNA-binding domain	5e-10	39.1	98.4	1.7e-242
TraesCS3B02G122900	TRAES3BF076600020CFD_t1	bHLH	up	-	PF00010	Helix-loop-helix DNA-binding domain	4e-10	39.4	92.2	3.7e-221
TraesCS3B02G261800	TRAES3BF177400020CFD_t1	C3H	up	-	PF00642	Zinc finger C-x8-C-x5-C-x3-H type (and similar)	1e-13	50.7	98.5	1.1e-185
TraesCS3B02G286500	TRAES3BF082500050CFD_t1	MYB	up	-	PF00249	Myb-like DNA-binding domain	6.7e-31	106.1	100	4.7e-169
TraesCS3B02G394200	TRAES3BF076800040CFD_t1	MYB_related	up	-	PF00249	Myb-like DNA-binding domain	3e-10	39.9	44.6	7.4e-32
TraesCS3B02G568300	TRAES3BF025700030CFD_t1	HSF	up	-	PF00447	HSF-type DNA-binding	1.5e-28	99.1	100	2.8e-158
TraesCS3D02G106600	TRAES3BF076600020CFD_t1	bHLH	up	-	PF00010	Helix-loop-helix DNA-binding domain	4.5e-10	39.2	91	2.8e-199
TraesCS3D02G255400	TRAES3BF082500050CFD_t1	MYB	up	-	PF00249	Myb-like DNA-binding domain	7e-31	106	97.9	2.9e-166
TraesCS3D02G355500	TRAES3BF076800040CFD_t1	MYB_related	up	-	PF00249	Myb-like DNA-binding domain	2.5e-10	40.2	44.6	1.6e-33
TraesCS3D02G531900	TRAES3BF076800040CFD_t1	MYB_related	up	PHYTOCLOCK 1 [Source:UniProtKB/TrEMBL;Acc:A0A1D5WHP5]	PF00249	Myb-like DNA-binding domain	1.6e-08	34.4	90.3	2.6e-135
TraesCS4A02G200800	Traes_4DS_35269C392.1	HB-other	up	-	PF00046	Homeobox domain	2.3e-07	30.4	98.6	0
TraesCS4A02G219700	Traes_4DS_DA83A5E27.1	NAC	up	-	PF02365	No apical meristem (NAM) protein	8.7e-27	93.7	99.4	1.6e-94
TraesCS4B02G098200	Traes_4DS_DA83A5E27.1	NAC	up	-	PF02365	No apical meristem (NAM) protein	2e-26	92.5	98.1	3.4e-93
TraesCS4B02G206800	Traes_4AS_E20BDE652.1	Dof	up	-	PF02701	Dof domain, zinc finger	4.6e-33	113	96.3	7.2e-205
TraesCS4B02G345600	Traes_4BL_0F02B2343.1	HB-other	up	-	PF00046	Homeobox domain	3.6e-07	29.8	100	0
TraesCS4D02G001700	Traes_4DS_11C3B0459.1	LBD (AS2/LOB)	up	-	PF03195	Protein of unknown function DUF260	9.5e-37	125.2	100	4.2e-125
TraesCS4D02G094400	Traes_4DS_DA83A5E27.1	NAC	up	-	PF02365	No apical meristem (NAM) protein	9.6e-27	93.5	100	3.2e-72
TraesCS4D02G111900	Traes_4DS_35269C392.1	HB-other	up	-	PF00046	Homeobox domain	2.3e-07	30.4	100	0
TraesCS4D02G340700	Traes_4BL_0F02B2343.1	HB-other	up	-	PF00046	Homeobox domain	3.4e-07	29.8	95.6	0
TraesCS5A02G029900	Traes_5DS_443F1993A.2	NF-YA	up	-	PF02045	CCAAT-binding transcription factor (CBF-B/NF-YA) subunit B	2.4e-28	98.5	98.2	2.2e-192
TraesCS5A02G143300	Traes_5BL_573ABF1D7.1	bZIP	up	-	PF00170	bZIP transcription factor	6.9e-10	38.7	99.2	4.8e-130
TraesCS5A02G310500	Traes_5DL_62A4CE1CC.2	AP2	up	CBFIVd-A22 [Source:UniProtKB/TrEMBL;Acc:A0MPM3]	PF00847	AP2 domain	5.5e-11	42.4	96	1.2e-140
TraesCS5A02G310700	Traes_5BL_B795CE108.2	AP2	up	-	PF00847	AP2 domain	1.2e-10	41.4	65.2	3.3e-69
TraesCS5A02G514700	Traes_4BL_0F02B2343.1	HB-other	up	-	PF00046	Homeobox domain	3.5e-07	29.8	94	0
TraesCS5B02G203100	Traes_5BL_D85C0EF26.1	MYB	up	-	PF00249	Myb-like DNA-binding domain	1.7e-31	108	100	8.9e-168
TraesCS5B02G311300	Traes_5BL_B6A784025.1	AP2	up	-	PF00847	AP2 domain	2.4e-09	37.2	100	3.6e-157
TraesCS5B02G311400	Traes_5BL_199A847E4.1	AP2	up	-	PF00847	AP2 domain	8.5e-11	41.8	100	3.7e-121
TraesCS5D02G148700	Traes_5BL_573ABF1D7.1	bZIP	up	-	PF00170	bZIP transcription factor	8.4e-10	38.5	98.3	6.9e-129
TraesCS5D02G317400	Traes_5DL_62A4CE1CC.2	AP2	up	CBFIVd-D22 [Source:UniProtKB/TrEMBL;Acc:A0MPM5]	PF00847	AP2 domain	2.1e-10	40.6	100	1.5e-148
TraesCS6A02G186200	Traes_6AS_4D5775944.1	bHLH	up	-	PF00010	Helix-loop-helix DNA-binding domain	6.8e-09	35.4	100	9.1e-308
TraesCS6D02G153000	Traes_7DL_44FCA17C4.1	GRAS	up	-	PF03514	GRAS domain family	2.9e-92	309.4	63.9	3.8e-84
TraesCS6D02G232700	Traes_6DL_901793D6D.2	AP2	up	-	PF00847	AP2 domain	5.3e-13	48.9	100	2.1e-136
TraesCS7A02G213400	Traes_6DL_6A7EFC4661.2	Dof	up	-	PF02701	Dof domain, zinc finger	1.3e-32	111.6	46.1	1.1e-51
TraesCS7A02G218600	Traes_7AS_B2DC3787B.1	DBB	up	-	PF00643	B-box zinc finger	3.8e-10	39.6	99.7	4.8e-228
TraesCS7A02G305200	Traes_7DL_BDD45DB24.2	NAC	up	-	PF02365	No apical meristem (NAM) protein	7.8e-27	93.8	95.9	1e-166
TraesCS7A02G362500	Traes_6AS_4D5775944.1	bHLH	up	-	PF00010	Helix-loop-helix DNA-binding domain	3.2e-10	39.7	46.3	6.1e-98
TraesCS7A02G383400	Traes_2AL_9959DBD0D.1	DBB	up	-	PF00643	B-box zinc finger	1.1e-10	41.4	43.2	4.9e-49
TraesCS7B02G125500	Traes_7BS_39A9F4AEC.2	DBB	up	-	PF00643	B-box zinc finger	2.1e-10	40.5	100	1.2e-195
TraesCS7B02G321300	Traes_7AL_A8CAE984E.1	bZIP	up	-	PF00170	bZIP transcription factor	1.1e-06	28.5	75.4	5.9e-123
TraesCS7D02G110600	Traes_7DS_01F74C6F3.1	WRKY	up	-	PF03106	WRKY DNA -binding domain	7.8e-26	90.1	100	8.3e-49
TraesCS7D02G220300	Traes_7DS_9B463F375.2	DBB	up	-	PF00643	B-box zinc finger	3.8e-10	39.6	100	5.2e-230
TraesCS7D02G379900	Traes_2BL_F35AEBED4.1	DBB	up	-	PF00643	B-box zinc finger	1e-10	41.5	50.8	1.4e-48
Downregulated differentially expressed TFs
TraesCS1A02G293400	Traes_1AL_F8054064A.1	FAR1	down	-	PF03101	FAR1 DNA-binding domain	7.1e-09	36.1	98.9	9.1e-105
TraesCS1A02G372900	Traes_1BL_BCA60D8B6.2	HB-other	down	-	PF00046	Homeobox domain	5.5e-15	54.8	89.3	9.7e-144
TraesCS1A02G375600	Traes_1AL_A4B5C1474.2	HSF	down	Heat shock transcription factor A6e [Source:UniProtKB/TrEMBL;Acc:W4ZRM4]	PF00447	HSF-type DNA-binding	9.4e-21	74.1	100	2.6e-90
TraesCS1A02G411100	Traes_5BL_4D65B66E2.1	AP2	down	Ethylene-responsive transcription factor ERF061 [Source:Projected from Arabidopsis thaliana (AT1G64380) UniProtKB/Swiss-Prot;Acc:Q9C7W2]	PF00847	AP2 domain	6.6e-13	48.6	39.3	1.4e-22
TraesCS1B02G094500	Traes_1AS_36AF74187.2	MYB_related	down	-	PF00249	Myb-like DNA-binding domain	1.5e-10	40.9	89.6	1.4e-29
TraesCS1B02G396000	Traes_1AL_A4B5C1474.2	HSF	down	-	PF00447	HSF-type DNA-binding	7.6e-32	109.7	94	2.2e-195
TraesCS1D02G004800	Traes_1DS_4A2001BAC.1	NAC	down	-	PF02365	No apical meristem (NAM) protein	5.9e-09	36.5	100	3.5e-283
TraesCS1D02G078600	Traes_1AS_36AF74187.2	MYB	down	-	PF00249	Myb-like DNA-binding domain	5e-35	119.3	97.2	1e-183
TraesCS1D02G082400	TRAES3BF061700120CFD_t1	MYB_related	down	-	PF00249	Myb-like DNA-binding domain	5.2e-08	32.8	89.7	9.7e-28
TraesCS1D02G376600	Traes_1AL_258E7F2A3.1	AP2	down	-	PF00847	AP2 domain	8.8e-14	51.4	90.1	2e-68
TraesCS1D02G376700	Traes_1AL_258E7F2A3.1	AP2	down	-	PF00847	AP2 domain	9e-14	51.3	88.6	8.4e-67
TraesCS1D02G382900	Traes_1AL_A4B5C1474.2	HSF	down	-	PF00447	HSF-type DNA-binding	6.9e-21	74.5	94.6	3e-58
TraesCS1D02G389100	Traes_4AS_124CCE880.2	FAR1	down	-	PF03101	FAR1 DNA-binding domain	3.4e-23	82.1	43.9	1.8e-88
TraesCS2A02G100800	Traes_2AS_6C2F49AE0.1	Dof	down	-	PF02701	Dof domain, zinc finger	1.4e-31	108.3	100	6.6e-288
TraesCS2A02G101900	Traes_2BS_924D34AA1.1	NAC	down	-	PF02365	No apical meristem (NAM) protein	1.2e-27	96.4	90.5	8.6e-104
TraesCS2A02G271300	Traes_2AL_450404EA6.1	LBD (AS2/LOB)	down	LOB domain-containing protein 41 [Source:Projected from Arabidopsis thaliana (AT3G02550) UniProtKB/Swiss-Prot;Acc:Q9M886]	PF03195	Protein of unknown function DUF260	7.6e-24	83.9	100	3.6e-170
TraesCS2A02G271700	Traes_2AL_411B944D6.1	bHLH	down	Transcription factor bHLH27 [Source:Projected from Arabidopsis thaliana (AT4G29930) UniProtKB/Swiss-Prot;Acc:Q700E3]	PF00010	Helix-loop-helix DNA-binding domain	8.2e-11	41.6	100	6.7e-144
TraesCS2A02G389400	Traes_2BL_B69300543.1	HB-other	down	Similar to Homeobox-leucine zipper protein HOX22 [Source: Projected from Oryza sativa (Os04g0541700)]	PF00046	Homeobox domain	6.4e-17	61	87.4	1.1e-130
TraesCS2A02G401600	Traes_2BL_33410A32A.1	HSF	down	Similar to Heat stress transcription factor Spl7 (Heat shock transcription factor) (Heat shock factor RHSF10) [Source: Projected from Oryza sativa (Os04g0568700)]	PF00447	HSF-type DNA-binding	4.7e-30	103.9	99.4	6.4e-92
TraesCS2A02G447400	Traes_2DL_54D11D5E7.1	MYB	down	-	PF00249	Myb-like DNA-binding domain	2.4e-30	104.3	87	2.8e-165
TraesCS2A02G459700	TRAES3BF094400050CFD_t1	NAC	down	-	PF02365	No apical meristem (NAM) protein	1.4e-18	67.4	39.8	2e-28
TraesCS2B02G118000	Traes_2BS_6859C24E5.1	Dof	down	-	PF02701	Dof domain, zinc finger	1.4e-31	108.3	100	1.9e-287
TraesCS2B02G127800	Traes_2BS_5E7287209.1	AP2	down	Ethylene-responsive transcription factor ERF071 [Source:Projected from Arabidopsis thaliana (AT2G47520) UniProtKB/Swiss-Prot;Acc:O22259]	PF00847	AP2 domain	5.7e-13	48.8	100	2.4e-122
TraesCS2B02G167900	Traes_2BS_169BEF991.2	bZIP	down	-	PF00170	bZIP transcription factor	1.7e-12	47.1	100	0
TraesCS2B02G289800	Traes_2BL_3A840DB921.2	LBD (AS2/LOB)	down	LOB domain-containing protein 41 [Source:Projected from Arabidopsis thaliana (AT3G02550) UniProtKB/Swiss-Prot;Acc:Q9M886]	PF03195	Protein of unknown function DUF260	7.8e-24	83.8	100	1.9e-168
TraesCS2B02G289900	Traes_2BL_8FED05903.1	bHLH	down	BHLH27 [Source:UniProtKB/TrEMBL;Acc:W5BCK3]	PF00010	Helix-loop-helix DNA-binding domain	2.1e-11	43.5	100	4.4e-126
TraesCS2B02G407600	Traes_2BL_B69300543.1	HB-other	down	Similar to Homeobox-leucine zipper protein HOX22 [Source: Projected from Oryza sativa (Os04g0541700)]	PF00046	Homeobox domain	2.9e-17	62.1	100	4.5e-150
TraesCS2B02G411500	Traes_2BL_0B09B840B.1	AP2	down	-	PF00847	AP2 domain	9.4e-12	44.9	100	1.5e-154
TraesCS2B02G419600	Traes_2BL_33410A32A.1	HSF	down	Similar to Heat stress transcription factor Spl7 (Heat shock transcription factor) (Heat shock factor RHSF10) [Source: Projected from Oryza sativa (Os04g0568700)]	PF00447	HSF-type DNA-binding	4.8e-30	103.9	100	7.7e-93
TraesCS2D02G100300	Traes_2DS_9F6EA1670.1	Dof	down	-	PF02701	Dof domain, zinc finger	1.4e-31	108.2	100	3.4e-287
TraesCS2D02G199200	Traes_2DS_20F748657.2	HB-other	down	-	PF00046	Homeobox domain	1.5e-16	59.8	100	2.1e-133
TraesCS2D02G270100	Traes_2AL_450404EA6.1	LBD (AS2/LOB)	down	LOB domain-containing protein 41 [Source:Projected from Arabidopsis thaliana (AT3G02550) UniProtKB/Swiss-Prot;Acc:Q9M886]	PF03195	Protein of unknown function DUF260	7.3e-24	83.9	96.7	5.4e-163
TraesCS2D02G270300	Traes_2DL_DE3909A32.1	bHLH	down	Transcription factor bHLH27 [Source:Projected from Arabidopsis thaliana (AT4G29930) UniProtKB/Swiss-Prot;Acc:Q700E3]	PF00010	Helix-loop-helix DNA-binding domain	2.4e-11	43.3	100	3.6e-126
TraesCS2D02G387300	Traes_2BL_B69300543.1	HB-other	down	Similar to Homeobox-leucine zipper protein HOX22 [Source: Projected from Oryza sativa (Os04g0541700)]	PF00046	Homeobox domain	2.6e-17	62.2	94.3	1.8e-132
TraesCS2D02G399000	Traes_2BL_33410A32A.1	HSF	down	Similar to Heat stress transcription factor Spl7 (Heat shock transcription factor) (Heat shock factor RHSF10) [Source: Projected from Oryza sativa (Os04g0568700)]	PF00447	HSF-type DNA-binding	5e-30	103.8	99.4	6.6e-92
TraesCS2D02G445900	Traes_2BL_560CCE975.1	MYB	down	-	PF00249	Myb-like DNA-binding domain	4.4e-31	106.7	87	1.6e-160
TraesCS2D02G515900	Traes_2BL_1E57B73B21.5	AP2	down	-	PF00847	AP2 domain	9.2e-11	41.7	91.5	8.5e-111
TraesCS3A02G044700	TRAES3BF034000040CFD_t1	MYB	down	-	PF00249	Myb-like DNA-binding domain	7.8e-31	105.9	94.9	4.1e-183
TraesCS3A02G107200	TRAES3BF096900170CFD_t1	C3H	down	TZF1 [Source:UniProtKB/TrEMBL;Acc:A0A0G3YJW9]	PF00642	Zinc finger C-x8-C-x5-C-x3-H type (and similar)	2.4e-06	27.2	96.4	2.3e-219
TraesCS3A02G180600	TRAES3BF008800180CFD_t1	Dof	down	-	PF02701	Dof domain, zinc finger	5e-32	109.7	95.4	3e-297
TraesCS3A02G375400	TRAES3BF019300010CFD_t1	NAC	down	-	PF02365	No apical meristem (NAM) protein	2e-23	82.9	94.9	2.2e-141
TraesCS3A02G434400	TRAES3BF009000010CFD_t1	M_type	down	-	PF00319	SRF-type transcription factor (DNA-binding and dimerisation domain)	1.4e-25	88.4	95.1	2e-26
TraesCS3B02G106900	TRAES3BF008600030CFD_t1	LBD (AS2/LOB)	down	-	PF03195	Protein of unknown function DUF260	7.2e-23	80.7	100	4.8e-164
TraesCS3B02G210300	TRAES3BF008800180CFD_t1	Dof	down	-	PF02701	Dof domain, zinc finger	5.2e-32	109.7	100	6.19E-311
TraesCS3D02G109300	TRAES3BF096900170CFD_t1	C3H	down	-	PF00642	Zinc finger C-x8-C-x5-C-x3-H type (and similar)	2.4e-06	27.2	95.1	2.4e-216
TraesCS3D02G390000	TRAES3BF114600150CFD_t1	EIL	down	-	PF04873	Ethylene insensitive 3	1.1e-113	378.6	93.2	7.2e-233
TraesCS4A02G017700	Traes_4AS_86FF10C36.1	Dof	down	-	PF02701	Dof domain, zinc finger	2.7e-32	110.6	99.1	1e-255
TraesCS4A02G027700	Traes_4AS_52EB860E7.2	HSF	down	-	PF00447	HSF-type DNA-binding	1.2e-19	70.5	100	9.1e-117
TraesCS4A02G035400	Traes_4BL_71E35BBC1.1	AP2	down	Dehydration responsive element binding protein [Source:UniProtKB/TrEMBL;Acc:A0MAU3]	PF00847	AP2 domain	4.5e-15	55.5	94.7	7.5e-112
TraesCS4A02G433200	Traes_5BL_B795CE108.2	AP2	down	CBFII-5.3 [Source:UniProtKB/TrEMBL;Acc:A0MPJ2]	PF00847	AP2 domain	5.7e-14	52	49.4	2.6e-32
TraesCS4A02G474100	Traes_7DL_AB55D9F4E.1	MYB_related	down	-	PF00249	Myb-like DNA-binding domain	1.1e-08	34.9	64.8	1.1e-83
TraesCS4B02G021100	Traes_4DS_6A9EB40A4.1	bHLH	down	-	PF00010	Helix-loop-helix DNA-binding domain	9.9e-13	47.7	83.2	9.2e-117
TraesCS4B02G268100	Traes_4BL_71E35BBC1.1	AP2	down	-	PF00847	AP2 domain	5.5e-15	55.2	100	3.2e-151
TraesCS4B02G278100	Traes_4BL_2E125A702.1	HSF	down	-	PF00447	HSF-type DNA-binding	1.7e-19	70	100	3.2e-115
TraesCS4B02G286400	Traes_4BL_097D9E8A8.1	Dof	down	-	PF02701	Dof domain, zinc finger	1.9e-32	111.1	99.3	1.2e-253
TraesCS4B02G299600	Traes_4AS_8A64DBE8E.1	AP2	down	-	PF00847	AP2 domain	1.8e-11	44	87.4	1.5e-138
TraesCS4B02G302600	Traes_6AL_A93C6F2FC.1	MIKC	down	-	PF00319	SRF-type transcription factor (DNA-binding and dimerisation domain)	7.3e-24	82.9	59.5	1.3e-57
TraesCS4D02G087000	Traes_4AL_D2D7703821.2	AP2	down	-	PF00847	AP2 domain	1.1e-12	47.8	100	1.6e-109
TraesCS4D02G267500	Traes_4BL_71E35BBC1.1	AP2	down	-	PF00847	AP2 domain	6.1e-15	55.1	96.8	5.4e-157
TraesCS4D02G276500	Traes_4BL_2E125A702.1	HSF	down	-	PF00447	HSF-type DNA-binding	3.3e-19	69.2	98.1	1.2e-57
TraesCS4D02G285100	Traes_4DL_CFA19981D.2	Dof	down	-	PF02701	Dof domain, zinc finger	1.4e-32	111.5	99.3	2.1e-256
TraesCS5A02G049600	Traes_5AS_EBCEA6601.1	bHLH	down	-	PF00010	Helix-loop-helix DNA-binding domain	2.1e-14	53.1	100	4.6e-62
TraesCS5A02G174700	Traes_6AL_DAA2D7F8A.1	AP2	down	-	PF00847	AP2 domain	2.1e-11	43.7	41.1	2.4e-22
TraesCS5A02G220900	Traes_1AL_C4FA8404A.2	NAC	down	-	PF02365	No apical meristem (NAM) protein	2.3e-24	85.9	87.7	3.1e-118
TraesCS5A02G237900	Traes_5DL_431CCA490.1	HSF	down	Similar to Heat stress transcription factor Spl7 (Heat shock transcription factor) (Heat shock factor RHSF10) [Source: Projected from Oryza sativa (Os09g0456800)]	PF00447	HSF-type DNA-binding	2.1e-28	98.6	94	1.7e-156
TraesCS5A02G314700	Traes_5BL_FCB1625F3.1	HSF	down	Similar to Isoform 2 of Heat stress transcription factor B-2c [Source: Projected from Oryza sativa (Os09g0526600)]	PF00447	HSF-type DNA-binding	7.6e-32	109.7	95.8	8e-207
TraesCS5A02G380900	Traes_5BL_39FD9626E.5	bHLH	down	-	PF00010	Helix-loop-helix DNA-binding domain	5.2e-07	29.4	94.5	2.8e-122
TraesCS5A02G383800	Traes_1AL_A4B5C1474.2	HSF	down	-	PF00447	HSF-type DNA-binding	1.4e-29	102.4	50	2.3e-75
TraesCS5A02G401800	Traes_5BL_D934D0099.1	Dof	down	-	PF02701	Dof domain, zinc finger	5.4e-32	109.6	95.2	2.2e-185
TraesCS5B02G236400	Traes_5DL_431CCA490.1	HSF	down	Similar to Heat stress transcription factor Spl7 (Heat shock transcription factor) (Heat shock factor RHSF10) [Source: Projected from Oryza sativa (Os09g0456800)]	PF00447	HSF-type DNA-binding	3.4e-29	101.2	96.3	7.4e-165
TraesCS5B02G236900	Traes_5BL_F5D379AFC.1	AP2	down	-	PF00847	AP2 domain	3.7e-14	52.6	100	1.4e-142
TraesCS5B02G315600	Traes_5BL_FCB1625F3.1	HSF	down	Similar to Isoform 2 of Heat stress transcription factor B-2c [Source: Projected from Oryza sativa (Os09g0526600)]	PF00447	HSF-type DNA-binding	1.3e-31	108.9	100	0
TraesCS5B02G317700	Traes_5BL_FCF62F21B.1	DBB	down	-	PF00643	B-box zinc finger	2.1e-13	50.1	100	3e-58
TraesCS5B02G384500	Traes_5BL_39FD9626E.5	bHLH	down	-	PF00010	Helix-loop-helix DNA-binding domain	2.3e-06	27.3	99.2	5.3e-129
TraesCS5B02G440700	Traes_5BL_8D23DFA4A.1	HSF	down	Heat stress transcriptioon factor, High-temperature stress tolerance, Tolerance to environmental stresse [Source: Projected from Oryza sativa (Os03g0795900)]	PF00447	HSF-type DNA-binding	2.7e-21	75.8	100	2.1e-57
TraesCS5D02G060300	Traes_5AS_EBCEA6601.1	bHLH	down	-	PF00010	Helix-loop-helix DNA-binding domain	2.2e-14	53	98.2	5.1e-56
TraesCS5D02G244800	Traes_5DL_431CCA490.1	HSF	down	Similar to Heat stress transcription factor Spl7 (Heat shock transcription factor) (Heat shock factor RHSF10) [Source: Projected from Oryza sativa (Os09g0456800)]	PF00447	HSF-type DNA-binding	3.4e-29	101.2	100	4.5e-170
TraesCS5D02G245300	Traes_5BL_F5D379AFC.1	AP2	down	-	PF00847	AP2 domain	2e-14	53.4	91.5	8.7e-127
TraesCS5D02G321000	Traes_5BL_FCB1625F3.1	HSF	down	Similar to Isoform 2 of Heat stress transcription factor B-2c [Source: Projected from Oryza sativa (Os09g0526600)]	PF00447	HSF-type DNA-binding	7.6e-32	109.7	95.8	1e-206
TraesCS5D02G323400	Traes_5BL_FCF62F21B.1	DBB	down	-	PF00643	B-box zinc finger	1.7e-13	50.3	97	3.4e-53
TraesCS5D02G390700	Traes_5DL_2A286B481.1	bHLH	down	-	PF00010	Helix-loop-helix DNA-binding domain	3e-06	27	100	3.6e-157
TraesCS5D02G393200	Traes_1AL_A4B5C1474.2	HSF	down	-	PF00447	HSF-type DNA-binding	3.1e-29	101.3	51.9	3.3e-77
TraesCS5D02G445100	Traes_5DL_6EB179C88.1	HSF	down	Heat stress transcriptioon factor, High-temperature stress tolerance, Tolerance to environmental stresse [Source: Projected from Oryza sativa (Os03g0795900)]	PF00447	HSF-type DNA-binding	1.8e-20	73.2	100	4.2e-53
TraesCS6A02G150900	Traes_5BL_DB6E9FDB9.2	DBB	down	-	PF00643	B-box zinc finger	1.3e-08	34.7	64.8	6.8e-16
TraesCS6A02G216400	Traes_2BL_9A4B3C539.1	DBB	down	-	PF00643	B-box zinc finger	5.7e-13	48.6	64.8	2.9e-85
TraesCS6A02G224100	Traes_6AL_E1D3D8DAA1.1	MYB	down	-	PF00249	Myb-like DNA-binding domain	7.7e-31	105.9	93.4	2.5e-129
TraesCS6A02G224400	Traes_6DL_BBAC725C3.2	MYB	down	MYB33 [Source:UniProtKB/TrEMBL;Acc:G3LZX9]	PF00249	Myb-like DNA-binding domain	1e-31	108.7	93.8	1.9e-126
TraesCS6A02G258600	Traes_6AL_362F82EAD.2	MYB_related	down	-	PF00249	Myb-like DNA-binding domain	1.8e-11	43.9	98.1	1.2e-55
TraesCS6A02G261100	Traes_2AL_660616C44.1	MYB_related	down	-	PF00249	Myb-like DNA-binding domain	5.4e-15	55.1	44.1	5.8e-71
TraesCS6A02G292300	Traes_6DL_D1C1DBD34.1	MIKC	down	-	PF00319	SRF-type transcription factor (DNA-binding and dimerisation domain)	1.9e-25	87.9	99.4	2.3e-92
TraesCS6B02G179000	Traes_5BL_DB6E9FDB9.2	DBB	down	-	PF00643	B-box zinc finger	3e-08	33.5	36.7	6.6e-30
TraesCS6B02G246500	Traes_2BL_9A4B3C539.1	DBB	down	-	PF00643	B-box zinc finger	5.4e-11	42.3	64.2	5.1e-85
TraesCS6B02G257000	Traes_6DL_BBAC725C3.2	MYB	down	Myb33 [Source:UniProtKB/TrEMBL;Acc:A0A182BBB2]	PF00249	Myb-like DNA-binding domain	1e-31	108.7	94.2	7.3e-126
TraesCS6B02G266800	Traes_6DL_30F715B53.2	MYB_related	down	-	PF00249	Myb-like DNA-binding domain	1.6e-11	44	88.7	5.8e-155
TraesCS6B02G268100	Traes_5BL_8D6C8E27F.1	AP2	down	AP2 domain CBF protein [Source:UniProtKB/TrEMBL;Acc:K9M7V3]	PF00847	AP2 domain	2.4e-13	50	52	6.9e-35
TraesCS6B02G284300	Traes_2BL_B69300543.1	HB-other	down	HOX1 [Source:UniProtKB/TrEMBL;Acc:M9PJT6]	PF00046	Homeobox domain	2.8e-16	58.9	55	7.6e-53
TraesCS6B02G285300	Traes_6AL_47F6C4665.1	GATA	down	-	PF00320	GATA zinc finger	1.8e-17	62.5	94.3	1.8e-228
TraesCS6B02G288500	Traes_2AL_660616C44.1	MYB_related	down	MYB-related protein [Source:UniProtKB/TrEMBL;Acc:G9DRA4]	PF00249	Myb-like DNA-binding domain	5.5e-15	55.1	44.1	3.8e-80
TraesCS6B02G318700	Traes_6DL_77ACE1279.2	bZIP	down	-	PF00170	bZIP transcription factor	4.1e-10	39.5	92.9	1.9e-95
TraesCS6B02G322700	Traes_6AL_B5D4C3A49.1	M_type	down	-	PF00319	SRF-type transcription factor (DNA-binding and dimerisation domain)	4e-26	90.1	96.7	1.5e-44
TraesCS6D02G140900	Traes_5BL_DB6E9FDB9.2	DBB	down	-	PF00643	B-box zinc finger	6e-09	35.8	65.8	2.7e-15
TraesCS6D02G199200	Traes_2BL_9A4B3C539.1	DBB	down	-	PF00643	B-box zinc finger	3e-11	43.1	64.2	1.8e-85
TraesCS6D02G211100	Traes_6DL_991931CF9.2	MYB	down	-	PF00249	Myb-like DNA-binding domain	2.5e-32	110.7	100	5.3e-140
TraesCS6D02G239800	Traes_6AL_362F82EAD.2	MYB_related	down	-	PF00249	Myb-like DNA-binding domain	1.7e-11	43.9	93.2	1.5e-52
TraesCS6D02G241900	Traes_2AL_660616C44.1	MYB_related	down	-	PF00249	Myb-like DNA-binding domain	5.6e-15	55.1	45.7	1e-77
TraesCS6D02G268400	Traes_6DL_6A7EFC4661.2	Dof	down	-	PF02701	Dof domain, zinc finger	1e-33	115.1	100	2.9e-161
TraesCS6D02G273500	Traes_6DL_D1C1DBD34.1	MIKC	down	-	PF00319	SRF-type transcription factor (DNA-binding and dimerisation domain)	1.1e-25	88.7	100	4.4e-73
TraesCS6D02G298100	Traes_6DL_499F64524.1	MYB	down	-	PF00249	Myb-like DNA-binding domain	2.1e-36	123.7	100	2.7e-192
TraesCS6D02G299100	Traes_6DL_7892214C8.1	AP2	down	-	PF00847	AP2 domain	7.6e-14	51.6	100	6.7e-73
TraesCS6D02G320700	Traes_6DL_FA861D610.2	AP2	down	-	PF00847	AP2 domain	1.1e-09	38.3	100	5.7e-136
TraesCS6D02G362900	Traes_6DL_1ABE78799.1	NAC	down	-	PF02365	No apical meristem (NAM) protein	1.5e-27	96.1	100	3.9e-185
TraesCS7A02G017600	Traes_7DL_AB55D9F4E.1	MYB_related	down	-	PF00249	Myb-like DNA-binding domain	9.4e-09	35.2	65.7	3.2e-85
TraesCS7A02G021800	Traes_5DL_B89CD8432.1	MYB	down	-	PF00249	Myb-like DNA-binding domain	1.4e-32	111.4	56.6	2.9e-164
TraesCS7A02G057700	Traes_5BL_199A847E4.1	AP2	down	AP2 domain CBF protein [Source:UniProtKB/TrEMBL;Acc:K9M7E0]	PF00847	AP2 domain	5e-14	52.2	54.8	2.1e-31
TraesCS7A02G270100	Traes_5BL_FCB1625F3.1	HSF	down	Heat-responsive transcription factor [Source:UniProtKB/TrEMBL;Acc:A0A0D3QT57]	PF00447	HSF-type DNA-binding	6.9e-32	109.8	59.2	4e-107
TraesCS7A02G299400	Traes_7AL_19F222799.2	MYB_related	down	-	PF00249	Myb-like DNA-binding domain	1.5e-12	47.4	99.7	0
TraesCS7A02G406300	Traes_7DL_F53A3F676.1	SRS	down	-	PF05142	Domain of unknown function (DUF702)	1.3e-62	210.6	99.4	1.8e-85
TraesCS7A02G475700	Traes_2AL_C70217249.1	ARF	down	Auxin response factor [Source:UniProtKB/TrEMBL;Acc:A0A1D6BNL4]	PF02362	B3 DNA binding domain	1.1e-09	37.9	34.6	5.1e-38
TraesCS7A02G553800	Traes_7AL_665B92F4E.1	MYB_related	down	-	PF00249	Myb-like DNA-binding domain	7.2e-15	54.7	100	1.9e-274
TraesCS7B02G075600	Traes_7DS_C6A3C10A6.1	bZIP	down	bZIP transcription factor, Positive regulator of ABA signaling, Drought toleranc [Source: Projected from Oryza sativa (Os06g0211200)]	PF00170	bZIP transcription factor	3.3e-14	52.6	98.7	7.4e-76
TraesCS7B02G152800	Traes_7AS_15078CC8B.2	bHLH	down	-	PF00010	Helix-loop-helix DNA-binding domain	4.5e-06	26.4	94.9	2.3e-134
TraesCS7B02G168300	Traes_5BL_FCB1625F3.1	HSF	down	-	PF00447	HSF-type DNA-binding	9.6e-32	109.4	58.9	2.4e-109
TraesCS7B02G188000	Traes_7BL_998EC9F74.2	MYB_related	down	-	PF00249	Myb-like DNA-binding domain	1.4e-12	47.4	100	0
TraesCS7B02G267300	Traes_5BL_8D23DFA4A.1	HSF	down	-	PF00447	HSF-type DNA-binding	3.9e-28	97.8	48.1	3e-56
TraesCS7B02G418400	Traes_7DL_5968FA56C.1	WRKY	down	-	PF03106	WRKY DNA -binding domain	5.2e-24	84.2	89.4	4.7e-96
TraesCS7B02G472200	Traes_7DL_A8C4FFABB.1	NAC	down	-	PF02365	No apical meristem (NAM) protein	1e-24	87	87.5	9.3e-91
TraesCS7B02G478200	Traes_7DL_1D415A4CF.2	MYB_related	down	-	PF00249	Myb-like DNA-binding domain	6.2e-15	55	96	6.9e-247
TraesCS7D02G014900	Traes_7DL_AB55D9F4E.1	MYB_related	down	-	PF00249	Myb-like DNA-binding domain	9.1e-09	35.2	65.7	2.4e-85
TraesCS7D02G052400	Traes_5BL_199A847E4.1	AP2	down	CBFII-5.2 [Source:UniProtKB/TrEMBL;Acc:A0MPJ1]	PF00847	AP2 domain	5.6e-14	52	77.3	1e-33
TraesCS7D02G270600	Traes_5BL_FCB1625F3.1	HSF	down	-	PF00447	HSF-type DNA-binding	6.6e-32	109.9	59.6	3.5e-108
TraesCS7D02G295400	Traes_7DL_310E46F15.3	MYB_related	down	-	PF00249	Myb-like DNA-binding domain	1.5e-12	47.4	99.9	0
TraesCS7D02G388600	Traes_7DL_303249AE4.1	M_type	down	-	PF00319	SRF-type transcription factor (DNA-binding and dimerisation domain)	1.7e-10	40.1	95.2	1.2e-72
TraesCS7D02G540700	Traes_7DL_1D415A4CF.2	MYB_related	down	-	PF00249	Myb-like DNA-binding domain	1.3e-07	31.6	100	1.2e-32
TraesCSU02G070700	Traes_4AL_5659286D11.1	ZF-HD	down	-	PF04770	ZF-HD protein dimerisation region	7.6e-23	80.5	96.2	9.2e-126

## Sheet: Table S9-3
Table S9-3. Diffierentially expressed TFs in Ardito_LP vs. Ardito_NP
Upregulated differentially expressed TFs
Gene id	TF id	Family	Regulate	Gene description	DNA domain	Domain description	Evalue	Score	Hit pident	Hit evalue
TraesCS1A02G298600	Traes_3B_990298FF5.1	WRKY	up	-	PF03106	WRKY DNA -binding domain	2.4e-33	114.2	53.1	1.3e-06
TraesCS1B02G243200	TRAES3BF171600010CFD_t1	AP2	up	Ethylene-responsive transcription factor RAP2-3 [Source:Projected from Arabidopsis thaliana (AT3G16770) UniProtKB/Swiss-Prot;Acc:P42736]	PF00847	AP2 domain	6.7e-14	51.7	55	2.6e-27
TraesCS1B02G279400	TRAES3BF044400110CFD_t1	MYB	up	-	PF00249	Myb-like DNA-binding domain	4.6e-33	113	65.6	3.2e-97
TraesCS1B02G308200	Traes_3B_990298FF5.1	WRKY	up	-	PF03106	WRKY DNA -binding domain	1e-51	173	54.7	1.1e-123
TraesCS1B02G363200	Traes_1DL_5BAB0B6BC.1	WRKY	up	-	PF03106	WRKY DNA -binding domain	1.8e-26	92.1	98.5	8.2e-71
TraesCS1D02G230900	Traes_5DL_41E3B1B23.1	AP2	up	Ethylene-responsive transcription factor RAP2-3 [Source:Projected from Arabidopsis thaliana (AT3G16770) UniProtKB/Swiss-Prot;Acc:P42736]	PF00847	AP2 domain	2.4e-14	53.2	44.6	2e-27
TraesCS2B02G177900	Traes_2BS_E1E541767.1	MYB	up	-	PF00249	Myb-like DNA-binding domain	1.2e-33	114.8	99.2	1e-208
TraesCS2D02G158200	Traes_2BS_E1E541767.1	MYB	up	-	PF00249	Myb-like DNA-binding domain	2.1e-33	114.1	94.7	5.1e-197
TraesCS2D02G168600	Traes_2BS_B65714572.1	WRKY	up	Transcription factor WRKY [Source:UniProtKB/TrEMBL;Acc:A7X9Y5]	PF03106	WRKY DNA -binding domain	6.1e-28	96.8	94.6	2.1e-156
TraesCS2D02G444200	Traes_2AL_CC403D182.1	MYB	up	-	PF00249	Myb-like DNA-binding domain	5.4e-34	116	93	3.1e-169
TraesCS3A02G104400	TRAES3BF076600020CFD_t1	bHLH	up	-	PF00010	Helix-loop-helix DNA-binding domain	4.9e-10	39.1	92	1.7e-221
TraesCS3A02G254500	TRAES3BF082500050CFD_t1	MYB	up	-	PF00249	Myb-like DNA-binding domain	2.4e-28	97.9	85.4	3.1e-153
TraesCS3B02G122800	TRAES3BF076600020CFD_t1	bHLH	up	-	PF00010	Helix-loop-helix DNA-binding domain	5e-10	39.1	98.4	1.7e-242
TraesCS3D02G106600	TRAES3BF076600020CFD_t1	bHLH	up	-	PF00010	Helix-loop-helix DNA-binding domain	4.5e-10	39.2	91	2.8e-199
TraesCS3D02G293500	TRAES3BF093300030CFD_t1	bZIP	up	-	PF00170	bZIP transcription factor	8.5e-10	38.5	98.9	1.7e-147
TraesCS4D02G302700	Traes_4DL_A76BE77E4.1	bHLH	up	-	PF00010	Helix-loop-helix DNA-binding domain	4.6e-13	48.8	100	9.8e-168
TraesCS4D02G340700	Traes_4BL_0F02B2343.1	HB-other	up	-	PF00046	Homeobox domain	3.4e-07	29.8	95.6	0
TraesCS5A02G310700	Traes_5BL_B795CE108.2	AP2	up	-	PF00847	AP2 domain	1.2e-10	41.4	65.2	3.3e-69
TraesCS5D02G095600	Traes_4BS_61B30E3E4.1	MYB	up	-	PF00249	Myb-like DNA-binding domain	2.3e-14	53.1	80.4	2.9e-18
TraesCS6A02G318900	Traes_6AL_52227091B.1	MYB	up	-	PF00249	Myb-like DNA-binding domain	8.8e-37	124.9	100	3.2e-193
TraesCS6A02G319000	Traes_6AL_2BA02CAA9.1	MYB	up	-	PF00249	Myb-like DNA-binding domain	2.2e-37	126.8	100	5.9e-195
TraesCS6B02G349200	Traes_6BL_0D6CD031E.1	MYB	up	-	PF00249	Myb-like DNA-binding domain	2.3e-37	126.8	100	7.7e-195
TraesCS6D02G291000	Traes_6DL_90C72AE92.1	E2F/DP	up	-	PF02319	E2F/DP family winged-helix DNA-binding domain	7.5e-43	144.3	98.2	2.4e-188
TraesCS7A02G317100	Traes_7AL_B000BC0DD.2	NAC	up	-	PF02365	No apical meristem (NAM) protein	2.5e-28	98.6	100	2.4e-105
TraesCS7B02G085000	Traes_7DS_A234A13E1.2	B3	up	-	PF02362	B3 DNA binding domain	2.3e-15	56.2	97.4	2e-128
TraesCS7D02G062100	Traes_4AL_8FABAA6C3.2	NAC	up	-	PF02365	No apical meristem (NAM) protein	1.4e-26	93	93	1.1e-222
TraesCS7D02G314000	Traes_7AL_B000BC0DD.2	NAC	up	-	PF02365	No apical meristem (NAM) protein	2.4e-28	98.7	93.4	5.8e-96
Downregulated differentially expressed TFs
TraesCS1B02G100400	Traes_1DS_55E91A134.2	bHLH	down	Helix-loop-helix DNA-binding domain containing protein [Source: Projected from Oryza sativa (Os05g0139100)]	PF00010	Helix-loop-helix DNA-binding domain	1.1e-14	54	92.9	4.7e-31
TraesCS2A02G101900	Traes_2BS_924D34AA1.1	NAC	down	-	PF02365	No apical meristem (NAM) protein	1.2e-27	96.4	90.5	8.6e-104
TraesCS2B02G372000	Traes_6BL_F5F82174B.2	DBB	down	-	PF00643	B-box zinc finger	1.2e-13	50.9	49.6	1.8e-28
TraesCS3A02G102900	TRAES3BF130100030CFD_t1	bHLH	down	-	PF00010	Helix-loop-helix DNA-binding domain	2.3e-08	33.7	83.3	3.2e-105
TraesCS3A02G107200	TRAES3BF096900170CFD_t1	C3H	down	TZF1 [Source:UniProtKB/TrEMBL;Acc:A0A0G3YJW9]	PF00642	Zinc finger C-x8-C-x5-C-x3-H type (and similar)	2.4e-06	27.2	96.4	2.3e-219
TraesCS3A02G180600	TRAES3BF008800180CFD_t1	Dof	down	-	PF02701	Dof domain, zinc finger	5e-32	109.7	95.4	3e-297
TraesCS3A02G339600	TRAES3BF094400050CFD_t1	NAC	down	NAC transcription factor 4 [Source:UniProtKB/TrEMBL;Acc:D9HQE0]	PF02365	No apical meristem (NAM) protein	2e-27	95.7	96	1.2e-97
TraesCS3A02G434900	TRAES3BF009000040CFD_t1	M_type	down	-	PF00319	SRF-type transcription factor (DNA-binding and dimerisation domain)	5.7e-27	92.8	80.2	8.1e-68
TraesCS3B02G210300	TRAES3BF008800180CFD_t1	Dof	down	-	PF02701	Dof domain, zinc finger	5.2e-32	109.7	100	6.19E-311
TraesCS3B02G371200	TRAES3BF094400050CFD_t1	NAC	down	-	PF02365	No apical meristem (NAM) protein	3.9e-09	37.1	100	3.1e-40
TraesCS3B02G428000	TRAES3BF114600150CFD_t1	EIL	down	-	PF04873	Ethylene insensitive 3	1.2e-113	378.5	98.9	2.5e-246
TraesCS3B02G439600	TRAES3BF002300010CFD_t1	NAC	down	NAC transcription factor 6B [Source:UniProtKB/TrEMBL;Acc:D7R600]	PF02365	No apical meristem (NAM) protein	2e-27	95.7	99.3	1.5e-88
TraesCS3D02G109300	TRAES3BF096900170CFD_t1	C3H	down	-	PF00642	Zinc finger C-x8-C-x5-C-x3-H type (and similar)	2.4e-06	27.2	95.1	2.4e-216
TraesCS3D02G185500	Traes_3DS_29943C262.1	Dof	down	-	PF02701	Dof domain, zinc finger	4.6e-32	109.8	100	2.6e-295
TraesCS3D02G390000	TRAES3BF114600150CFD_t1	EIL	down	-	PF04873	Ethylene insensitive 3	1.1e-113	378.6	93.2	7.2e-233
TraesCS4D02G018800	Traes_4DS_E4442B2FF.1	bHLH	down	-	PF00010	Helix-loop-helix DNA-binding domain	3.9e-12	45.8	100	5.6e-102
TraesCS5A02G049600	Traes_5AS_EBCEA6601.1	bHLH	down	-	PF00010	Helix-loop-helix DNA-binding domain	2.1e-14	53.1	100	4.6e-62
TraesCS5B02G059200	Traes_5AS_2F996234C.1	bZIP	down	-	PF00170	bZIP transcription factor	1.3e-13	50.6	97.8	6.9e-92
TraesCS5D02G068800	Traes_5DS_6E33F5034.1	bZIP	down	-	PF00170	bZIP transcription factor	3.2e-14	52.6	100	8.7e-95
TraesCS6A02G216400	Traes_2BL_9A4B3C539.1	DBB	down	-	PF00643	B-box zinc finger	5.7e-13	48.6	64.8	2.9e-85
TraesCS6A02G261100	Traes_2AL_660616C44.1	MYB_related	down	-	PF00249	Myb-like DNA-binding domain	5.4e-15	55.1	44.1	5.8e-71
TraesCS6A02G273000	Traes_6AL_FACBEB134.1	bHLH	down	-	PF00010	Helix-loop-helix DNA-binding domain	9.7e-07	28.5	100	9.2e-202
TraesCS6B02G246500	Traes_2BL_9A4B3C539.1	DBB	down	-	PF00643	B-box zinc finger	5.4e-11	42.3	64.2	5.1e-85
TraesCS6B02G322700	Traes_6AL_B5D4C3A49.1	M_type	down	-	PF00319	SRF-type transcription factor (DNA-binding and dimerisation domain)	4e-26	90.1	96.7	1.5e-44
TraesCS6D02G140900	Traes_5BL_DB6E9FDB9.2	DBB	down	-	PF00643	B-box zinc finger	6e-09	35.8	65.8	2.7e-15
TraesCS6D02G199200	Traes_2BL_9A4B3C539.1	DBB	down	-	PF00643	B-box zinc finger	3e-11	43.1	64.2	1.8e-85
TraesCS6D02G239800	Traes_6AL_362F82EAD.2	MYB_related	down	-	PF00249	Myb-like DNA-binding domain	1.7e-11	43.9	93.2	1.5e-52
TraesCS7A02G264100	Traes_2BL_E5F50498D.1	AP2	down	Ethylene-responsive transcription factor ERF114 [Source:Projected from Arabidopsis thaliana (AT5G61890) UniProtKB/Swiss-Prot;Acc:Q9FH54]	PF00847	AP2 domain	9.3e-15	54.5	48.4	1.7e-31
TraesCS7A02G553800	Traes_7AL_665B92F4E.1	MYB_related	down	-	PF00249	Myb-like DNA-binding domain	7.2e-15	54.7	100	1.9e-274
TraesCS7B02G162100	Traes_2AL_6B6086A7C.2	AP3	down	-	PF00847	AP2 domain	9.2e-15	54.5	47.4	1.5e-32
TraesCS7B02G188000	Traes_7BL_998EC9F74.2	MYB_related	down	-	PF00249	Myb-like DNA-binding domain	1.4e-12	47.4	100	0
TraesCS7B02G478200	Traes_7DL_1D415A4CF.2	MYB_related	down	-	PF00249	Myb-like DNA-binding domain	6.2e-15	55	96	6.9e-247
TraesCS7D02G032700	Traes_4AL_98EA87DFA1.1	MYB	down	-	PF00249	Myb-like DNA-binding domain	1.2e-17	63.6	96.7	2.2e-147
TraesCS7D02G092600	Traes_7AS_C9DF68E53.2	WRKY	down	-	PF03106	WRKY DNA -binding domain	4.2e-26	90.9	87.4	5e-208
TraesCS7D02G295400	Traes_7DL_310E46F15.3	MYB_related	down	-	PF00249	Myb-like DNA-binding domain	1.5e-12	47.4	99.9	0
TraesCS7D02G388600	Traes_7DL_303249AE4.1	M_type	down	-	PF00319	SRF-type transcription factor (DNA-binding and dimerisation domain)	1.7e-10	40.1	95.2	1.2e-72
TraesCS7D02G463000	Traes_2AL_C70217249.1	ARF	down	Auxin response factor [Source:UniProtKB/TrEMBL;Acc:A0A1D6CQU2]	PF02362	B3 DNA binding domain	1.4e-08	34.4	35.2	4.3e-42
TraesCS7D02G540700	Traes_7DL_1D415A4CF.2	MYB_related	down	-	PF00249	Myb-like DNA-binding domain	1.3e-07	31.6	100	1.2e-32

## Sheet: Table S9-4
Table S9-4. Diffierentially expressed TFs in Fielder_LP vs. Ardito_LP
Upregulated differentially expressed TFs
Gene id	TF id	Family	Regulate	Gene description	DNA domain	Domain description	Evalue	Score	Hit pident	Hit evalue
TraesCS1A02G070400	Traes_1AS_F3EAEC435.1	WRKY	up	-	PF03106	WRKY DNA -binding domain	7.7e-26	90.1	99.3	4.1e-73
TraesCS1A02G083000	Traes_1BS_D1FCBFBE8.1	bHLH	up	Helix-loop-helix DNA-binding domain containing protein [Source: Projected from Oryza sativa (Os05g0139100)]	PF00010	Helix-loop-helix DNA-binding domain	1.1e-14	53.9	93.9	2e-266
TraesCS1A02G348600	Traes_1AL_0404BC790.1	WRKY	up	-	PF03106	WRKY DNA -binding domain	6.3e-27	93.6	100	2.3e-73
TraesCS1A02G358100	Traes_1AL_9ADA7A031.1	WRKY	up	-	PF03106	WRKY DNA -binding domain	1.3e-24	86.1	91.4	3.9e-110
TraesCS1A02G358400	Traes_1AL_9ADA7A031.1	WRKY	up	-	PF03106	WRKY DNA -binding domain	1.3e-24	86.1	100	1.5e-117
TraesCS1B02G088900	Traes_1BS_EF67E5A24.1	WRKY	up	-	PF03106	WRKY DNA -binding domain	2e-50	168.9	99.6	1.9e-268
TraesCS1B02G100400	Traes_1DS_55E91A134.2	bHLH	up	Helix-loop-helix DNA-binding domain containing protein [Source: Projected from Oryza sativa (Os05g0139100)]	PF00010	Helix-loop-helix DNA-binding domain	1.1e-14	54	92.9	4.7e-31
TraesCS1B02G193800	Traes_1AL_2AC682D6D.1	bZIP	up	-	PF00170	bZIP transcription factor	2e-09	37.3	98.4	2.1e-127
TraesCS1B02G310900	Traes_1BL_B4AFDB663.1	WRKY	up	-	PF03106	WRKY DNA -binding domain	9.6e-23	80.2	100	6.9e-160
TraesCS1B02G312900	Traes_1BL_A8FC9D468.1	B3	up	-	PF02362	B3 DNA binding domain	1.2e-17	63.4	100	6.8e-106
TraesCS1B02G374900	Traes_1AL_9ADA7A031.1	WRKY	up	-	PF03106	WRKY DNA -binding domain	1.5e-24	86	87.9	5.6e-101
TraesCS1D02G072900	Traes_1DS_A6733B734.1	WRKY	up	-	PF03106	WRKY DNA -binding domain	7.3e-25	87	100	2.6e-173
TraesCS1D02G084200	Traes_1DS_55E91A134.2	bHLH	up	Helix-loop-helix DNA-binding domain containing protein [Source: Projected from Oryza sativa (Os05g0139100)]	PF00010	Helix-loop-helix DNA-binding domain	1.2e-14	53.9	100	2.2e-55
TraesCS1D02G191000	Traes_1AL_2AC682D6D.1	bZIP	up	-	PF00170	bZIP transcription factor	1.4e-09	37.8	96.7	3.2e-73
TraesCS1D02G223200	Traes_6DL_410C5CD3B.1	GATA	up	GATA transcription factor [Source:UniProtKB/TrEMBL;Acc:A0A1D5SRH8]	PF00320	GATA zinc finger	1.1e-15	56.8	71.2	4.5e-31
TraesCS1D02G363300	Traes_1AL_9ADA7A031.1	WRKY	up	WRKY51 transcriptional factor [Source:UniProtKB/TrEMBL;Acc:A0A0M4CLZ5]	PF03106	WRKY DNA -binding domain	1.4e-24	86	93.7	3.9e-110
TraesCS1D02G371500	Traes_1AL_C7FD90C13.2	MYB	up	-	PF00249	Myb-like DNA-binding domain	2.2e-31	107.6	84.5	1.2e-141
TraesCS1D02G418400	Traes_1BL_73811B853.1	WRKY	up	-	PF03106	WRKY DNA -binding domain	4.4e-25	87.7	79.4	4.4e-41
TraesCS2A02G161500	Traes_2BS_B65714572.1	WRKY	up	-	PF03106	WRKY DNA -binding domain	7.8e-28	96.5	93.6	2.5e-157
TraesCS2A02G189600	Traes_2AS_7BD3963BD.1	GRAS	up	-	PF03514	GRAS domain family	2.3e-130	434.7	98.2	9.30E-315
TraesCS2A02G206400	Traes_2AS_FA7059723.1	MYB	up	MYB transcription factor 80 [Source:UniProtKB/TrEMBL;Acc:W5B5Z3]	PF00249	Myb-like DNA-binding domain	7.4e-33	112.3	100	2.1e-203
TraesCS2A02G370700	Traes_2AL_AF9357B4C.1	MYB	up	-	PF00249	Myb-like DNA-binding domain	4.3e-30	103.5	99.6	9.4e-162
TraesCS2A02G445500	Traes_2AL_CC403D182.1	MYB	up	-	PF00249	Myb-like DNA-binding domain	1.8e-33	114.3	100	1.3e-214
TraesCS2A02G447200	Traes_2BL_560CCE975.1	MYB	up	-	PF00249	Myb-like DNA-binding domain	2.6e-29	101	88.9	1.2e-165
TraesCS2A02G590900	Traes_2AL_D6F52AD28.2	Dof	up	-	PF02701	Dof domain, zinc finger	4.2e-31	106.7	72.4	2.6e-54
TraesCS2B02G135600	Traes_2BS_10A8CAB27.2	MYB_related	up	Nitrate-inducible and autorepressible transcriptional repressor, Nitrogen respons [Source: Projected from Oryza sativa (Os02g0325600)]	PF00249	Myb-like DNA-binding domain	1.4e-06	28.2	99.7	5.5e-216
TraesCS2B02G212400	Traes_2BS_5DF7F4FEE.1	LBD (AS2/LOB)	up	-	PF03195	Protein of unknown function DUF260	6.8e-26	90.4	100	7.8e-133
TraesCS2B02G489900	Traes_2BL_94E5996F7.1	bZIP	up	FD-like 15 protein [Source:UniProtKB/TrEMBL;Acc:B4Y1F0]	PF00170	bZIP transcription factor	1e-11	44.6	100	3.6e-66
TraesCS2B02G578700	Traes_2BL_6B925F45E.1	C3H	up	-	PF00642	Zinc finger C-x8-C-x5-C-x3-H type (and similar)	3.1e-06	26.8	100	0
TraesCS2D02G100700	Traes_2AS_5466FDAF8.1	NAC	up	-	PF02365	No apical meristem (NAM) protein	3.3e-28	98.2	98.1	6.4e-93
TraesCS2D02G198200	Traes_2BS_D007D6598.1	GRAS	up	-	PF03514	GRAS domain family	3.6e-130	434.1	97.3	9.30E-315
TraesCS2D02G211400	Traes_2AS_53BFA14C7.2	HSF	up	-	PF00447	HSF-type DNA-binding	3.5e-32	110.7	95	1.1e-269
TraesCS2D02G366800	Traes_2BL_03F3475CD.1	MYB	up	-	PF00249	Myb-like DNA-binding domain	3.6e-30	103.7	94.2	5.7e-151
TraesCS2D02G366900	Traes_2AL_AF9357B4C.1	MYB_related	up	-	PF00249	Myb-like DNA-binding domain	2.9e-07	30.4	95.9	6.5e-26
TraesCS2D02G367000	Traes_2BL_7CEC6A8D7.1	MYB	up	-	PF00249	Myb-like DNA-binding domain	1.7e-28	98.3	90.8	3.9e-147
TraesCS2D02G446100	Traes_2AL_E5B3B79F7.1	MYB	up	-	PF00249	Myb-like DNA-binding domain	2.3e-29	101.2	96.7	8.2e-175
TraesCS2D02G488300	Traes_2DL_6ACC34788.2	C3H	up	-	PF00642	Zinc finger C-x8-C-x5-C-x3-H type (and similar)	1.7e-15	56.3	100	1.4e-177
TraesCS2D02G488500	Traes_2DL_7B1FE2F5B.1	MYB_related	up	-	PF00249	Myb-like DNA-binding domain	7.5e-10	38.7	96.9	1.6e-78
TraesCS2D02G489700	Traes_7DL_A9EF00572.1	WRKY	up	WRKY45-like transcription factor [Source:UniProtKB/TrEMBL;Acc:F8WPI9]	PF03106	WRKY DNA -binding domain	1.2e-20	73.5	74.5	3.1e-70
TraesCS2D02G491200	Traes_2DL_FBE64209C.1	ARF	up	Auxin response factor [Source:UniProtKB/TrEMBL;Acc:W5C2G9]	PF02362	B3 DNA binding domain	3.4e-20	71.7	99.9	0
TraesCS2D02G568600	Traes_2DL_640A09678.2	GATA	up	-	PF00320	GATA zinc finger	3.6e-14	51.9	99.6	2.4e-252
TraesCS3A02G056000	TRAES3BF110700050CFD_t1	MYB_related	up	GID2 protein isoform 1 [Source:UniProtKB/TrEMBL;Acc:A0A173FEH1]	PF00249	Myb-like DNA-binding domain	4.9e-11	42.5	47.1	1.3e-07
TraesCS3A02G057900	Traes_3AS_1FD49785C.3	bHLH	up	-	PF00010	Helix-loop-helix DNA-binding domain	5.5e-09	35.7	98.7	2.2e-170
TraesCS3A02G111200	TRAES3BF066700160CFD_t1	WRKY	up	WRKY transcription factor [Source:UniProtKB/TrEMBL;Acc:A3FBG1]	PF03106	WRKY DNA -binding domain	9.9e-23	80.1	86.3	3.1e-107
TraesCS3A02G131900	Traes_2BS_C9A338257.1	bZIP	up	-	PF00170	bZIP transcription factor	2.3e-09	37.1	74.8	1.1e-105
TraesCS3A02G384400	TRAES3BF044400110CFD_t1	MYB	up	-	PF00249	Myb-like DNA-binding domain	6.8e-33	112.4	98.1	3e-157
TraesCS3B02G007700	TRAES3BF060500180CFD_t1	bHLH	up	-	PF00010	Helix-loop-helix DNA-binding domain	1.2e-06	28.3	99.3	4e-149
TraesCS3B02G126800	TRAES3BF100100070CFD_t1	MYB	up	-	PF00249	Myb-like DNA-binding domain	1.5e-29	101.7	100	2.3e-152
TraesCS3B02G129900	TRAES3BF066700160CFD_t1	WRKY	up	-	PF03106	WRKY DNA -binding domain	1.8e-22	79.3	100	3.8e-129
TraesCS3B02G236900	TRAES3BF047700010CFD_t1	bHLH	up	-	PF00010	Helix-loop-helix DNA-binding domain	3.2e-07	30.1	100	6e-123
TraesCS3B02G284800	TRAES3BF058400020CFD_t1	bHLH	up	-	PF00010	Helix-loop-helix DNA-binding domain	4.1e-11	42.5	100	1.6e-270
TraesCS3B02G358900	Traes_5BS_86C1C9A9F.2	FAR1	up	-	PF03101	FAR1 DNA-binding domain	7.9e-14	52	34.8	8.8e-50
TraesCS3B02G394200	TRAES3BF076800040CFD_t1	MYB_related	up	-	PF00249	Myb-like DNA-binding domain	3e-10	39.9	44.6	7.4e-32
TraesCS3B02G470000	TRAES3BF009000040CFD_t1	M_type	up	-	PF00319	SRF-type transcription factor (DNA-binding and dimerisation domain)	4.2e-25	86.8	100	1.1e-54
TraesCS3B02G594300	TRAES3BF076800040CFD_t1	MYB_related	up	LUX-B [Source:UniProtKB/TrEMBL;Acc:W0M178]	PF00249	Myb-like DNA-binding domain	1.8e-08	34.3	96.2	4.5e-151
TraesCS3D02G113200	TRAES3BF066700160CFD_t1	WRKY	up	-	PF03106	WRKY DNA -binding domain	1e-22	80.1	90.6	1.1e-112
TraesCS3D02G148200	Traes_2BS_C9A338257.1	bZIP	up	-	PF00170	bZIP transcription factor	1.1e-10	41.3	89.6	1.5e-149
TraesCS3D02G253700	TRAES3BF058400020CFD_t1	bHLH	up	-	PF00010	Helix-loop-helix DNA-binding domain	4.2e-11	42.5	93.7	8.4e-248
TraesCS3D02G280600	TRAES3BF025700030CFD_t1	HSF	up	-	PF00447	HSF-type DNA-binding	1.2e-27	96.3	57.8	1.4e-49
TraesCS3D02G355500	TRAES3BF076800040CFD_t1	MYB_related	up	-	PF00249	Myb-like DNA-binding domain	2.5e-10	40.2	44.6	1.6e-33
TraesCS4A02G055500	Traes_4DL_AEF5AB905.2	B3	up	-	PF02362	B3 DNA binding domain	1.1e-26	92.5	65.9	7.9e-95
TraesCS4A02G059100	Traes_4AS_E4935832A.2	bHLH	up	-	PF00010	Helix-loop-helix DNA-binding domain	6.1e-09	35.6	90.3	5.9e-168
TraesCS4A02G097800	Traes_4AS_E20BDE652.1	Dof	up	-	PF02701	Dof domain, zinc finger	4.5e-33	113.1	100	2.4e-216
TraesCS4A02G176300	Traes_4DS_A5CD70F30.3	GRAS	up	-	PF03514	GRAS domain family	1.5e-99	333.3	96	0
TraesCS4A02G242700	Traes_4AL_B44DF4ACC.1	NAC	up	-	PF02365	No apical meristem (NAM) protein	1.6e-29	102.4	100	2.6e-181
TraesCS4A02G292800	Traes_4DS_6A9EB40A4.1	bHLH	up	-	PF00010	Helix-loop-helix DNA-binding domain	5.1e-12	45.4	85.9	3.5e-124
TraesCS4A02G419900	Traes_4AL_3AFF9664B.2	NAC	up	-	PF02365	No apical meristem (NAM) protein	1.1e-26	93.3	83	1.6e-196
TraesCS4A02G426200	Traes_4AL_1D254E0E4.2	B3	up	-	PF02362	B3 DNA binding domain	1.9e-14	53.2	99.1	1.2e-130
TraesCS4A02G486200	Traes_4AL_F853C8660.1	NAC	up	-	PF02365	No apical meristem (NAM) protein	6.1e-29	100.6	100	1.2e-206
TraesCS4B02G020700	Traes_4DS_E4442B2FF.1	bHLH	up	-	PF00010	Helix-loop-helix DNA-binding domain	4.8e-12	45.5	79.6	5.7e-52
TraesCS4B02G072400	Traes_4BS_373BDBA94.1	NAC	up	-	PF02365	No apical meristem (NAM) protein	1.1e-29	102.9	100	5.2e-182
TraesCS4B02G320400	Traes_1AL_2AC682D6D.1	bZIP	up	-	PF00170	bZIP transcription factor	1.1e-09	38.1	66.3	3.5e-69
TraesCS4B02G385200	Traes_4DL_F064084A9.2	HD-ZIP	up	Similar to cDNA clone:J033091P14, full insert sequence [Source: Projected from Oryza sativa (Os03g0109400)]	PF01852	START domain	1.2e-46	158.7	98.7	0
TraesCS4D02G071200	Traes_4AL_B44DF4ACC.1	NAC	up	-	PF02365	No apical meristem (NAM) protein	1.1e-29	103	97	6.5e-177
TraesCS4D02G341000	Traes_4BL_C5C94B24F.1	HB-other	up	Homeobox protein knotted-1-like 7 [Source:Projected from Arabidopsis thaliana (AT1G62990) UniProtKB/Swiss-Prot;Acc:Q9FPQ8]	PF00046	Homeobox domain	5.4e-06	26	98.9	1.5e-49
TraesCS5A02G014800	Traes_4DS_6A9EB40A4.1	bHLH	up	-	PF00010	Helix-loop-helix DNA-binding domain	2.4e-13	49.7	48.4	8.6e-44
TraesCS5A02G068900	Traes_5DS_13C2391DC.1	MYB_related	up	-	PF00249	Myb-like DNA-binding domain	6.5e-08	32.5	86.7	2.5e-156
TraesCS5A02G143200	Traes_5BL_CC18CAD72.1	NAC	up	NAC domain transcription factor [Source:UniProtKB/TrEMBL;Acc:Q4U0D4]	PF02365	No apical meristem (NAM) protein	1.8e-26	92.7	96.1	1e-200
TraesCS5A02G237900	Traes_5DL_431CCA490.1	HSF	up	Similar to Heat stress transcription factor Spl7 (Heat shock transcription factor) (Heat shock factor RHSF10) [Source: Projected from Oryza sativa (Os09g0456800)]	PF00447	HSF-type DNA-binding	2.1e-28	98.6	94	1.7e-156
TraesCS5A02G238400	Traes_5BL_F5D379AFC.1	AP3	up	-	PF00847	AP2 domain	2.6e-15	56.3	91.7	8.5e-127
TraesCS5A02G311900	Traes_5BL_6647931E2.1	AP4	up	C-repeat binding factor 10 [Source:UniProtKB/TrEMBL;Acc:A0A1D5YFJ9]	PF00847	AP2 domain	5.9e-12	45.5	91.8	1.6e-117
TraesCS5A02G312000	Traes_5BL_D16B19610.1	AP5	up	CBFIIIa-6.2 [Source:UniProtKB/TrEMBL;Acc:Q3T5M6]	PF00847	AP2 domain	2e-12	47	88.7	8.2e-53
TraesCS5A02G373100	Traes_5BL_8688F70C9.1	WRKY	up	-	PF03106	WRKY DNA -binding domain	5.6e-27	93.7	93.6	1.8e-155
TraesCS5A02G383800	Traes_1AL_A4B5C1474.2	HSF	up	-	PF00447	HSF-type DNA-binding	1.4e-29	102.4	50	2.3e-75
TraesCS5A02G396800	Traes_5DL_46E3AC8D6.1	WRKY	up	WRKY DNA-binding protein 58 [Source:Projected from Arabidopsis thaliana (AT3G01080) UniProtKB/TrEMBL;Acc:A0A1I9LLS8]	PF03106	WRKY DNA -binding domain	3.8e-45	151.9	93.1	6.4e-186
TraesCS5A02G524700	Traes_4DL_D0F3E9568.2	B3	up	-	PF02362	B3 DNA binding domain	4.1e-26	90.7	86.2	0
TraesCS5B02G013000	Traes_4DS_E4442B2FF.1	bHLH	up	-	PF00010	Helix-loop-helix DNA-binding domain	2.3e-13	49.7	47.8	4.4e-45
TraesCS5B02G235200	Traes_5BL_DDC2491F7.1	bHLH	up	-	PF00010	Helix-loop-helix DNA-binding domain	8.3e-06	25.5	100	4.6e-125
TraesCS5D02G118200	Traes_5DS_16243E52C.2	MIKC	up	MADS-box transcription factor TaAGL31 [Source:UniProtKB/TrEMBL;Acc:Q1G161]	PF00319	SRF-type transcription factor (DNA-binding and dimerisation domain)	9.3e-27	92.1	100	1.6e-136
TraesCS5D02G139500	Traes_5BL_ED508277A.2	GRAS	up	-	PF03514	GRAS domain family	8.4e-105	350.6	97.5	3.2e-294
TraesCS5D02G244000	Traes_5BL_DDC2491F7.1	bHLH	up	-	PF00010	Helix-loop-helix DNA-binding domain	8.5e-06	25.5	94.9	1.7e-119
TraesCS5D02G244800	Traes_5DL_431CCA490.1	HSF	up	Similar to Heat stress transcription factor Spl7 (Heat shock transcription factor) (Heat shock factor RHSF10) [Source: Projected from Oryza sativa (Os09g0456800)]	PF00447	HSF-type DNA-binding	3.4e-29	101.2	100	4.5e-170
TraesCS5D02G390700	Traes_5DL_2A286B481.1	bHLH	up	-	PF00010	Helix-loop-helix DNA-binding domain	3e-06	27	100	3.6e-157
TraesCS5D02G393200	Traes_1AL_A4B5C1474.2	HSF	up	-	PF00447	HSF-type DNA-binding	3.1e-29	101.3	51.9	3.3e-77
TraesCS5D02G468500	Traes_6BL_3F20B009E.1	FAR1	up	-	PF03101	FAR1 DNA-binding domain	9.3e-14	51.8	45.7	1e-34
TraesCS6A02G011700	Traes_6AS_D6ABA1D79.1	MIKC	up	-	PF00319	SRF-type transcription factor (DNA-binding and dimerisation domain)	8.5e-26	89	100	2.4e-35
TraesCS6A02G330500	Traes_6AL_9BE9CB5E8.1	AP6	up	-	PF00847	AP2 domain	1.2e-11	44.5	100	2e-35
TraesCS6B02G182500	Traes_6DS_273430303.2	bZIP	up	-	PF00170	bZIP transcription factor	3.7e-14	52.4	97.8	2.4e-166
TraesCS6B02G349200	Traes_6BL_0D6CD031E.1	MYB	up	-	PF00249	Myb-like DNA-binding domain	2.3e-37	126.8	100	7.7e-195
TraesCS6B02G350400	Traes_6DL_7892214C8.1	AP7	up	-	PF00847	AP2 domain	8.2e-14	51.5	92.5	3e-66
TraesCS6B02G361400	Traes_6AL_9BE9CB5E8.1	AP8	up	-	PF00847	AP2 domain	1.2e-11	44.6	100	2e-35
TraesCS6D02G267100	Traes_6DL_6FAD063EE.2	DBB	up	CONSTANS-like protein, Heading promotion under long-day conditio [Source: Projected from Oryza sativa (Os02g0724000)]	PF00643	B-box zinc finger	7.8e-09	35.4	100	4.2e-232
TraesCS6D02G309600	Traes_6AL_9BE9CB5E8.1	AP2	up	-	PF00847	AP2 domain	1.4e-11	44.4	100	2.3e-35
TraesCS7A02G173000	Traes_4BS_A79538646.4	GRAS	up	-	PF03514	GRAS domain family	5.1e-108	361.2	58.8	6.7e-239
TraesCS7A02G186400	Traes_5BS_86C1C9A9F.2	FAR1	up	-	PF03101	FAR1 DNA-binding domain	2.4e-14	53.7	86.9	6e-249
TraesCS7A02G420400	Traes_7AL_A8CAE984E.1	bZIP	up	-	PF00170	bZIP transcription factor	7.7e-07	29	100	6.7e-177
TraesCS7A02G475600	Traes_2AL_C70217249.1	ARF	up	Auxin response factor [Source:UniProtKB/TrEMBL;Acc:A0A341YIW3]	PF02362	B3 DNA binding domain	9.4e-10	38.2	34.3	2.2e-35
TraesCS7A02G549000	Traes_7DL_A8C4FFABB.1	NAC	up	-	PF02365	No apical meristem (NAM) protein	1.5e-24	86.5	87.4	3.6e-95
TraesCS7B02G074500	Traes_6AS_84E7FEDB3.1	AP9	up	-	PF00847	AP2 domain	5.7e-10	39.2	77.3	4.8e-58
TraesCS7B02G078300	Traes_4DS_F8FC0C699.6	GRAS	up	-	PF03514	GRAS domain family	3.7e-106	355.1	58.4	7.3e-238
TraesCS7B02G186000	Traes_2DL_01DEC201E.2	FAR1	up	-	PF03101	FAR1 DNA-binding domain	5.4e-14	52.6	86.7	1.5e-140
TraesCS7B02G419400	Traes_7DL_5968FA56C.1	WRKY	up	-	PF03106	WRKY DNA -binding domain	6.5e-24	83.9	87.4	6.1e-96
TraesCS7B02G489300	Traes_4DL_C77385A0D.2	FAR1	up	-	PF03101	FAR1 DNA-binding domain	1.2e-17	64.3	31.9	3.5e-92
TraesCS7D02G170600	Traes_6AS_84E7FEDB3.1	AP10	up	-	PF00847	AP2 domain	5.5e-10	39.2	75	5.3e-57
TraesCS7D02G497400	Traes_7DL_B09854286.1	WRKY	up	-	PF03106	WRKY DNA -binding domain	2.3e-24	85.3	92.7	9.5e-97
Downregulated differentially expressed TFs
TraesCS1A02G039100	Traes_1BS_03473DC22.2	B3	down	-	PF02362	B3 DNA binding domain	4.8e-09	35.9	96.1	0
TraesCS1A02G042700	Traes_1BS_B44ECE28C.1	MYB	down	-	PF00249	Myb-like DNA-binding domain	1e-26	92.7	89.6	5.3e-130
TraesCS1A02G319700	Traes_1AL_FB0C83DD9.1	GRAS	down	-	PF03514	GRAS domain family	2.1e-79	267.1	100	2.1e-133
TraesCS1A02G372900	Traes_1BL_BCA60D8B6.2	HB-other	down	-	PF00046	Homeobox domain	5.5e-15	54.8	89.3	9.7e-144
TraesCS1B02G243200	TRAES3BF171600010CFD_t1	AP2	down	Ethylene-responsive transcription factor RAP2-3 [Source:Projected from Arabidopsis thaliana (AT3G16770) UniProtKB/Swiss-Prot;Acc:P42736]	PF00847	AP2 domain	6.7e-14	51.7	55	2.6e-27
TraesCS1B02G332000	Traes_1AL_FB0C83DD9.1	GRAS	down	-	PF03514	GRAS domain family	4.6e-79	265.9	97	7e-129
TraesCS1B02G392000	Traes_1BL_F14523046.1	RAV	down	-	PF02362	B3 DNA binding domain	4.8e-27	93.7	100	1.9e-150
TraesCS1B02G393100	Traes_1BL_BCA60D8B6.2	HB-other	down	-	PF00046	Homeobox domain	1.3e-15	56.8	98.7	4.1e-166
TraesCS1B02G480400	Traes_1DL_AD1D08A18.1	C3H	down	-	PF00642	Zinc finger C-x8-C-x5-C-x3-H type (and similar)	7.7e-43	143.5	87.8	0
TraesCS1D02G004800	Traes_1DS_4A2001BAC.1	NAC	down	-	PF02365	No apical meristem (NAM) protein	5.9e-09	36.5	100	3.5e-283
TraesCS1D02G043300	Traes_1BS_B44ECE28C.1	MYB	down	-	PF00249	Myb-like DNA-binding domain	5.3e-19	68	93.3	1.2e-109
TraesCS1D02G241300	Traes_5BL_06A206038.1	SRS	down	-	PF05142	Domain of unknown function (DUF702)	1.3e-58	197.6	42.5	3.6e-37
TraesCS1D02G300500	TRAES3BF001300030CFD_t1	WRKY	down	-	PF03106	WRKY DNA -binding domain	4.1e-24	84.6	41.7	1.5e-30
TraesCS1D02G319500	Traes_1AL_FB0C83DD9.1	GRAS	down	-	PF03514	GRAS domain family	2.9e-80	269.9	97.4	1.1e-129
TraesCS1D02G371700	Traes_1AL_C7FD90C13.2	MYB	down	-	PF00249	Myb-like DNA-binding domain	1.4e-31	108.2	91	6.9e-155
TraesCS1D02G371800	Traes_1AL_25726E5E7.1	MYB	down	-	PF00249	Myb-like DNA-binding domain	1.2e-31	108.4	91.6	3.9e-158
TraesCS1D02G379700	Traes_1BL_BCA60D8B6.2	HB-other	down	-	PF00046	Homeobox domain	5.3e-15	54.9	89.9	9.3e-147
TraesCS2A02G101900	Traes_2BS_924D34AA1.1	NAC	down	-	PF02365	No apical meristem (NAM) protein	1.2e-27	96.4	90.5	8.6e-104
TraesCS2A02G459700	TRAES3BF094400050CFD_t1	NAC	down	-	PF02365	No apical meristem (NAM) protein	1.4e-18	67.4	39.8	2e-28
TraesCS2A02G491000	Traes_2AL_05ECC440C.2	ARF	down	Auxin response factor [Source:UniProtKB/TrEMBL;Acc:A0A341QBX7]	PF02362	B3 DNA binding domain	7.6e-22	77	97.7	0
TraesCS2A02G514200	Traes_1DS_2BB06F54C.1	AP2	down	Floral homeotic protein APETALA 2 [Source:Projected from Arabidopsis thaliana (AT4G36920) UniProtKB/Swiss-Prot;Acc:P47927]	PF00847	AP2 domain	6.5e-18	64.6	88.7	5.8e-74
TraesCS2A02G552400	Traes_2AL_097BADCFE.1	MYB	down	-	PF00249	Myb-like DNA-binding domain	1.2e-31	108.5	100	1.3e-205
TraesCS2A02G591000	Traes_2AL_D6F52AD28.2	Dof	down	-	PF02701	Dof domain, zinc finger	4.2e-31	106.7	72.4	2.6e-54
TraesCS2B02G112600	Traes_2BS_E8D2BD66E.1	MYB	down	-	PF00249	Myb-like DNA-binding domain	7.9e-33	112.2	100	1.1e-196
TraesCS2B02G167900	Traes_2BS_169BEF991.2	bZIP	down	-	PF00170	bZIP transcription factor	1.7e-12	47.1	100	0
TraesCS2B02G280300	Traes_2BL_A69F6C5DF.1	WRKY	down	-	PF03106	WRKY DNA -binding domain	3.5e-26	91.2	100	1.8e-163
TraesCS2B02G390800	Traes_2BL_5EFA85F52.1	AP2	down	-	PF00847	AP2 domain	1.5e-12	47.4	96.5	3.9e-242
TraesCS2B02G618500	Traes_2BL_0C41F5FAB.1	GATA	down	-	PF00320	GATA zinc finger	3.8e-14	51.9	100	1.5e-257
TraesCS2D02G101400	Traes_2BS_C116E5668.1	NAC	down	-	PF02365	No apical meristem (NAM) protein	1.6e-27	96	97.5	1.1e-207
TraesCS3A02G142900	TRAES3BF011300020CFD_t1	bHLH	down	-	PF00010	Helix-loop-helix DNA-binding domain	3.1e-11	42.9	89.8	6.4e-120
TraesCS3A02G200600	TRAES3BF057100010CFD_t1	bZIP	down	-	PF00170	bZIP transcription factor	1.9e-07	30.9	92.9	5.3e-66
TraesCS3A02G284400	Traes_3AL_219064574.1	MIKC	down	MADS box transcription factor, Regulation of floral organ identit [Source: Projected from Oryza sativa (Os01g0726400)]	PF00319	SRF-type transcription factor (DNA-binding and dimerisation domain)	1.2e-21	75.8	100	2e-108
TraesCS3A02G414100	Traes_3AL_B71F3F028.2	MYB_related	down	-	PF00249	Myb-like DNA-binding domain	1.7e-06	27.9	100	0
TraesCS3A02G434400	TRAES3BF009000010CFD_t1	M_type	down	-	PF00319	SRF-type transcription factor (DNA-binding and dimerisation domain)	1.4e-25	88.4	95.1	2e-26
TraesCS3A02G489700	Traes_3B_089C0C2EB.1	bHLH	down	-	PF00010	Helix-loop-helix DNA-binding domain	9.7e-11	41.3	80	1.9e-105
TraesCS3A02G535100	TRAES3BF065400010CFD_t1	MYB	down	MYB13 transcription factor [Source:UniProtKB/TrEMBL;Acc:S4V9N0]	PF00249	Myb-like DNA-binding domain	4.9e-31	106.5	95.4	9.5e-140
TraesCS3B02G000100	TRAES3BF043500070CFD_t1	HB-other	down	-	PF00046	Homeobox domain	9.7e-17	60.4	100	3.1e-126
TraesCS3B02G010400	TRAES3BF060500180CFD_t1	bHLH	down	-	PF00010	Helix-loop-helix DNA-binding domain	1.1e-06	28.4	100	3.6e-150
TraesCS3B02G039100	TRAES3BF034000040CFD_t1	MYB	down	-	PF00249	Myb-like DNA-binding domain	8.1e-31	105.8	100	2.7e-198
TraesCS3B02G318300	TRAES3BF048900050CFD_t1	MIKC	down	MADS box transcription factor, Regulation of floral organ identit [Source: Projected from Oryza sativa (Os01g0726400)]	PF00319	SRF-type transcription factor (DNA-binding and dimerisation domain)	6.4e-22	76.6	100	4.7e-107
TraesCS3B02G396100	TRAES3BF107700050CFD_t1	HB-other	down	-	PF00046	Homeobox domain	7.4e-08	32	100	0
TraesCS3B02G469700	TRAES3BF009000010CFD_t1	M_type	down	-	PF00319	SRF-type transcription factor (DNA-binding and dimerisation domain)	1.4e-26	91.5	90	2e-27
TraesCS3B02G530200	TRAES3BF072800060CFD_t1	B3	down	-	PF02362	B3 DNA binding domain	2.9e-43	145.7	58.5	5.7e-118
TraesCS3B02G550200	Traes_3B_089C0C2EB.1	bHLH	down	-	PF00010	Helix-loop-helix DNA-binding domain	4.1e-11	42.6	81.2	3.7e-92
TraesCS3D02G052400	TRAES3BF108500010CFD_t1	RAV	down	-	PF02362	B3 DNA binding domain	9.7e-28	95.9	91.8	8.5e-184
TraesCS3D02G221800	TRAES3BF026400090CFD_t1	HB-other	down	-	PF00046	Homeobox domain	4.4e-16	58.3	97.7	1e-118
TraesCS3D02G327600	TRAES3BF027700210CFD_t1	bZIP	down	-	PF00170	bZIP transcription factor	1.1e-07	31.7	98.1	1e-256
TraesCS3D02G495700	Traes_3B_089C0C2EB.1	bHLH	down	-	PF00010	Helix-loop-helix DNA-binding domain	9.6e-11	41.4	80.8	5e-106
TraesCS3D02G504400	Traes_6AS_39EE7AF68.3	B3	down	-	PF02362	B3 DNA binding domain	1.3e-13	50.6	87.3	1.8e-112
TraesCS3D02G540600	TRAES3BF065400010CFD_t1	MYB	down	MYB-related protein [Source:UniProtKB/TrEMBL;Acc:G9DRA2]	PF00249	Myb-like DNA-binding domain	8.9e-31	105.7	91.3	4.8e-136
TraesCS4A02G017700	Traes_4AS_86FF10C36.1	Dof	down	-	PF02701	Dof domain, zinc finger	2.7e-32	110.6	99.1	1e-255
TraesCS4A02G173300	Traes_4AL_8B52D54FD.2	MYB	down	-	PF00249	Myb-like DNA-binding domain	3e-09	36.8	100	9.5e-104
TraesCS4A02G198300	Traes_4AL_4F2E6EF28.1	B3	down	-	PF02362	B3 DNA binding domain	2.1e-27	94.8	100	2.8e-158
TraesCS4A02G459100	Traes_7DS_91CCCF6DB1.1	MYB	down	-	PF00249	Myb-like DNA-binding domain	7.3e-35	118.8	88.7	2.9e-170
TraesCS4A02G465000	Traes_4AL_C217A20A1.2	GRAS	down	-	PF03514	GRAS domain family	1.1e-114	383.1	100	0
TraesCS4B02G021100	Traes_4DS_6A9EB40A4.1	bHLH	down	-	PF00010	Helix-loop-helix DNA-binding domain	9.9e-13	47.7	83.2	9.2e-117
TraesCS4B02G021200	Traes_4DS_6A9EB40A4.1	bHLH	down	-	PF00010	Helix-loop-helix DNA-binding domain	7.6e-12	44.9	82.1	2.9e-118
TraesCS4B02G299500	Traes_4AS_094442636.2	AP2	down	-	PF00847	AP2 domain	3.1e-12	46.4	82.3	1.4e-142
TraesCS4B02G302600	Traes_6AL_A93C6F2FC.1	MIKC	down	-	PF00319	SRF-type transcription factor (DNA-binding and dimerisation domain)	7.3e-24	82.9	59.5	1.3e-57
TraesCS4B02G304500	Traes_4AL_EE88645E2.1	bHLH	down	-	PF00010	Helix-loop-helix DNA-binding domain	4.6e-13	48.8	97.4	6.8e-161
TraesCS4B02G383300	Traes_4BL_B64C157DC.1	HSF	down	-	PF00447	HSF-type DNA-binding	2e-21	76.2	98.5	1.1e-36
TraesCS4D02G142300	Traes_5DS_1EF547639.2	MYB	down	-	PF00249	Myb-like DNA-binding domain	1.8e-09	37.5	74.4	6.4e-11
TraesCS4D02G302700	Traes_4DL_A76BE77E4.1	bHLH	down	-	PF00010	Helix-loop-helix DNA-binding domain	4.6e-13	48.8	100	9.8e-168
TraesCS4D02G360200	Traes_6DL_26DDCA106.1	GRAS	down	-	PF03514	GRAS domain family	7.4e-91	304.7	55.2	9e-83
TraesCS5A02G049100	Traes_5AS_E5FD82E36.2	NAC	down	-	PF02365	No apical meristem (NAM) protein	7.9e-27	93.8	100	6.4e-180
TraesCS5A02G049600	Traes_5AS_EBCEA6601.1	bHLH	down	-	PF00010	Helix-loop-helix DNA-binding domain	2.1e-14	53.1	100	4.6e-62
TraesCS5A02G071300	Traes_5DS_1BDB9837E.1	AP2	down	-	PF00847	AP2 domain	5.2e-14	52.1	93.8	9.6e-203
TraesCS5A02G083100	Traes_4BS_61B30E3E4.1	MYB	down	-	PF00249	Myb-like DNA-binding domain	2.3e-14	53.1	80.4	2.9e-18
TraesCS5A02G227400	Traes_5BL_632EBAD09.1	MYB	down	-	PF00249	Myb-like DNA-binding domain	1.2e-32	111.7	98.5	1.9e-110
TraesCS5A02G308000	Traes_5DL_53D8DF9CD.1	AP2	down	-	PF00847	AP2 domain	7.6e-12	45.2	89.1	1.9e-118
TraesCS5A02G349500	Traes_5AL_315285EFC.1	Nin-like	down	-	PF02042	RWP-RK domain	2.4e-25	88.1	100	0
TraesCS5A02G414000	Traes_5AL_4C72C5BCB.1	GRAS	down	-	PF03514	GRAS domain family	7.1e-120	400.2	100	3.9e-252
TraesCS5A02G550700	Traes_4DL_9A51D1EB2.2	HSF	down	-	PF00447	HSF-type DNA-binding	7.4e-29	100.1	77.8	2.5e-114
TraesCS5B02G009200	Traes_5BL_4DD00FF4B.1	bZIP	down	-	PF00170	bZIP transcription factor	7.9e-06	25.7	45.5	1.4e-08
TraesCS5B02G059200	Traes_5AS_2F996234C.1	bZIP	down	-	PF00170	bZIP transcription factor	1.3e-13	50.6	97.8	6.9e-92
TraesCS5B02G073500	Traes_5DS_485F1D5FD.1	B3	down	-	PF02362	B3 DNA binding domain	1.1e-55	185.5	75	7.9e-305
TraesCS5B02G089200	Traes_4BS_61B30E3E4.1	MYB	down	-	PF00249	Myb-like DNA-binding domain	2.3e-14	53.1	80.4	2.9e-18
TraesCS5B02G197700	Traes_5BL_028D02DF6.1	HB-other	down	-	PF00046	Homeobox domain	2.6e-17	62.3	99.3	6.5e-71
TraesCS5B02G216900	Traes_5BL_C1D4586B1.2	MYB	down	-	PF00249	Myb-like DNA-binding domain	9.3e-28	96	100	1.2e-181
TraesCS5B02G286100	Traes_5BL_9627436AE.1	MIKC	down	-	PF00319	SRF-type transcription factor (DNA-binding and dimerisation domain)	1.3e-26	91.7	98.8	1.2e-139
TraesCS5B02G317400	Traes_5BL_9C32B27E2.1	HB-other	down	-	PF00046	Homeobox domain	3.6e-17	61.8	100	1.7e-138
TraesCS5B02G317700	Traes_5BL_FCF62F21B.1	DBB	down	-	PF00643	B-box zinc finger	2.1e-13	50.1	100	3e-58
TraesCS5B02G326100	Traes_5BL_1E751EF1F.1	GRAS	down	-	PF03514	GRAS domain family	3.8e-123	411	100	0
TraesCS5B02G326400	Traes_5BL_A7C4DAE11.2	GRAS	down	-	PF03514	GRAS domain family	1.9e-129	431.8	100	0
TraesCS5B02G330100	Traes_5BL_AED68C680.1	MYB	down	-	PF00249	Myb-like DNA-binding domain	4.8e-33	112.9	100	6.4e-160
TraesCS5B02G344200	Traes_5BL_7F0FD1538.2	AP2	down	-	PF00847	AP2 domain	4.2e-11	42.8	100	0
TraesCS5B02G514700	Traes_4AL_1D254E0E4.2	B3	down	-	PF02362	B3 DNA binding domain	2.2e-14	53	44	2.6e-44
TraesCS5D02G068800	Traes_5DS_6E33F5034.1	bZIP	down	-	PF00170	bZIP transcription factor	3.2e-14	52.6	100	8.7e-95
TraesCS5D02G095600	Traes_4BS_61B30E3E4.1	MYB	down	-	PF00249	Myb-like DNA-binding domain	2.3e-14	53.1	80.4	2.9e-18
TraesCS5D02G273500	Traes_5DL_1950C1FC2.2	bZIP	down	-	PF00170	bZIP transcription factor	3.9e-08	33.1	98.7	7.1e-288
TraesCS5D02G317700	Traes_5DL_BFA40F938.1	AP2	down	CBFIVb-D20 [Source:UniProtKB/TrEMBL;Acc:Q8W236]	PF00847	AP2 domain	2.8e-10	40.2	78.2	3.5e-76
TraesCS5D02G419400	Traes_5DL_88247E2B8.1	GRAS	down	-	PF03514	GRAS domain family	1.1e-127	426	99.2	6.9e-288
TraesCS5D02G479100	Traes_5BL_CBFAD4B59.1	bHLH	down	-	PF00010	Helix-loop-helix DNA-binding domain	1.2e-08	34.7	97.6	4.4e-126
TraesCS6A02G213000	Traes_6AL_78DDE990E.2	B3	down	-	PF02362	B3 DNA binding domain	9.7e-21	73.4	100	8.8e-225
TraesCS6A02G229500	Traes_2BL_EBA73F94F.1	AP2	down	-	PF00847	AP2 domain	3.2e-21	75.2	61.1	1.4e-203
TraesCS6B02G209600	Traes_7DL_68B814464.1	bZIP	down	Basic-leucine zipper (bZIP) transcription factor family protein [Source:Projected from Arabidopsis thaliana (AT5G11260) TAIR;Acc:AT5G11260]	PF00170	bZIP transcription factor	5.1e-14	52	72.7	1.8e-45
TraesCS6B02G252000	Traes_2BL_EBA73F94F.1	AP2	down	-	PF00847	AP2 domain	5.1e-16	58.5	56.9	9.7e-81
TraesCS6B02G285300	Traes_6AL_47F6C4665.1	GATA	down	-	PF00320	GATA zinc finger	1.8e-17	62.5	94.3	1.8e-228
TraesCS6B02G341900	Traes_6DL_90C72AE92.1	E2F/DP	down	-	PF02319	E2F/DP family winged-helix DNA-binding domain	5.9e-43	144.6	92.2	5e-178
TraesCS6D02G298100	Traes_6DL_499F64524.1	MYB	down	-	PF00249	Myb-like DNA-binding domain	2.1e-36	123.7	100	2.7e-192
TraesCS6D02G370300	Traes_6BL_5D8EE6802.1	MYB_related	down	-	PF00249	Myb-like DNA-binding domain	3.8e-10	39.6	95.5	1.5e-52
TraesCS7A02G017600	Traes_7DL_AB55D9F4E.1	MYB_related	down	-	PF00249	Myb-like DNA-binding domain	9.4e-09	35.2	65.7	3.2e-85
TraesCS7A02G020700	Traes_4AL_445A910EB.2	B3	down	-	PF02362	B3 DNA binding domain	1.7e-22	79.1	91.7	4.2e-109
TraesCS7A02G021800	Traes_5DL_B89CD8432.1	MYB	down	-	PF00249	Myb-like DNA-binding domain	1.4e-32	111.4	56.6	2.9e-164
TraesCS7A02G096300	Traes_7AS_C9DF68E53.2	WRKY	down	-	PF03106	WRKY DNA -binding domain	1.6e-26	92.3	79.5	1.4e-186
TraesCS7A02G131400	Traes_6AS_39EE7AF68.3	B3	down	-	PF02362	B3 DNA binding domain	6.5e-08	32.2	90.1	3e-72
TraesCS7A02G272100	Traes_7AS_2EE7C2628.11	MYB	down	-	PF00249	Myb-like DNA-binding domain	2e-32	111	92.6	8.8e-124
TraesCS7A02G340300	Traes_7DL_04FC0BF21.2	bHLH	down	-	PF00010	Helix-loop-helix DNA-binding domain	6.9e-15	54.6	93.8	1.2e-137
TraesCS7A02G475700	Traes_2AL_C70217249.1	ARF	down	Auxin response factor [Source:UniProtKB/TrEMBL;Acc:A0A1D6BNL4]	PF02362	B3 DNA binding domain	1.1e-09	37.9	34.6	5.1e-38
TraesCS7A02G494800	Traes_7DL_ED348696E.1	SBP	down	-	PF03110	SBP domain	3.6e-30	103.8	66.6	4.7e-138
TraesCS7A02G542700	Traes_7DL_EECCC4DBF.1	bZIP	down	-	PF00170	bZIP transcription factor	7.5e-13	48.2	97.2	1.7e-72
TraesCS7B02G049200	Traes_7DS_22DE624A5.1	MYB_related	down	Two-component response regulator [Source:UniProtKB/TrEMBL;Acc:A0A1D6SEB4]	PF00249	Myb-like DNA-binding domain	5.5e-07	29.5	94.7	0
TraesCS7B02G075600	Traes_7DS_C6A3C10A6.1	bZIP	down	bZIP transcription factor, Positive regulator of ABA signaling, Drought toleranc [Source: Projected from Oryza sativa (Os06g0211200)]	PF00170	bZIP transcription factor	3.3e-14	52.6	98.7	7.4e-76
TraesCS7B02G152800	Traes_7AS_15078CC8B.2	bHLH	down	-	PF00010	Helix-loop-helix DNA-binding domain	4.5e-06	26.4	94.9	2.3e-134
TraesCS7B02G169900	Traes_7AS_2EE7C2628.11	MYB	down	-	PF00249	Myb-like DNA-binding domain	8.9e-33	112.1	85.6	3.4e-112
TraesCS7B02G402200	Traes_7DL_ED348696E.1	SBP	down	-	PF03110	SBP domain	5.6e-30	103.2	88.3	1.7e-199
TraesCS7B02G447900	Traes_5BS_FC54F9BEA.1	bZIP	down	-	PF00170	bZIP transcription factor	3.9e-07	29.9	70.7	2.6e-94
TraesCS7B02G464700	Traes_7DL_EECCC4DBF.1	bZIP	down	-	PF00170	bZIP transcription factor	4.5e-13	48.9	92.3	4.1e-66
TraesCS7D02G022400	Traes_5DL_B89CD8432.1	B3	down	-	PF02362	B3 DNA binding domain	4.6e-25	87.3	54.1	2.4e-279
TraesCS7D02G295400	Traes_7DL_310E46F15.3	MYB_related	down	-	PF00249	Myb-like DNA-binding domain	1.5e-12	47.4	99.9	0
TraesCSU02G137200	Traes_2AL_DB6FB44F8.1	NAC	down	-	PF02365	No apical meristem (NAM) protein	2.9e-25	88.8	98.3	4.7e-231
